# Supplementary material for: Evidence that DNA polymerase δ contributes to initiating leading strand DNA replication in Saccharomyces cerevisiae
Source: Nat Commun. 2018 Feb 27;9:858. doi: 10.1038/s41467-018-03270-4 (PMC5829166; doi:10.1038/s41467-018-03270-4)
Supplement: Supplementary file 4 — Supplementary Data 1 [file 41467_2018_3270_MOESM4_ESM.xlsx]

## Sheet: LEGEND
LEGEND
A - a list of yeast strains, their genotypes and description how they were constructed
B - a list of oligonucleotides
C - HydEnseq summary and values of SbfI-HF normalization factors
D - 1st HydEnseq data set (sum of raw read counts at 214 origins of replication per bin [5 bp])
E - 2st HydEnseq data set (sum of raw read counts at 214 origins of replication per bin [5 bp])

## Sheet: A
STRAIN	HydEs-seq sample name	relevant genotype	Method of construction	Source
HAPLOIDS
Δ7 background
Δ|(−2)|-7B-YUNI300		MAT a ade2-1 his7-2 leu2-Δ::kanMX ura3-Δ trp1-289 lys2-Δ GG2899-2900 CAN1		Pavlov et al., 2002
yMG6-3A/-3B		WT	segregants of yMG6	This study
yMG7-3A/-3B		WT	segregants of yMG7	This study
TAK025		pol2-4 agp1::URA3-OR1		Williams et al., 2012
yMG230-3-7D/-9B		pol2-4	segregants of yMG230-3; the pol2-4 ura- were selected	This study
yMG231-3B-2B/-3B		pol2-4	segregants of yMG231-3B; the pol2-4 ura- were selected	This study
SNM106		rnh201Δ::HPH agp1::URA3-OR1		(Nick McElhinny et al., 2010)
W303 background
AC402	TAK948, TAK1074	MAT a ade2-1 his3-11,15 leu2-3,112 trp1-1 ura3-1 RAD5+ CAN1+		Kindely provided by A. Chabes
AC403		MAT α ade2-1 his3-11,15 leu2-3,112 trp1-1 ura3-1 RAD5+ CAN1+		Kindely provided by A. Chabes
yMG133-10H-6B	TAK949	pol2-16	segregant of yMG133-10H	This study
yMG134-12C-3C	TAK1075	pol2-16	segregant of yMG134-12C	This study
yMG148-1G/-1H	TAK953	rnh201Δ::HPH	made via one-step gene disruption in the AC402, using rnh201Δ::HPH cassette	This study
yMG149-3C/-3F	TAK1079	rnh201Δ::HPH	made via one-step gene disruption in the AC403, using rnh201Δ::HPH cassette	This study
yMG172-1-10G-6C/-7B	TAK951	pol1L868M	segregants of yMG172-1-10G	This study
yMG173-11C-2C	TAK1077	pol1L868M	segregant of yMG173-11C	This study
yMG176-2-11E-6A	TAK952	pol3L612M	segregant of yMG176-2-11E	This study
yMG177-2-12D-7C	TAK1078	pol3L612M	segregant of yMG177-2-12D	This study
yMG190-1F-6D	TAK956	pol2-16 rnh201Δ::HPH	segregant ofyMG190-1F	This study
yMG190-1G-2B	TAK1083	pol2-16 rnh201Δ::HPH	segregant ofyMG190-1G	This study
yMG193-7E-2D	TAK959	pol3L612M rnh201Δ::HPH	segregant of yMG193-7E	This study
yMG194-9G-2D	TAK1087	pol3L612M rnh201Δ::HPH	segregant of yMG194-9G	This study
yMG193-7C-6C	TAK964	pol3L612M pol2-16 rnh201Δ::HPH	segregant of yMG193-7C	This study
yMG193-7E-2B	TAK1092	pol3L612M pol2-16 rnh201Δ::HPH	segregant of yMG193-7E	This study
yMG193-7E-12D	TAK955	pol3L612M pol2-16	segregant of yMG193-7E	This study
yMG193-7E-19A	TAK1082	pol3L612M pol2-16	segregant of yMG194-7E	This study
yMG202N-1A-4A	TAK961	pol3L612M pol2-4	segregant of yMG202N-1A	This study
yMG202N-1A-5D	TAK1089	pol3L612M pol2-4	segregant of yMG202N-1A	This study
yMG204-6A-4C		pol2-4	segregant of yMG204-6A	This study
yMG205-9B-3D		pol2-4	segregant of yMG205-9B	This study
yMG211-3-4B	TAK958	pol1L868M rnh201Δ::HPH	segregant of yMG211-3	This study
yMG212-2-2A	TAK1086	pol1L868M rnh201Δ::HPH	segregnt of yMG212-2	This study
yMG213-1A-5A		pol3LM rnh201Δ::HPH	segregant of yMG213-1A	This study
yMG216-7A-3C		pol2-4 rnh201Δ::HPH	segregant of yMG216-7A	This study
yMG218-4-2C	TAK965	pol3L612M pol2-4 rnh201Δ::HPH	segregant of yMG218-4	This study
yMG218-4-3D	TAK1093	pol3L612M pol2-4 rnh201Δ::HPH	segregant of yMG218-4	This study
yMG265-1-1H-2C	TAK1070	pol2M644G	segregant of yMG265-1-1H	This study
yMG265-1-3E-2C	TAK1080	pol2M644G	segregant of yMG265-1-3E	This study
yMG265-1-1H-2A	TAK1072	pol2M644G rnh201Δ::HPH	segregant of yMG265-1-1H	This study
yMG265-1-3E-2B	TAK1085	pol2M644G rnh201Δ::HPH	segregant of yMG265-1-3E	This study
yMG288-11D		POL2-TAP-tag	made via one step gene replacement in the AC403, using POL2-TAP-tag-HIS3MX6 cassette	This study
Other backgrounds
CWY2201 is the same as TAY237		MAT a ade1 leu2-3,112 his2 trp1-1 ura3Δns bar1Δ pol2-16		Kindly provided by C. Wittenberg (Kesti et al., 1999)
yWH1096 (W303) is the same as ASY102		MATa pol2-16 ade2-1 his3-11,15 leu2-3,112 trp1-1 ura3-1 can1-100 bar1Δ::hisG		(Ohya et al., 2002)
YAM037.pol32::HPH		MAT α-inc HMLa-inc hmr∆::ADE1ade3::GAL-HO bar1∆::ADE3 nej1∆.::KAN ade1-leu2,3-112 lys5 trp1::hisG ura3-52 thr4 pol32∆::HPH		This study
QW670		MATα pol2-16 leu2-3,112 ura3		This study
QW671		MATa pol32∆::HPH leu22-3,123 ura3		This study
QW675		MATα pol32∆::HPH leu22-3,123 ura3		This study
QW676		MATa pol2-16 leu22-3,123 ura3		This study
QW681		MAT α pol2-16 leu2-3,112 ura3		This study
QW688		MAT a POL2 leu2-3,122 ura3		This study
QW693		MATa pif1∆::KAN leu22-3,123 ura3 lys5		This study
QW699		MAT α pol2-16::HPH leu22-3 ura3		This study
QW710		MAT α pol2-16::NAT leu22-3 ura3 (isogenic to QW699)		This study
BY4733		MATa his3Δ200 trp1Δ63 leu2Δ0 met15Δ0 ura3Δ0		This study
YSC1178-202233129		MAT a his3∆ leu2∆ met15∆ ura3∆ POL2-TAP-tag		Dharmacon
DIPLOIDS
Δ7 background
yMG6/7		MAT a/α ade2-1/ade2-1 his7-2/his7-2 leu2-Δ::kanMX/leu2-Δ::kanMX ura3-Δ/ura3-Δ trp1-289/rp1-289 lys2-Δ GG2899-2900/lys2-Δ GG2899-2900 CAN1/CAN1	made by changing Mat type in the Δ|(−2)|-7B-YUNI300 using YEpHO and subsequent diploid selection, as described in Nick McElhinny et al., 2008	This study
yMG126-1A/-1B/-1C/-2F		pol2-16/POL2	made via two-step gene replacement in the yMG6, using YIPlac211-pol2-16 plasmid	This study
yMG126-5C/-5G/-6E		pol2-16/POL2	made via two-step gene replacement in the yMG7, using YIPlac211-pol2-16 plasmid	This study
yMG230-3		pol2-4/POL2 agp1::URA3-OR1/AGP1	made by crossing yMG6-3A (WT, Mat α) with TAK025 (pol2-4, Mat a)	This study
yMG231-3B		pol2-4/POL2 agp1::URA3-OR1/AGP1	made by crossing yMG7-3A (WT, Mat α) with TAK025 (pol2-4, Mat a)	This study
W303 background
W303-2n-1D/-2A/-3B		MAT a/α ade2-1/ ade2-1 his3-11,15/his3-11,15 leu2-3,112/leu2-3,112 trp1-1/ trp1-1 ura3-1/ura3-1 RAD5+/RAD5+ CAN1+/CAN1+	made by crossing AC402 (Mat a) and AC403 (Mat α)	This study
yMG133-10H/-11A/-11B		pol2-16/POL2	made via two-step gene replacement in the W303-2n-1D, using YIPlac211-pol2-16 plasmid	This study
yMH134-1A/-12C/-12G		pol2-16/POL2	made via two-step gene replacement in the W303-2n-2A, using YIPlac211-pol2-16 plasmid	This study
yMG150-6B		rnh201Δ::HPH/RNH201	made via one-step gene disruption in the W303-2n-2A, using rnh201Δ::HPH cassette	This study
yMG168-2-7B		pol2-16/POL2 pol3L612M/POL3	made via two-step gene replacement in the yMG133-10H, using p170-pol3L612M plasmid	This study
yMG169-2-8A		pol2-16/POL2 pol3L612M/POL3	made via two-step gene replacement in the yMG134-12C, using p170-pol3L612M plasmid	This study
yMG172-1-10G		pol1L868M/POL1	made via two-step gene replacement in the W303-2n-2A, using pYIAL30-pol1L868M plasmid	This study
yMG173-11C		pol1L868M/POL1	made via two-step gene replacement in the W303-2n-3B, using pYIAL30-pol1L868M plasmid	This study
yMG176-2-11E		pol3L612M/POL3	made via two-step gene replacement in the W303-2n-2A, using p170-pol3L612M	This study
yMG177-2-12D		pol3L612M/POL3	made via two-step gene replacement in the W303-2n-3B, using p170-pol3L612M	This study
yMG190-1F-6D		pol2-16/POL2 rnh201Δ::HPH/RNH201	made via one-step gene disruption in the yMG133-10H, using rnh201Δ::HPH casette	This study
yMG190-1G-2B		pol2-16/POL2 rnh201Δ::HPH/RNH201	made via one-step gene disruption in the yMG133-10H, using rnh201Δ::HPH casette	This study
yMG193-7C/-7E		pol2-16/POL2 pol3L612M/POL3 rnh201Δ::HPH /RNH201	made via one-step gene disruption in the yMG168-2-7B, using rnh201Δ::HPH casette	This study
yMG194-9G		pol2-16/POL2 pol3L612M/POL3 rnh201Δ::HPH /RNH201	made via one-step gene disruption in the yMG169-2-8A, using rnh201Δ::HPH casette	This study
yMG202N-1A		pol3L612M/POL3 pol2-4/POL2	made by crossing yMG176-2-11E-6A (Mat a) with yMG204-6A-4C (Mat α)	This study
yMG204-6A		pol2-4/POL2	made via two-step gene replacement in the W303-2n-2A, using YIpJB1 plasmid	This study
yMG205-9B		pol2-4/POL2	made via two-step gene replacement in the W303-2n-3B, using YIpJB1 plasmid	This study
yMG211-3		pol1LM/POL1 rnh201Δ::HPH/RNH201	made by crossing yMG172-1-10G-7B (Mat a) with yMG149-3C (Mat α)	This study
yMG212-2		pol1LM/POL1 rnh201Δ::HPH/RNH201	made by crossing yMG173-11C-2C (Mat α) with yMG148-1G (Mat a)	This study
yMG213-1A		pol3LM/POL3 rnh201Δ::HPH/RNH201	made by crossing yMG176-2-11E-6A (Mat a) with yMG149-3C (Mat α)	This study
yMG216-7A		pol2-4/POL2 rnh201Δ::HPH/RNH201	made by crossing yMG204-6A-4C (Mat α) with yMG148-1G (Mat a)	This study
yMG218-4		pol3L612M/POL3 pol2-4/POL2 rnh201Δ::HPH/rnh201Δ::HPH	made by crossing yMG213-1A-5A (Mat a) with yMG216-7A-3C (Mat α)	This study
yMG265-1-1H/-3E		pol2M644G/POL2	made via two-step gene replacement in the yMG150-6B, using p173-pol2M644G plasmid	This study
yMG285-II-2B-2A/-2D		pol2-16/POL2-TAP-tag	made via one step gene replacement in the yMG133-10H, using POL2-TAP-tag-HIS3MX6 cassette	This study
yMG286-II-8E-3A/-3D		pol2-16/POL2-TAP-tag	made via one step gene replacement in the yMG134-12C, using POL2-TAP-tag-HIS3MX6 cassette	This study
yMG285-II-1G-7D		pol2-16-TAP-tag/POL2	made via one step gene replacement in the yMG133-10H, using POL2-TAP-tag-HIS3MX6 cassette	This study
yMG285-II-2C-8A/-8B		pol2-16-TAP-tag/POL2	made via one step gene replacement in the yMG133-10H, using POL2-TAP-tag-HIS3MX6 cassette	This study
yMG285-II-3A-8B/-8C		pol2-16-TAP-tag/POL2	made via one step gene replacement in the yMG133-10H, using POL2-TAP-tag-HIS3MX6 cassette	This study
yMG286-II-7E-4C/-4D		pol2-16-TAP-tag/POL2	made via one step gene replacement in the yMG134-12C, using POL2-TAP-tag-HIS3MX6 cassette	This study

## Sheet: B
Name	Sequence (5’ to 3’)
pol2-16_-364_AvaI	TTTTCCCGGGATGGGCCTTTGGTTTTCGTTTTCTG
pol2-16_4280_SacI	TTTTGAGCTCGGATCGTAATCTGTGGTGGGAATGT
POL2_-391_f	GCGTACGGATTATAAGAC
POL2_695_r	TGGTTAGTGAAGTCTGCT
POL2_1102_r	AACAGTGGGTCGTACATC
POL2_3423_f	CGATTGGGGTTATTATAGAG
POL2_8156_r	TCGTAATCTGTGGTGGGAATGTTTGG
RNH35-5'_flank_f	GAGACGATGAAATACGGTATGCCT
RNH35-3'_flank_r	CTTCTGGATATTCTTGGAACCAC
intHPH-3'_for	TAGAAGTACTCGCCGATAG
RNH35-3'_down1	CAAGCAGCAAGATTACCT
ARC140	/5AmMC6/ACACTCTTTCCCTACACGACGCTCTTCCGATCT
ARC 76	GTGACTGGAGTTCAGACGTGTGCTCTTCCGATCTNNNN*N*N
ARC 77	AGATCGGAAGAGCACACGTCTGAACTCCAGTC*A*C
ARC 49	AATGATACGGCGACCACCGAGATCTACACTCTTTCCCTACACGACGCTCTTCCGATCT
Oligo_1	ATATGAGTAAGCAGTATATAACGCGAGGTTCAATGGCCTCTTTACCATGAGATCTGTTTAGCTTGCCTCG
Oligo_2	CGGTTATTTATATTTATATGTTCAGAAACGAATTGAAAATACTCTTTTTCCTTACCACACTGGATGGCGGCGTTAG
POL2_6425_f	TGCAAGAACACCTGATTC
POL2_6902_r	TAAAAGCAACTTCCGGAG
POL2_383_f	GCTTCAAGTCGACAGTTG
POL2_2419_f	GACGAGGCCAAAAAGATG
conf_5’_TAP_tag	ATACCTGAGAAAGCAACCTG

## Sheet: C
	ratio RER-/RER+
	1st HydEn-seq data set			2nd HydEn-seq data set
	RER- (rnh201△)	RER+		RER- (rnh201△)	RER+
WT	TAK953	TAK948		TAK1079	TAK1074
pol2-16	TAK956	TAK949		TAK1083	TAK1075
pol1L868M	TAK958	TAK951		TAK1086	TAK1077
pol2M644G	TAK1072	TAK1070		TAK1085	TAK1080
pol3L612M	TAK959	TAK952		TAK1087	TAK1078
pol2-4 pol3L612M	TAK965	TAK961		TAK1093	TAK1089
pol2-16 pol3L612M	TAK964	TAK955*		TAK1092	TAK1082
* no SbfI-HF normalization factor, TAK948 was used instead
sample name	SbfI-Hf normalization factors (DESeq_method)
TAK948	0.695269
TAK949	0.626151
TAK951	1.83891
TAK952	0.830105
TAK953	1.15775
TAK955	X
TAK956	0.351917
TAK958	0.89097
TAK959	1.18867
TAK961	1.16987
TAK964	0.589371
TAK965	0.965292
TAK1070	2.24665
TAK1072	0.839504
TAK1074	0.762629
TAK1075	0.532367
TAK1077	0.397491
TAK1078	0.520312
TAK1079	0.584669
TAK1080	2.44568
TAK1082	0.631056
TAK1083	1.5238
TAK1085	0.420654
TAK1086	2.95838
TAK1087	0.701532
TAK1089	0.873478
TAK1092	1.73731
TAK1093	1.3868

## Sheet: D
sum of normalized and raw read counts at 214 origins of replication per bin [5bp]																															ratios RER- (rnh201△)/RER+
	RER+												X	X		RER-
SbfI normalization factor	0.695269	0.695269	0.626151	0.626151	1.83891	1.83891	2.24665	2.24665	0.830105	0.830105	1.16987	1.16987	1	1		1.15775	1.15775	0.351917	0.351917	0.89097	0.89097	1.18867	1.18867	0.589371	0.589371	0.965292	0.965292	0.839504	0.839504		WT		pol2-16		pol1LM		pol2MG		pol3LM		pol2-4 pol3LM		pol2-16 pol3LM
bin/TAK	TAK948	TAK948	TAK949	TAK949	TAK951	TAK951	TAK1070	TAK1070	TAK952	TAK952	TAK961	TAK961	TAK955	TAK955		TAK953	TAK953	TAK956	TAK956	TAK958	TAK958	TAK959	TAK959	TAK964	TAK964	TAK965	TAK965	TAK1072	TAK1072		TAK953/TAK948	TAK953/TAK948	TAK956/TAK949	TAK956/TAK949	TAK958/TAK951	TAK958/TAK951	TAK1072/TAK1070	TAK1072/TAK1070	TAK959/TAK952	TAK959/TAK952	TAK965/TAK961	TAK965/TAK961	TAK964/TAK948	TAK964/TAK948
strand	same	opposite	same	opposite	same	opposite	same	opposite	same	opposite	same	opposite	same	opposite		same	opposite	same	opposite	same	opposite	same	opposite	same	opposite	same	opposite	same	opposite		same	opposite	same	opposite	same	opposite	same	opposite	same	opposite	same	opposite	same	opposite			average lagging	average leading	lagging over leading strand bias (0.75-1.4 kb)
-5000	128.008	110.748	113.391	153.318	89.727	115.286	87.6861	115.728	83.122	151.788	76.0768	101.721	251.701	368.203	-5000	141.654	215.072	437.603	500.118	199.782	235.698	298.653	259.954	217.181	318.984	244.485	206.155	240.618	1056.58	-5000	1.1066	1.94199	3.85924	3.26197	2.22656	2.04447	2.74409	9.12984	3.59294	1.71261	3.21366	2.02668	1.69662	2.88026		WT	1.3285	1.51573	0.876477
-4995	132.323	145.267	164.497	158.109	106.041	141.388	91.2469	126.855	136.127	137.332	86.3344	105.995	310.671	333.684	-4995	122.652	218.527	417.712	483.069	219.985	242.433	295.288	268.367	234.148	334.254	256.917	225.838	356.163	1144.72	-4995	0.926911	1.50431	2.53933	3.05529	2.07453	1.71466	3.90329	9.02384	2.1692	1.95415	2.97584	2.13066	1.76952	2.30096		pol2-16	3.40657	2.82328	1.2066
-4990	110.748	119.378	161.303	140.541	98.4277	134.862	94.3627	120.624	106.011	138.537	92.318	94.0276	303.48	355.258	-4990	147.7	175.34	517.168	437.603	186.314	231.209	312.113	230.509	247.722	257.902	244.485	171.969	241.809	1073.25	-4990	1.33365	1.46878	3.20619	3.1137	1.8929	1.71441	2.56255	8.89751	2.94417	1.66389	2.6483	1.82892	2.23679	2.16038		pol1L868M	2.09831	1.73294	1.21084
-4985	84.8592	188.416	137.347	135.75	109.304	185.436	68.9916	156.233	102.397	210.817	80.3508	139.332	290.535	345.19	-4985	131.289	285.899	497.277	412.029	196.415	273.859	307.907	270.049	257.902	307.107	253.809	213.407	177.486	1203.09	-4985	1.54714	1.51738	3.62058	3.03521	1.79697	1.47684	2.57257	7.70065	3.007	1.28097	3.15876	1.53165	3.03917	1.62994		pol2M644G	2.21702	10.0357	0.220912
-4980	90.6124	142.391	107.003	156.512	107.129	141.932	85.0154	129.971	118.057	172.267	69.2385	121.381	271.837	340.875	-4980	130.425	213.345	448.97	528.534	188.559	231.209	285.192	212.001	237.541	288.443	228.946	193.724	207.265	1022.03	-4980	1.43938	1.4983	4.19586	3.37696	1.76012	1.62901	2.43797	7.86353	2.41571	1.23065	3.30663	1.596	2.62151	2.02571		pol3L612M	2.46948	1.50801	1.63757
-4975	123.693	142.391	148.527	154.915	150.633	139.213	113.057	133.532	227.682	166.244	146.17	117.107	274.714	422.858	-4975	190.024	238.393	471.702	463.178	218.863	243.555	293.605	269.208	285.049	281.656	274.528	199.939	208.456	1236.44	-4975	1.53625	1.67422	3.17588	2.98989	1.45296	1.74952	1.84381	9.25953	1.28954	1.61935	1.87814	1.70732	2.30449	1.97805		pol2-4 pol3L612M	3.27002	1.78827	1.82859
-4970	156.774	152.459	127.765	185.259	125.618	123.986	83.6801	137.093	193.951	143.355	100.866	118.817	244.51	348.067	-4970	149.428	252.213	380.772	497.277	223.352	252.534	315.478	260.795	242.631	322.377	284.888	209.263	222.751	1272.18	-4970	0.953141	1.6543	2.98026	2.68423	1.77803	2.03679	2.66193	9.27969	1.62658	1.81922	2.82442	1.76123	1.54765	2.11452		pol2-16 pol3L612M	1.90308	1.86154	1.02232
-4965	97.8038	197.046	143.735	180.468	95.7087	154.439	75.2231	140.209	103.601	172.267	89.7536	111.978	271.837	401.283	-4965	132.153	235.802	457.495	537.059	176.213	249.167	302.859	288.557	225.664	320.681	246.557	202.011	217.986	1134	-4965	1.3512	1.19668	3.1829	2.97593	1.84113	1.61337	2.89786	8.08797	2.92331	1.67506	2.74705	1.80402	2.30731	1.62744
-4960	104.995	132.323	145.332	132.556	107.672	129.424	81.0095	131.307	114.443	138.537	100.011	105.14	296.288	335.122	-4960	140.79	218.527	522.851	483.069	197.538	217.74	285.192	234.716	261.295	307.107	222.73	191.652	251.339	1043.47	-4960	1.34092	1.65147	3.59762	3.64426	1.83462	1.68238	3.10259	7.94685	2.49199	1.69425	2.22706	1.82283	2.48864	2.32089
-4955	110.748	162.527	145.332	175.677	97.3401	141.932	102.82	124.63	110.829	132.513	85.4796	124.8	330.807	352.381	-4955	152.019	244.439	483.069	511.485	182.947	215.496	293.605	232.192	264.689	322.377	278.672	239.306	271.589	1047.05	-4955	1.37265	1.50399	3.32389	2.91151	1.87946	1.5183	2.64141	8.40125	2.64916	1.75222	3.2601	1.91751	2.39	1.98353
-4950	107.872	122.255	146.929	170.885	115.829	137.038	97.0333	136.203	104.806	145.765	84.6248	111.978	251.701	346.628	-4950	152.883	234.074	437.603	480.227	216.618	267.125	309.589	269.208	276.566	303.713	256.917	209.263	332.339	1180.46	-4950	1.41726	1.91464	2.97832	2.81023	1.87015	1.94928	3.425	8.66693	2.95393	1.84687	3.03595	1.86878	2.56384	2.48427
-4945	104.995	145.267	150.124	124.571	93.5335	123.986	79.6741	121.514	115.648	142.151	76.0768	90.6084	291.973	365.326	-4945	127.834	195.206	414.871	454.653	200.905	207.639	282.668	225.462	215.484	310.5	273.492	211.335	223.942	1056.58	-4945	1.21752	1.34377	2.76353	3.64976	2.14794	1.67469	2.81072	8.69509	2.44421	1.58608	3.59495	2.3324	2.05232	2.13744
-4940	99.2421	162.527	122.974	132.556	90.2708	143.563	97.0333	132.642	90.35	209.612	77.7864	117.962	251.701	339.437	-4940	138.199	232.347	403.505	565.475	202.027	246.922	374.367	246.494	257.902	300.32	285.924	207.191	221.559	1085.16	-4940	1.39254	1.42959	3.28123	4.26593	2.23801	1.71995	2.28333	8.18116	4.14352	1.17595	3.67575	1.75642	2.59871	1.84782
-4935	97.8038	168.28	116.585	159.706	102.234	151.176	86.3507	131.752	103.601	196.361	95.7372	105.995	221.497	336.56	-4935	146.836	202.116	491.594	505.801	167.234	282.838	301.177	231.351	234.148	329.164	255.881	202.011	223.942	1217.39	-4935	1.50134	1.20107	4.2166	3.16708	1.63579	1.87091	2.5934	9.24	2.90707	1.17819	2.67275	1.90586	2.39406	1.95605
-4930	107.872	159.65	124.571	169.288	109.304	134.319	83.235	133.532	114.443	151.788	84.6248	140.187	263.207	379.709	-4930	152.883	234.938	440.445	426.237	199.782	263.758	313.796	269.208	232.451	363.099	261.061	246.557	208.456	1151.87	-4930	1.41726	1.47158	3.53571	2.51782	1.82777	1.96367	2.50443	8.62617	2.74193	1.77358	3.08492	1.75878	2.15488	2.27434
-4925	122.255	254.578	138.944	206.021	115.829	179.454	103.265	143.77	120.467	216.84	84.6248	172.669	291.973	434.364	-4925	145.973	278.989	443.287	579.683	224.475	307.53	306.224	300.335	274.869	312.197	276.6	253.809	239.427	1328.17	-4925	1.194	1.09589	3.19039	2.81371	1.93798	1.7137	2.31857	9.23816	2.54198	1.38505	3.26855	1.46992	2.24833	1.22633
-4920	99.2421	162.527	127.765	162.9	94.6211	169.666	85.9056	141.989	99.9874	240.933	74.3673	164.121	240.195	382.586	-4920	138.199	253.941	420.554	593.89	208.761	274.981	294.446	283.51	251.115	390.246	265.205	239.306	315.663	1359.14	-4920	1.39254	1.56245	3.29163	3.64573	2.20629	1.62073	3.67453	9.57212	2.94484	1.17671	3.56615	1.45811	2.53033	2.40112
-4915	106.434	191.293	118.182	201.229	111.479	178.91	99.2588	131.307	127.695	205.998	93.1728	129.074	293.411	396.968	-4915	162.384	259.123	531.376	522.851	204.272	292.939	286.034	284.351	276.566	349.525	247.593	202.011	271.589	1312.68	-4915	1.52568	1.35459	4.49623	2.59828	1.83238	1.63735	2.73617	9.99707	2.23998	1.38036	2.65736	1.56508	2.59848	1.82717
-4910	120.816	168.28	110.197	145.332	92.9897	142.476	74.778	129.526	99.9874	179.495	76.9316	124.8	250.263	376.832	-4910	118.333	242.712	497.277	525.693	186.314	280.593	285.192	243.97	264.689	339.345	260.025	220.659	207.265	1282.9	-4910	0.979443	1.44231	4.51261	3.61717	2.0036	1.96941	2.77174	9.90457	2.85228	1.3592	3.37995	1.76809	2.19083	2.01655
-4905	83.4209	174.033	134.153	180.468	99.5153	146.826	83.235	126.855	90.35	157.811	69.2385	96.592	274.714	391.215	-4905	126.107	196.933	451.811	537.059	221.107	248.044	280.145	265.002	242.631	330.861	247.593	204.083	184.633	1200.71	-4905	1.51169	1.13159	3.36788	2.97593	2.22184	1.68938	2.21821	9.46517	3.10066	1.67923	3.57595	2.11284	2.90852	1.90114
-4900	106.434	189.854	132.556	207.618	100.059	146.282	95.698	152.672	116.853	191.542	101.721	126.51	266.084	392.654	-4900	133.88	230.619	474.544	537.059	203.149	279.471	281.827	286.875	251.115	324.074	252.773	212.371	246.574	1326.97	-4900	1.25788	1.21472	3.57995	2.58677	2.03029	1.91049	2.57659	8.69169	2.41182	1.49771	2.48497	1.67869	2.35936	1.70696
-4895	123.693	169.718	126.168	186.856	96.7963	135.95	75.2231	148.221	115.648	167.449	94.8824	122.236	279.029	404.16	-4895	147.7	254.804	474.544	613.782	195.293	287.327	291.081	290.24	273.172	361.402	287.996	249.665	228.707	1175.69	-4895	1.19409	1.50134	3.76122	3.28478	2.01756	2.11348	3.04038	7.93206	2.51696	1.73331	3.03529	2.04249	2.20847	2.12942
-4890	97.8038	191.293	118.182	178.871	111.479	155.527	77.8937	133.977	103.601	262.617	76.0768	136.767	258.892	490.457	-4890	121.788	223.71	446.128	667.772	200.905	281.716	283.51	291.923	215.484	397.033	255.881	215.479	213.221	1172.12	-4890	1.24523	1.16946	3.77491	3.73326	1.80218	1.81136	2.73733	8.74866	2.73654	1.11159	3.36345	1.57551	2.20322	2.07553					Incomplete digestion by SbfI-HF in the TAK956?
-4885	112.187	181.225	114.988	190.05	109.848	154.439	97.9235	149.111	114.443	183.109	82.9152	140.187	287.658	442.994	-4885	139.926	227.164	491.594	551.267	206.517	235.698	308.748	256.589	273.172	324.074	251.737	199.939	214.412	1248.36	-4885	1.24726	1.2535	4.27516	2.90064	1.88003	1.52616	2.18959	8.372	2.69782	1.40129	3.03608	1.42624	2.43498	1.78824
-4880	104.995	158.212	122.974	151.721	106.041	133.231	84.5703	125.52	115.648	131.309	76.9316	115.397	237.318	379.709	-4880	130.425	220.255	372.247	596.732	163.866	237.943	247.335	226.303	244.328	318.984	243.45	225.838	201.309	1169.74	-4880	1.2422	1.39215	3.02705	3.9331	1.54531	1.78594	2.38038	9.31913	2.13869	1.72344	3.16449	1.95705	2.32704	2.01618
-4875	97.8038	156.774	129.362	183.662	95.7087	155.527	96.1431	150.891	107.215	178.291	69.2385	142.751	247.386	368.203	-4875	145.109	243.576	491.594	599.574	198.66	250.289	313.796	275.097	232.451	329.164	257.953	237.234	187.015	1154.25	-4875	1.48367	1.55368	3.80014	3.26455	2.07567	1.6093	1.94518	7.64957	2.92678	1.54297	3.72557	1.66187	2.37671	2.09961
-4870	104.995	162.527	151.721	191.647	91.9022	158.246	80.1192	146.885	109.625	232.501	87.1892	127.365	256.016	398.407	-4870	127.834	235.802	463.178	608.098	175.09	272.737	254.906	274.256	229.058	312.197	281.78	223.766	171.53	1192.37	-4870	1.21752	1.45085	3.05283	3.17301	1.90518	1.7235	2.14093	8.1177	2.32526	1.17959	3.23182	1.7569	2.1816	1.92089
-4865	103.557	182.663	110.197	196.438	103.322	166.947	85.4605	139.318	91.5547	192.747	91.4632	129.929	268.961	395.53	-4865	141.654	291.945	429.079	673.455	196.415	263.758	312.954	307.065	212.09	366.492	261.061	268.312	234.662	1466.34	-4865	1.36788	1.59827	3.89374	3.42833	1.901	1.57989	2.74586	10.5251	3.41822	1.5931	2.85427	2.06507	2.04805	2.00638
-4860	92.0507	169.718	108.6	210.812	85.3766	167.49	80.5644	140.654	97.578	168.653	85.4796	150.444	225.812	366.764	-4860	121.788	264.305	369.406	511.485	182.947	235.698	271.732	272.573	218.877	320.681	273.492	237.234	184.633	1226.92	-4860	1.32305	1.55732	3.40152	2.42626	2.14282	1.40724	2.29174	8.72294	2.78476	1.61617	3.1995	1.57689	2.37779	1.88949
-4855	97.8038	149.582	122.974	154.915	106.585	147.914	88.1312	124.185	112.034	151.788	73.5125	107.704	276.152	396.968	-4855	136.471	215.072	397.821	488.752	180.702	207.639	293.605	213.684	205.303	295.23	277.636	204.083	185.824	1101.84	-4855	1.39536	1.43782	3.23501	3.15497	1.69538	1.40379	2.10849	8.87259	2.62068	1.40778	3.77672	1.89485	2.09914	1.97369
-4850	90.6124	156.774	99.0177	174.079	94.0773	138.669	78.7839	129.526	81.9174	152.993	93.1728	124.8	230.127	396.968	-4850	136.471	241.848	363.722	511.485	169.478	235.698	250.7	253.224	230.754	317.287	226.874	200.975	167.956	999.4	-4850	1.5061	1.54266	3.67331	2.93822	1.80148	1.69972	2.13186	7.71582	3.0604	1.65514	2.43498	1.61038	2.54661	2.02385
-4845	112.187	116.502	99.0177	140.541	81.0262	133.775	91.692	129.971	84.3267	145.765	93.1728	109.414	257.454	307.794	-4845	170.157	241.848	437.603	483.069	167.234	246.922	285.192	222.097	191.73	312.197	275.564	190.616	148.897	1119.71	-4845	1.51673	2.07592	4.41945	3.4372	2.06395	1.8458	1.62389	8.61505	3.38199	1.52367	2.95756	1.74215	1.70902	2.67977
-4840	117.94	191.293	94.2265	177.274	107.129	192.505	76.1133	170.921	110.829	260.208	83.77	160.702	227.25	418.543	-4840	134.744	251.349	392.138	562.633	166.111	269.369	288.557	297.811	191.73	346.132	284.888	226.874	164.383	1238.83	-4840	1.14248	1.31395	4.16165	3.17381	1.55058	1.39928	2.15971	7.24795	2.60362	1.14451	3.40083	1.41177	1.62566	1.80943
-4835	92.0507	181.225	94.2265	214.006	87.008	151.176	84.5703	131.752	101.192	195.156	88.8988	125.655	277.59	372.518	-4835	141.654	229.756	343.831	528.534	176.213	264.88	268.367	284.351	225.664	259.599	234.126	247.593	198.927	1253.12	-4835	1.53887	1.26779	3.64899	2.46972	2.02525	1.75213	2.35221	9.51124	2.65205	1.45704	2.63362	1.97042	2.45152	1.43247
-4830	103.557	166.842	110.197	145.332	98.4277	140.844	78.7839	138.428	125.285	150.583	103.43	125.655	299.165	345.19	-4830	159.793	217.663	443.287	517.168	181.824	264.88	331.462	276.78	239.238	300.32	306.643	269.348	184.633	1204.28	-4830	1.54304	1.30461	4.02267	3.55852	1.84729	1.88066	2.34353	8.69969	2.64566	1.83805	2.96473	2.14355	2.31021	1.80003
-4825	112.187	149.582	100.615	158.109	86.4642	146.282	88.1312	114.838	112.034	152.993	83.77	114.543	240.195	310.671	-4825	121.788	212.481	349.514	423.396	164.989	198.66	230.509	254.065	208.697	308.804	216.515	195.796	162	1079.21	-4825	1.08558	1.42049	3.47379	2.67787	1.90818	1.35806	1.83817	9.3977	2.05749	1.66064	2.58463	1.70937	1.86026	2.06444
-4820	117.94	152.459	102.212	169.288	100.603	129.968	79.6741	141.099	78.3034	186.723	76.9316	133.348	257.454	327.93	-4820	130.425	252.213	429.079	537.059	202.027	205.394	273.414	244.811	198.517	302.017	225.838	186.472	183.442	1244.78	-4820	1.10586	1.6543	4.19794	3.17245	2.00816	1.58034	2.3024	8.82206	3.49173	1.31109	2.93557	1.39838	1.6832	1.98097
-4815	133.761	138.076	116.585	169.288	108.216	144.651	89.0214	124.63	136.127	177.086	108.559	128.219	253.139	353.82	-4815	138.199	247.031	434.762	531.376	212.128	242.433	300.335	254.906	268.082	296.927	278.672	222.73	221.559	1213.81	-4815	1.03318	1.78909	3.72913	3.13888	1.96023	1.67599	2.48883	9.73933	2.20628	1.43945	2.56701	1.7371	2.00419	2.15046
-4810	115.063	145.267	111.794	143.735	102.234	131.056	91.692	118.398	132.513	171.063	93.1728	122.236	241.633	361.011	-4810	139.926	207.298	417.712	551.267	173.968	248.044	296.129	219.573	268.082	293.533	220.659	179.22	207.265	999.4	-4810	1.21608	1.42701	3.73644	3.83529	1.70166	1.89266	2.26045	8.44099	2.23471	1.28358	2.36827	1.46618	2.32987	2.02064
-4805	104.995	153.897	137.347	161.303	89.1832	133.775	82.7899	121.959	101.192	151.788	77.7864	120.526	251.701	350.943	-4805	132.153	221.982	434.762	494.435	184.069	228.964	255.748	250.7	196.82	317.287	249.665	221.694	184.633	1058.96	-4805	1.25865	1.4424	3.16542	3.06526	2.06395	1.71156	2.23014	8.68289	2.52735	1.65165	3.20962	1.83939	1.87456	2.06168
-4800	96.3655	178.348	119.779	198.035	86.4642	134.862	75.6682	159.793	91.5547	173.472	76.0768	139.332	248.824	373.956	-4800	131.289	247.031	460.336	522.851	164.989	267.125	294.446	281.827	186.64	310.5	255.881	234.126	156.045	1276.94	-4800	1.36241	1.3851	3.8432	2.64019	1.90818	1.98072	2.06222	7.99122	3.21607	1.62463	3.36345	1.68035	1.93679	1.74098
-4795	133.761	163.965	158.109	145.332	98.4277	137.038	93.9176	126.855	126.49	115.648	76.0768	111.123	268.961	353.82	-4795	175.34	202.98	474.544	454.653	202.027	243.555	302.018	249.859	268.082	313.894	302.499	209.263	226.324	1200.71	-4795	1.31084	1.23794	3.00137	3.12837	2.05254	1.77729	2.40982	9.46517	2.38768	2.16051	3.97623	1.88316	2.00419	1.91439
-4790	116.502	178.348	114.988	162.9	103.866	131.056	88.1312	134.422	77.0987	131.309	52.1426	122.236	240.195	371.079	-4790	138.199	218.527	457.495	460.336	169.478	259.268	254.906	261.637	234.148	322.377	233.09	240.342	172.721	1147.11	-4790	1.18624	1.22528	3.97862	2.82588	1.63171	1.9783	1.95982	8.5336	3.30623	1.99253	4.47024	1.96621	2.00982	1.80757
-4785	136.638	155.335	137.347	188.453	104.41	140.844	86.7959	133.977	90.35	152.993	93.1728	121.381	304.918	382.586	-4785	155.474	227.164	520.009	525.693	206.517	248.044	318.002	262.478	225.664	295.23	281.78	231.018	203.692	1226.92	-4785	1.13785	1.46241	3.7861	2.78951	1.97795	1.76113	2.34679	9.15764	3.51967	1.71562	3.02427	1.90325	1.65155	1.90059
-4780	132.323	155.335	126.168	169.288	82.6576	156.614	94.8078	140.654	101.192	183.109	75.2221	130.784	241.633	371.079	-4780	138.199	253.941	358.039	537.059	181.824	251.411	256.589	274.256	191.73	303.713	226.874	211.335	158.427	1083.97	-4780	1.04441	1.63479	2.8378	3.17245	2.19973	1.60529	1.67103	7.70668	2.53566	1.49777	3.01606	1.61591	1.44895	1.95521
-4775	107.872	159.65	121.377	193.244	81.0262	147.37	73.8877	121.959	89.1454	138.537	70.9481	117.107	228.688	381.147	-4775	134.744	209.89	389.297	537.059	153.765	286.205	237.24	222.097	201.91	307.107	233.09	198.903	187.015	1043.47	-4775	1.24911	1.31468	3.20735	2.77917	1.89772	1.94209	2.53107	8.55592	2.66127	1.60316	3.28536	1.69848	1.87176	1.92362
-4770	97.8038	162.527	111.794	158.109	91.9022	160.965	83.6801	149.111	106.011	186.723	95.7372	100.011	254.578	302.041	-4770	136.471	242.712	346.673	440.445	188.559	241.31	253.224	243.97	239.238	302.017	247.593	237.234	191.78	1139.96	-4770	1.39536	1.49336	3.10099	2.78571	2.05173	1.49915	2.29182	7.64505	2.38866	1.30658	2.58618	2.37207	2.4461	1.85826
-4765	99.2421	172.595	121.377	143.735	101.691	153.352	76.5584	148.666	130.104	177.086	86.3344	134.203	245.948	440.117	-4765	119.197	259.123	383.613	565.475	179.58	278.348	302.859	291.081	217.181	371.582	240.342	226.874	220.368	1331.74	-4765	1.20107	1.50134	3.16052	3.93414	1.76594	1.8151	2.87843	8.95794	2.32782	1.64373	2.78385	1.69053	2.18839	2.15292
-4760	103.557	145.267	103.809	182.065	93.5335	131.056	77.8937	142.879	114.443	143.355	76.9316	125.655	253.139	309.233	-4760	151.155	229.756	412.029	471.702	187.436	199.782	253.224	261.637	222.271	264.689	287.996	211.335	190.589	1315.06	-4760	1.45963	1.5816	3.96911	2.59085	2.00395	1.52441	2.44678	9.20401	2.21266	1.82509	3.74353	1.68187	2.14636	1.82208
-4755	104.995	158.212	114.988	145.332	96.2525	157.702	74.778	118.398	112.034	161.425	87.1892	113.688	202.799	346.628	-4755	136.471	227.164	389.297	548.425	168.356	278.348	249.017	235.557	212.09	329.164	235.162	228.946	192.971	1130.43	-4755	1.29979	1.43582	3.38553	3.77359	1.74911	1.76503	2.58059	9.54767	2.22269	1.45923	2.69714	2.01381	2.02	2.08053
-4750	109.31	148.144	111.794	162.9	92.446	116.373	79.6741	117.508	95.1687	193.951	80.3508	123.091	248.824	395.53	-4750	121.788	221.118	363.722	514.326	168.356	207.639	320.526	230.509	215.484	285.049	285.924	189.58	177.486	993.444	-4750	1.11415	1.49259	3.2535	3.15731	1.82113	1.78425	2.22765	8.45425	3.36798	1.18849	3.55844	1.54016	1.97131	1.92414
-4745	94.9272	181.225	107.003	172.482	96.2525	150.089	77.0035	139.764	101.192	175.881	91.4632	121.381	230.127	361.011	-4745	119.197	255.668	406.346	468.861	212.128	245.8	256.589	268.367	261.295	302.017	242.414	219.623	194.162	1210.24	-4745	1.25566	1.41078	3.79752	2.71831	2.20387	1.6377	2.52147	8.65919	2.53566	1.52584	2.6504	1.80936	2.75259	1.66653
-4740	110.748	120.816	107.003	132.556	84.8328	131.056	84.5703	121.959	125.285	139.741	83.77	100.866	297.726	287.658	-4740	151.155	207.298	366.564	409.188	197.538	228.964	274.256	214.525	196.82	246.025	290.068	159.537	202.501	1012.5	-4740	1.36485	1.71581	3.42574	3.08691	2.32855	1.74707	2.39446	8.30197	2.18905	1.53516	3.46267	1.58168	1.77718	2.03635
-4735	115.063	161.089	129.362	170.885	95.7087	156.614	81.8997	135.758	124.081	139.741	94.0276	123.091	185.54	350.943	-4735	136.471	241.848	412.029	534.217	166.111	278.348	306.224	265.002	225.664	276.566	282.816	217.551	208.456	1164.97	-4735	1.18606	1.50134	3.18509	3.12617	1.73559	1.77729	2.54527	8.58128	2.46794	1.89637	3.0078	1.7674	1.96122	1.71685
-4730	110.748	174.033	111.794	190.05	92.446	141.932	81.4546	132.642	114.443	174.677	80.3508	113.688	274.714	402.722	-4730	123.515	238.393	369.406	642.197	202.027	261.513	291.923	266.684	220.574	383.459	280.744	193.724	188.206	1249.55	-4730	1.11528	1.36981	3.30434	3.3791	2.18535	1.84253	2.31057	9.42046	2.5508	1.52673	3.49398	1.704	1.99167	2.20337
-4725	136.638	165.404	164.497	185.259	84.8328	149.545	81.8997	139.764	121.671	196.361	77.7864	128.219	215.744	355.258	-4725	114.014	234.074	466.019	497.277	211.006	266.002	290.24	230.509	191.73	364.795	249.665	215.479	184.633	1206.67	-4725	0.834426	1.41517	2.83299	2.68423	2.48732	1.77875	2.25438	8.63362	2.38544	1.17391	3.20962	1.68055	1.4032	2.20549
-4720	119.378	119.378	135.75	126.168	91.3584	113.11	86.7959	105.045	131.309	131.309	77.7864	89.7536	192.731	279.029	-4720	142.518	183.114	397.821	414.871	182.947	215.496	254.065	215.366	220.574	259.599	273.492	174.041	198.927	950.561	-4720	1.19383	1.53389	2.93054	3.28825	2.00252	1.90518	2.2919	9.04907	1.93487	1.64015	3.51594	1.93909	1.84769	2.17459
-4715	143.829	149.582	145.332	158.109	110.391	140.3	92.5822	131.752	152.993	155.402	97.4467	126.51	310.671	313.548	-4715	135.608	228.892	483.069	412.029	217.74	207.639	334.828	233.875	223.967	288.443	282.816	177.148	210.839	1063.72	-4715	0.942839	1.53021	3.32389	2.60598	1.97244	1.47996	2.27731	8.0737	2.18852	1.50496	2.90226	1.40027	1.55718	1.92832
-4710	102.119	171.157	124.571	177.274	95.1649	145.195	73.8877	133.977	131.309	156.607	87.1892	127.365	304.918	381.147	-4710	165.839	221.982	440.445	630.831	237.943	248.044	275.938	253.224	251.115	300.32	248.629	232.054	178.677	1131.62	-4710	1.62398	1.29695	3.53571	3.55852	2.50032	1.70836	2.41822	8.44637	2.10145	1.61694	2.85161	1.82197	2.45905	1.75465
-4705	122.255	162.527	118.182	166.094	99.5153	143.019	73.8877	140.654	121.671	146.969	89.7536	133.348	248.824	356.696	-4705	139.926	249.622	434.762	457.495	207.639	257.023	274.256	263.319	178.156	322.377	217.551	189.58	190.589	1105.41	-4705	1.14455	1.53588	3.67874	2.75443	2.0865	1.79712	2.57944	7.85912	2.25407	1.79166	2.42387	1.42169	1.45725	1.98353
-4700	129.446	155.335	108.6	153.318	92.446	132.687	85.9056	127.301	98.7827	178.291	94.8824	100.866	267.522	376.832	-4700	140.79	220.255	429.079	485.91	218.863	202.027	308.748	240.605	227.361	318.984	264.169	218.587	177.486	1097.08	-4700	1.08763	1.41793	3.951	3.1693	2.36747	1.52258	2.06606	8.618	3.12553	1.34951	2.78417	2.1671	1.75641	2.05352
-4695	103.557	185.54	89.4353	159.706	82.6576	159.333	76.1133	131.752	91.5547	150.583	74.3673	129.074	220.059	384.024	-4695	122.652	265.169	332.465	554.108	188.559	242.433	254.906	251.541	190.033	371.582	208.227	177.148	139.368	1159.02	-4695	1.18439	1.42918	3.71738	3.46955	2.2812	1.52154	1.83106	8.79699	2.7842	1.67045	2.79998	1.37245	1.83506	2.00271
-4690	120.816	166.842	94.2265	148.527	88.0956	126.705	77.8937	128.191	108.42	156.607	94.8824	138.477	247.386	309.233	-4690	125.243	209.026	397.821	480.227	178.457	253.656	259.954	227.986	188.336	291.836	224.802	183.364	188.206	1063.72	-4690	1.03664	1.25284	4.22197	3.23328	2.02572	2.00194	2.4162	8.29797	2.39766	1.45578	2.36927	1.32415	1.55886	1.74918
-4685	115.063	162.527	118.182	167.691	84.8328	147.37	84.5703	138.428	121.671	197.565	82.0604	144.461	237.318	405.598	-4685	150.291	217.663	434.762	576.841	170.601	252.534	313.796	257.43	256.205	337.648	297.319	213.407	188.206	1207.86	-4685	1.30616	1.33924	3.67874	3.4399	2.01102	1.71361	2.22544	8.7255	2.57904	1.30301	3.62317	1.47727	2.22665	2.07749
-4680	120.816	158.212	94.2265	210.812	102.234	146.826	89.9116	124.63	95.1687	204.793	78.6412	125.655	208.552	386.9	-4680	131.289	257.395	369.406	537.059	195.293	263.758	330.621	277.621	210.394	369.886	263.133	257.953	204.883	1195.94	-4680	1.08668	1.6269	3.9204	2.54757	1.91025	1.7964	2.27872	9.59596	3.47405	1.35561	3.34599	2.05287	1.74143	2.33791
-4675	143.829	153.897	114.988	148.527	94.0773	158.79	106.381	134.867	102.397	175.881	83.77	130.784	248.824	365.326	-4675	133.016	216.8	372.247	576.841	195.293	262.635	272.573	270.891	212.09	302.017	287.996	233.09	197.736	1200.71	-4675	0.924823	1.40873	3.23726	3.88376	2.07588	1.65398	1.85876	8.90289	2.66193	1.54019	3.43793	1.78225	1.4746	1.96246
-4670	96.3655	179.786	129.362	159.706	99.5153	156.614	97.9235	139.318	92.7594	179.495	80.3508	127.365	234.442	368.203	-4670	133.016	244.439	375.089	556.95	168.356	274.981	285.192	254.065	215.484	364.795	241.378	202.011	197.736	1070.87	-4670	1.38033	1.35961	2.89953	3.48735	1.69176	1.75579	2.01929	7.68649	3.07454	1.41544	3.00405	1.58609	2.23611	2.02905
-4665	128.008	309.233	116.585	169.288	103.322	261.024	83.6801	257.717	99.9874	305.985	73.5125	282.083	267.522	428.611	-4665	101.922	361.908	394.98	591.049	221.107	397.32	286.034	424.844	203.607	313.894	235.162	261.061	188.206	1329.36	-4665	0.796214	1.17034	3.3879	3.49137	2.13999	1.52216	2.24912	5.1582	2.8607	1.38845	3.19894	0.925476	1.59058	1.01507
-4660	112.187	172.595	107.003	178.871	89.727	143.563	80.1192	141.099	119.262	173.472	69.2385	109.414	248.824	323.616	-4660	130.425	221.982	412.029	514.326	149.276	249.167	300.335	245.652	193.426	352.918	226.874	212.371	177.486	1273.37	-4660	1.16257	1.28614	3.85063	2.87541	1.66366	1.73559	2.21527	9.02467	2.51828	1.41609	3.27671	1.94099	1.72415	2.04478
-4655	106.434	168.28	102.212	196.438	93.5335	145.195	79.229	142.434	106.011	167.449	74.3673	114.543	268.961	371.079	-4655	139.926	228.892	389.297	545.584	187.436	254.779	275.938	280.145	207	288.443	266.241	238.27	170.339	1382.96	-4655	1.31468	1.36018	3.80872	2.77738	2.00395	1.75474	2.14995	9.70946	2.60293	1.67302	3.58008	2.08018	1.94488	1.71406
-4650	129.446	169.718	130.959	174.079	100.603	178.91	77.8937	145.995	101.192	167.449	84.6248	134.203	258.892	356.696	-4650	118.333	237.529	383.613	480.227	177.335	245.8	279.303	257.43	229.058	342.738	241.378	233.09	179.868	1279.33	-4650	0.914146	1.39955	2.92927	2.75867	1.76272	1.37387	2.30915	8.76281	2.76013	1.53737	2.85233	1.73685	1.76952	2.01945
-4645	92.0507	156.774	138.944	170.885	107.129	132.143	92.5822	128.636	98.7827	151.788	94.0276	115.397	274.714	361.011	-4645	173.612	217.663	477.386	619.465	208.761	246.922	266.684	252.383	232.451	374.976	278.672	226.874	177.486	1073.25	-4645	1.88605	1.38839	3.43581	3.62503	1.9487	1.86859	1.91706	8.34334	2.69971	1.66273	2.96373	1.96602	2.52525	2.39183
-4640	113.625	135.199	129.362	151.721	92.9897	154.983	134.422	124.185	120.467	169.858	76.0768	109.414	224.373	349.505	-4640	153.746	192.615	386.455	514.326	187.436	239.065	249.859	213.684	220.574	295.23	251.737	211.335	214.412	1161.4	-4640	1.3531	1.42467	2.9874	3.38995	2.01567	1.54253	1.59507	9.35219	2.07409	1.25801	3.30899	1.93152	1.94124	2.18366
-4635	90.6124	143.829	113.391	159.706	88.6394	139.757	88.5763	126.855	125.285	196.361	80.3508	122.236	286.22	323.616	-4635	139.063	208.162	434.762	471.702	173.968	264.88	279.303	251.541	222.271	305.41	243.45	208.227	162	1069.68	-4635	1.5347	1.44729	3.83418	2.95357	1.96265	1.8953	1.82894	8.43227	2.22934	1.28102	3.02983	1.70349	2.45298	2.12342
-4630	115.063	130.885	122.974	159.706	97.3401	129.424	82.7899	113.057	118.057	145.765	72.6577	100.866	253.139	352.381	-4630	133.88	210.753	429.079	397.821	195.293	225.597	306.224	253.224	261.295	261.295	319.074	197.868	190.589	1167.36	-4630	1.16353	1.61022	3.48919	2.49096	2.00629	1.74308	2.30208	10.3254	2.59386	1.73721	4.39147	1.96169	2.27088	1.99638
-4625	139.514	132.323	124.571	114.988	109.304	133.775	93.0273	121.069	132.513	151.788	100.866	123.091	267.522	391.215	-4625	133.016	186.569	412.029	494.435	211.006	221.107	312.113	229.668	286.746	349.525	257.953	186.472	234.662	1013.69	-4625	0.953425	1.40995	3.3076	4.29987	1.93046	1.65283	2.52251	8.37286	2.35533	1.51308	2.55738	1.51492	2.05532	2.64146
-4620	102.119	171.157	114.988	153.318	102.234	141.932	83.6801	116.618	103.601	145.765	88.044	125.655	238.756	392.654	-4620	133.88	240.121	426.237	571.158	194.17	251.411	278.462	232.192	237.541	312.197	265.205	203.047	198.927	1119.71	-4620	1.31103	1.40293	3.70679	3.72532	1.89927	1.77136	2.37723	9.60151	2.68782	1.59292	3.01218	1.61591	2.32613	1.82404
-4615	100.68	142.391	111.794	143.735	94.6211	137.038	89.4665	99.704	119.262	161.425	82.0604	113.688	235.88	419.981	-4615	128.698	227.164	429.079	508.643	195.293	255.901	296.129	223.779	256.205	335.951	260.025	183.364	195.353	1080.4	-4615	1.27828	1.59536	3.83811	3.53875	2.06395	1.86738	2.18354	10.8361	2.48301	1.38627	3.1687	1.61287	2.54474	2.35936
-4610	103.557	161.089	105.406	135.75	95.1649	140.3	85.9056	125.075	93.964	175.881	70.9481	108.559	204.237	343.752	-4610	140.79	208.162	480.227	508.643	177.335	279.471	270.049	246.494	205.303	322.377	265.205	219.623	200.118	1093.5	-4610	1.35954	1.29222	4.55598	3.74691	1.86345	1.99195	2.32951	8.74278	2.87396	1.40148	3.73801	2.02307	1.98252	2.00124
-4605	115.063	163.965	116.585	172.482	103.866	162.596	105.49	152.227	136.127	209.612	94.8824	141.896	286.22	411.351	-4605	145.109	250.486	446.128	585.366	211.006	266.002	314.637	290.24	237.541	390.246	295.247	271.42	237.045	1301.96	-4605	1.26112	1.52767	3.82662	3.39377	2.03153	1.63597	2.24708	8.55277	2.31134	1.38465	3.11172	1.91281	2.06444	2.38006
-4600	119.378	142.391	110.197	177.274	94.6211	122.899	101.929	127.301	133.718	181.905	69.2385	105.995	257.454	395.53	-4600	131.289	199.525	380.772	440.445	205.394	227.842	311.272	208.636	217.181	313.894	262.097	180.256	167.956	1058.96	-4600	1.09977	1.40125	3.45537	2.48455	2.1707	1.8539	1.64777	8.31857	2.32782	1.14695	3.78542	1.70062	1.81926	2.20445
-4595	120.816	133.761	126.168	172.482	97.8839	154.439	83.6801	125.075	124.081	192.747	100.866	127.365	244.51	398.407	-4595	111.423	238.393	386.455	585.366	177.335	252.534	277.621	252.383	212.09	281.656	239.306	220.659	178.677	1066.11	-4595	0.922249	1.78223	3.06303	3.39377	1.81169	1.63517	2.13524	8.52373	2.23742	1.3094	2.37251	1.73249	1.75548	2.10566
-4590	93.489	162.527	126.168	129.362	118.548	118.548	95.698	121.069	107.215	139.741	94.8824	107.704	302.041	316.424	-4590	147.7	218.527	460.336	477.386	205.394	200.905	260.795	229.668	198.517	239.238	220.659	192.688	219.177	1111.37	-4590	1.57987	1.34456	3.64861	3.69031	1.73258	1.69471	2.2903	9.17964	2.43244	1.64352	2.3256	1.78904	2.12342	1.47199
-4585	125.131	138.076	140.541	159.706	116.373	133.775	100.594	109.941	128.899	165.039	85.4796	127.365	291.973	325.054	-4585	160.656	234.938	457.495	463.178	228.964	243.555	284.351	254.906	217.181	318.984	252.773	228.946	208.456	1111.37	-4585	1.2839	1.70151	3.25523	2.90019	1.9675	1.82063	2.07225	10.1088	2.20599	1.54452	2.95712	1.79756	1.73562	2.31021
-4580	129.446	174.033	107.003	175.677	112.567	152.264	88.1312	111.722	159.016	121.671	85.4796	115.397	264.646	348.067	-4580	149.428	205.571	414.871	494.435	195.293	223.352	268.367	242.287	212.09	302.017	274.528	189.58	207.265	1172.12	-4580	1.15436	1.18122	3.87719	2.81446	1.73491	1.46688	2.35178	10.4914	1.68767	1.99132	3.21162	1.64284	1.63844	1.7354
-4575	139.514	176.91	122.974	193.244	98.9715	140.844	85.4605	137.983	126.49	190.337	75.2221	128.219	254.578	340.875	-4575	152.019	237.529	431.92	534.217	178.457	267.125	306.224	256.589	215.484	341.041	311.823	205.119	214.412	1122.09	-4575	1.08963	1.34266	3.5123	2.76447	1.80312	1.8966	2.50891	8.13209	2.42093	1.34807	4.14536	1.59975	1.54453	1.92777
-4570	133.761	129.446	143.735	130.959	107.672	138.125	98.8137	116.173	148.174	137.332	105.14	105.995	279.029	389.777	-4570	151.155	190.887	514.326	485.91	223.352	197.538	323.891	238.081	227.361	312.197	271.42	202.011	206.074	1095.89	-4570	1.13004	1.47465	3.57829	3.7104	2.07437	1.43014	2.08548	9.43323	2.18588	1.73361	2.58152	1.90586	1.69975	2.41179
-4565	139.514	158.212	132.556	164.497	113.654	147.37	92.5822	133.087	131.309	151.788	93.1728	123.945	268.961	365.326	-4565	147.7	218.527	466.019	500.118	188.559	209.884	338.193	217.049	222.271	337.648	306.643	202.011	212.03	1095.89	-4565	1.05867	1.38123	3.51564	3.04029	1.65906	1.4242	2.29018	8.23436	2.57555	1.42995	3.29112	1.62984	1.59318	2.13415
-4560	129.446	163.965	166.094	135.75	116.917	144.107	125.965	133.532	159.016	163.835	104.285	133.348	281.905	309.233	-4560	182.25	237.529	502.96	480.227	194.17	241.31	303.7	234.716	257.902	325.771	277.636	238.27	203.692	1106.61	-4560	1.40792	1.44866	3.02816	3.53758	1.66076	1.67452	1.61705	8.28719	1.90987	1.43264	2.66228	1.78682	1.99235	1.98683
-4555	132.323	153.897	103.809	193.244	101.147	125.074	99.2588	134.867	122.876	143.355	103.43	125.655	319.301	332.245	-4555	183.114	228.892	457.495	494.435	223.352	203.149	314.637	243.129	288.443	296.927	284.888	214.443	237.045	1113.75	-4555	1.38384	1.4873	4.40709	2.5586	2.2082	1.62423	2.38815	8.25813	2.5606	1.69598	2.75439	1.7066	2.17984	1.92938
-4550	115.063	146.706	140.541	166.094	103.322	135.406	89.4665	120.624	122.876	169.858	77.7864	111.123	254.578	376.832	-4550	120.924	186.569	585.366	443.287	226.719	217.74	319.685	258.272	229.058	325.771	283.852	219.623	212.03	1187.61	-4550	1.05093	1.27172	4.16508	2.66889	2.1943	1.60805	2.36994	9.84552	2.60168	1.52051	3.64912	1.97638	1.99071	2.22057
-4545	106.434	145.267	105.406	153.318	103.322	139.213	88.5763	129.526	157.811	159.016	75.2221	111.123	279.029	333.684	-4545	149.428	198.661	525.693	502.96	234.576	239.065	313.796	238.081	200.213	320.681	303.535	206.155	206.074	901.723	-4545	1.40395	1.36755	4.98731	3.28051	2.27034	1.71727	2.32652	6.96171	1.98842	1.49721	4.03519	1.85519	1.88111	2.20752
-4540	112.187	166.842	129.362	148.527	87.008	137.581	89.9116	126.855	128.899	172.267	89.7536	111.978	233.003	353.82	-4540	119.197	216.8	383.613	437.603	166.111	214.373	273.414	226.303	217.181	342.738	270.384	205.119	179.868	1037.52	-4540	1.06248	1.29943	2.96543	2.9463	1.90915	1.55816	2.0005	8.17874	2.12115	1.31367	3.01252	1.83178	1.93588	2.05427
-4535	110.748	133.761	102.212	111.794	101.691	125.074	113.057	116.173	92.7594	177.086	77.7864	97.4467	245.948	359.573	-4535	134.744	223.71	352.356	471.702	214.373	209.884	278.462	203.589	237.541	269.779	284.888	177.148	163.192	1042.28	-4535	1.21667	1.67246	3.44731	4.21938	2.10809	1.67808	1.44344	8.97182	3.00198	1.14966	3.66243	1.8179	2.14487	2.01687
-4530	139.514	156.774	95.8236	138.944	98.9715	158.246	100.594	129.081	109.625	152.993	82.0604	135.058	234.442	363.888	-4530	149.428	271.215	412.029	608.098	203.149	283.96	300.335	275.938	217.181	334.254	247.593	235.162	196.545	1350.8	-4530	1.07106	1.72998	4.29987	4.37657	2.0526	1.79443	1.95384	10.4647	2.73967	1.8036	3.01721	1.74119	1.55669	2.13208
-4525	122.255	142.391	114.988	145.332	107.672	146.826	93.4725	127.746	113.239	150.583	95.7372	118.817	258.892	333.684	-4525	142.518	234.074	414.871	483.069	227.842	242.433	302.018	217.89	213.787	296.927	297.319	215.479	238.236	1064.91	-4525	1.16574	1.64389	3.60794	3.32389	2.11606	1.65116	2.54873	8.33621	2.66709	1.44697	3.10558	1.81354	1.7487	2.08529
-4520	168.28	149.582	113.391	188.453	139.757	131.6	106.826	118.844	167.449	179.495	123.945	111.123	281.905	414.228	-4520	151.155	239.257	448.97	471.702	227.842	269.369	275.938	245.652	235.845	296.927	320.11	242.414	177.486	1070.87	-4520	0.898235	1.5995	3.95948	2.50302	1.63028	2.04689	1.66145	9.01076	1.6479	1.36857	2.58267	2.18148	1.4015	1.98504
-4515	89.1741	142.391	124.571	140.541	116.373	114.198	93.0273	155.787	91.5547	154.197	85.4796	105.995	257.454	312.109	-4515	126.107	210.753	420.554	502.96	205.394	254.779	290.24	222.938	230.754	247.722	261.061	213.407	204.883	1085.16	-4515	1.41416	1.4801	3.37603	3.57874	1.76496	2.23103	2.20239	6.96568	3.17013	1.4458	3.05407	2.01337	2.58768	1.73973
-4510	99.2421	128.008	129.362	148.527	94.6211	105.497	94.3627	101.039	138.537	138.537	81.2056	117.107	245.948	329.369	-4510	148.564	196.07	326.782	403.505	200.905	223.352	289.399	227.986	179.853	232.451	284.888	199.939	204.883	1016.08	-4510	1.49698	1.5317	2.52611	2.71672	2.12325	2.11714	2.17123	10.0563	2.08897	1.64567	3.50823	1.70732	1.81226	1.81591
-4505	125.131	158.212	114.988	99.0177	106.041	184.892	90.8018	133.977	121.671	183.109	81.2056	151.299	247.386	322.177	-4505	164.975	218.527	389.297	471.702	186.314	221.107	265.002	235.557	196.82	278.263	254.845	183.364	204.883	1044.66	-4505	1.31841	1.38123	3.38553	4.76382	1.757	1.19587	2.25637	7.79733	2.17801	1.28643	3.13827	1.21193	1.57291	1.75879
-4500	145.267	159.65	121.377	121.377	102.234	127.249	101.929	114.838	118.057	148.174	79.496	94.8824	267.522	327.93	-4500	145.109	219.391	477.386	468.861	241.31	237.943	291.081	262.478	230.754	356.312	273.492	212.371	225.133	1141.15	-4500	0.998908	1.3742	3.9331	3.86286	2.36036	1.8699	2.20871	9.93708	2.46559	1.77142	3.44033	2.23825	1.58848	2.23183
-4495	81.9826	145.267	97.4206	167.691	97.3401	156.614	110.832	124.63	169.858	162.63	87.1892	104.285	240.195	379.709	-4495	145.973	234.074	377.93	539.9	175.09	236.821	273.414	254.906	227.361	341.041	245.521	210.299	212.03	1155.44	-4495	1.78053	1.61133	3.87937	3.21961	1.79875	1.51213	1.91308	9.271	1.60966	1.5674	2.81596	2.01658	2.77328	2.34768
-4490	99.2421	149.582	102.212	143.735	85.3766	138.125	84.1252	100.594	136.127	177.086	76.9316	100.866	284.782	361.011	-4490	128.698	212.481	383.613	451.811	184.069	228.964	286.034	207.795	223.967	334.254	270.384	196.832	241.809	905.297	-4490	1.29681	1.42049	3.75312	3.14336	2.15597	1.65766	2.8744	8.99949	2.10122	1.17341	3.51461	1.95142	2.25678	2.23459
-4485	129.446	171.157	145.332	154.915	123.443	144.651	115.283	147.33	108.42	209.612	105.995	122.236	287.658	388.339	-4485	152.019	264.305	502.96	514.326	213.251	272.737	301.177	270.891	264.689	308.804	251.737	241.378	250.148	1309.11	-4485	1.17438	1.54423	3.46075	3.32006	1.72753	1.88548	2.16986	8.88552	2.77787	1.29234	2.375	1.97469	2.04478	1.80422
-4480	135.199	161.089	129.362	183.662	98.4277	145.195	102.375	135.758	134.923	172.267	91.4632	98.3015	284.782	391.215	-4480	133.016	234.074	460.336	446.128	211.006	231.209	303.7	259.954	232.451	296.927	302.499	216.515	225.133	1137.58	-4480	0.983854	1.45308	3.55852	2.42907	2.14377	1.59241	2.19911	8.37947	2.25092	1.50901	3.30733	2.20256	1.71932	1.84325
-4475	89.1741	149.582	118.182	140.541	99.5153	134.862	95.698	101.484	103.601	175.881	93.1728	82.9152	277.59	365.326	-4475	140.79	234.938	454.653	437.603	219.985	235.698	295.288	222.097	271.476	318.984	269.348	181.292	195.353	1001.78	-4475	1.57882	1.57063	3.84704	3.1137	2.21056	1.7477	2.04135	9.87129	2.85023	1.26276	2.89085	2.18648	3.04433	2.1325
-4470	126.57	172.595	161.303	148.527	129.424	134.319	113.057	126.41	99.9874	156.607	82.0604	122.236	300.603	340.875	-4470	149.428	221.982	514.326	471.702	223.352	244.677	323.05	223.779	281.656	273.172	299.391	199.939	225.133	1122.09	-4470	1.1806	1.28614	3.18857	3.17588	1.72574	1.82162	1.99132	8.87658	3.2309	1.42892	3.64842	1.63569	2.2253	1.58274
-4465	106.434	146.706	148.527	143.735	100.059	138.669	97.0333	134.422	134.923	156.607	104.285	123.091	279.029	358.135	-4465	151.155	207.298	440.445	502.96	215.496	208.761	291.923	229.668	247.722	252.812	268.312	177.148	194.162	1107.8	-4465	1.42018	1.41302	2.96543	3.49921	2.15368	1.50547	2.00099	8.24117	2.16363	1.46653	2.57287	1.43917	2.32748	1.72326
-4460	87.7358	152.459	132.556	137.347	81.57	150.089	94.8078	121.959	99.9874	145.765	94.8824	91.4632	274.714	323.616	-4460	149.428	226.301	394.98	454.653	215.496	240.188	280.145	216.208	254.508	290.14	254.845	167.825	239.427	1085.16	-4460	1.70315	1.48434	2.97972	3.31025	2.64185	1.60031	2.5254	8.89776	2.8018	1.48327	2.68591	1.83489	2.90085	1.90307
-4455	126.57	149.582	142.138	170.885	102.778	138.125	109.051	123.295	136.127	137.332	89.7536	113.688	304.918	369.641	-4455	156.338	197.797	457.495	412.029	221.107	258.146	314.637	225.462	261.295	291.836	247.593	190.616	248.957	1007.74	-4455	1.23519	1.32233	3.21866	2.41114	2.15131	1.86893	2.28293	8.17342	2.31134	1.64173	2.75859	1.67666	2.06444	1.95101
-4450	106.434	142.391	110.197	138.944	88.6394	128.881	91.692	116.618	106.011	145.765	86.3344	100.866	235.88	277.59	-4450	152.019	203.843	338.148	434.762	198.66	227.842	295.288	231.351	227.361	279.959	220.659	195.796	232.28	1153.06	-4450	1.4283	1.43158	3.06858	3.12904	2.24122	1.76785	2.53326	9.88751	2.78545	1.58715	2.55586	1.94115	2.13618	1.96613
-4445	125.131	161.089	113.391	135.75	103.322	135.95	96.1431	121.514	103.601	177.086	85.4796	113.688	254.578	327.93	-4445	129.561	236.666	409.188	451.811	180.702	215.496	261.637	232.192	247.722	262.992	251.737	208.227	226.324	1191.18	-4445	1.0354	1.46916	3.60864	3.32826	1.74892	1.58511	2.35403	9.8028	2.52542	1.31118	2.945	1.83157	1.97969	1.63259
-4440	117.94	148.144	132.556	142.138	92.446	131.6	112.167	136.648	132.513	208.407	76.0768	96.592	276.152	302.041	-4440	150.291	202.98	505.801	420.554	243.555	264.88	306.224	246.494	237.541	296.927	298.355	198.903	215.604	1073.25	-4440	1.2743	1.37015	3.81576	2.95877	2.63457	2.01277	1.92217	7.85415	2.31089	1.18275	3.92176	2.05921	2.01409	2.00431
-4435	119.378	140.953	124.571	153.318	96.7963	144.107	85.9056	123.74	93.964	161.425	84.6248	122.236	241.633	342.313	-4435	145.109	224.573	483.069	480.227	199.782	217.74	321.367	224.62	222.271	261.295	307.679	194.76	250.148	1087.55	-4435	1.21554	1.59325	3.87787	3.13224	2.06395	1.51096	2.91189	8.78899	3.42011	1.39148	3.6358	1.59331	1.8619	1.85378
-4430	123.693	166.842	140.541	153.318	122.355	155.527	92.1371	151.781	148.174	189.133	96.592	128.219	281.905	385.462	-4430	156.338	240.121	457.495	514.326	212.128	241.31	296.97	287.716	220.574	327.468	273.492	236.198	233.471	1270.99	-4430	1.26391	1.43921	3.25523	3.35464	1.73371	1.55157	2.53395	8.37381	2.0042	1.52124	2.83142	1.84214	1.78324	1.96274
-4425	125.131	135.199	156.512	170.885	102.778	128.337	91.2469	129.971	89.1454	148.174	97.4467	112.833	245.948	355.258	-4425	128.698	210.753	412.029	434.762	184.069	209.884	296.97	219.573	244.328	269.779	247.593	223.766	240.618	950.561	-4425	1.0285	1.55883	2.63258	2.54417	1.79094	1.63541	2.637	7.31363	3.3313	1.48186	2.54081	1.98316	1.95257	1.99542
-4420	117.94	143.829	97.4206	113.391	98.4277	144.107	86.3507	105.045	99.9874	119.262	65.8193	96.592	281.905	283.343	-4420	144.245	199.525	488.752	480.227	217.74	232.331	290.24	227.144	237.541	298.623	262.097	168.861	251.339	917.208	-4420	1.22304	1.38723	5.01692	4.23514	2.21218	1.61221	2.91067	8.73156	2.90277	1.90458	3.98207	1.74819	2.01409	2.07624
-4415	130.885	133.761	138.944	121.377	81.57	120.18	86.3507	110.832	84.3267	125.285	70.0933	100.866	227.25	312.109	-4415	146.836	210.753	392.138	491.594	163.866	249.167	282.668	238.081	229.058	261.295	228.946	208.227	251.339	1083.97	-4415	1.12188	1.5756	2.82227	4.05015	2.00891	2.07328	2.91067	9.78036	3.35206	1.90031	3.26631	2.06439	1.75007	1.95345
-4410	132.323	136.638	100.615	167.691	97.8839	150.633	86.7959	123.74	121.671	127.695	81.2056	111.123	253.139	335.122	-4410	139.926	234.074	474.544	466.019	226.719	240.188	312.113	234.716	244.328	310.5	273.492	198.903	195.353	1086.36	-4410	1.05746	1.7131	4.71645	2.77903	2.3162	1.59453	2.25072	8.77936	2.56521	1.8381	3.3679	1.78993	1.84645	2.27244
-4405	112.187	156.774	110.197	140.541	103.322	114.742	86.3507	120.624	101.192	140.946	89.7536	106.85	243.071	280.467	-4405	150.291	255.668	443.287	431.92	196.415	203.149	308.748	220.414	227.361	295.23	252.773	186.472	191.78	1068.49	-4405	1.33965	1.63081	4.02267	3.07326	1.901	1.77049	2.22094	8.85801	3.05111	1.56382	2.8163	1.74518	2.02663	1.88316
-4400	116.502	155.335	138.944	129.362	85.9204	137.581	105.935	122.85	106.011	165.039	100.011	104.285	270.399	296.288	-4400	131.289	189.16	426.237	468.861	173.968	206.517	306.224	219.573	201.91	264.689	283.852	207.191	210.839	1039.9	-4400	1.12693	1.21775	3.06769	3.62441	2.02476	1.50105	1.99026	8.46483	2.88862	1.33043	2.8382	1.98678	1.73311	1.70398
-4395	103.557	143.829	108.6	162.9	89.727	166.947	73.8877	150.001	95.1687	166.244	64.1097	117.962	189.854	424.296	-4395	122.652	245.303	448.97	556.95	181.824	237.943	267.526	230.509	232.451	296.927	234.126	219.623	167.956	1215	-4395	1.18439	1.70552	4.13416	3.41897	2.02642	1.42526	2.27313	8.09997	2.81107	1.38657	3.65196	1.86181	2.24467	2.06444
-4390	117.94	162.527	110.197	127.765	100.603	123.986	101.484	140.654	116.853	181.905	87.1892	131.639	251.701	352.381	-4390	128.698	226.301	443.287	434.762	189.681	258.146	303.7	231.351	246.025	324.074	250.701	187.508	239.427	1001.78	-4390	1.09121	1.39239	4.02267	3.40283	1.88544	2.08205	2.35925	7.12233	2.599	1.27182	2.87537	1.42441	2.08602	1.99397
-4385	89.1741	155.335	124.571	114.988	96.2525	172.385	80.5644	138.873	99.9874	145.765	92.318	112.833	271.837	306.356	-4385	148.564	231.483	414.871	440.445	211.006	260.39	326.415	228.827	229.058	296.927	295.247	205.119	219.177	1054.19	-4385	1.666	1.49021	3.33041	3.83035	2.19221	1.51052	2.72052	7.59105	3.26456	1.56984	3.19816	1.8179	2.56866	1.91152
-4380	140.953	151.021	119.779	145.332	104.953	151.72	86.3507	112.167	108.42	145.765	82.9152	134.203	250.263	343.752	-4380	176.204	240.121	466.019	443.287	196.415	235.698	290.24	254.906	302.017	341.041	284.888	179.22	197.736	1097.08	-4380	1.25009	1.58999	3.89064	3.05016	1.87145	1.55351	2.28991	9.78075	2.677	1.74875	3.43589	1.33544	2.14268	2.25824
-4375	119.378	153.897	135.75	164.497	117.461	128.881	87.241	114.838	131.309	139.741	82.9152	105.995	258.892	332.245	-4375	140.79	238.393	380.772	420.554	197.538	205.394	288.557	223.779	230.754	251.115	262.097	185.436	215.604	1012.5	-4375	1.17936	1.54904	2.80495	2.5566	1.68173	1.59368	2.47136	8.81682	2.19755	1.60138	3.16102	1.74948	1.93297	1.63171
-4370	103.557	156.774	121.377	162.9	107.672	141.932	99.704	129.081	127.695	140.946	79.496	123.945	241.633	309.233	-4370	146.836	192.615	451.811	431.92	186.314	206.517	254.065	238.922	246.025	246.025	267.277	214.443	177.486	1018.46	-4370	1.41793	1.22862	3.7224	2.65144	1.73038	1.45504	1.78013	7.89007	1.98963	1.69513	3.36214	1.73014	2.37574	1.5693
-4365	99.2421	158.212	107.003	143.735	107.129	133.775	85.4605	114.838	134.923	137.332	99.1563	127.365	267.522	355.258	-4365	123.515	228.028	485.91	429.079	182.947	221.107	306.224	221.255	220.574	293.533	325.29	181.292	206.074	1160.21	-4365	1.24459	1.44128	4.54109	2.9852	1.70773	1.65283	2.41134	10.103	2.26963	1.6111	3.28058	1.42341	2.22258	1.85531
-4360	129.446	172.595	138.944	142.138	100.603	116.373	93.9176	118.844	121.671	154.197	71.8029	115.397	304.918	358.135	-4360	180.522	240.121	423.396	480.227	206.517	196.415	290.24	196.858	229.058	310.5	236.198	187.508	238.236	1030.37	-4360	1.39457	1.39124	3.04724	3.37859	2.05279	1.68781	2.53665	8.66997	2.38544	1.27666	3.28953	1.62489	1.76952	1.79901
-4355	125.131	161.089	138.944	121.377	107.672	125.074	93.9176	119.734	131.309	160.221	82.0604	123.091	303.48	358.135	-4355	130.425	223.71	389.297	440.445	226.719	219.985	318.002	246.494	254.508	286.746	257.953	207.191	219.177	1124.47	-4355	1.04231	1.38874	2.80182	3.62875	2.10564	1.75884	2.33372	9.39145	2.42179	1.53846	3.14345	1.68324	2.03393	1.78005
-4350	112.187	159.65	135.75	138.944	112.023	126.705	96.5882	114.392	115.648	101.192	97.4467	105.14	323.616	368.203	-4350	147.7	211.617	488.752	446.128	196.415	224.475	357.542	223.779	302.017	293.533	330.47	188.544	202.501	1091.12	-4350	1.31656	1.3255	3.60038	3.21085	1.75335	1.77163	2.09654	9.5384	3.09164	2.21143	3.39129	1.79327	2.69209	1.8386
-4345	104.995	140.953	135.75	138.944	98.4277	133.231	79.6741	113.057	98.7827	156.607	88.8988	104.285	230.127	339.437	-4345	148.564	225.437	409.188	531.376	188.559	209.884	310.431	236.398	235.845	298.623	269.348	204.083	203.692	1125.66	-4345	1.41496	1.59938	3.01427	3.82438	1.91571	1.57534	2.55656	9.9566	3.14256	1.5095	3.02983	1.95697	2.24624	2.11861
-4340	122.255	146.706	111.794	159.706	97.8839	129.424	85.9056	105.045	113.239	161.425	85.4796	100.866	218.62	319.301	-4340	145.973	239.257	400.663	483.069	179.58	225.597	281.827	227.986	213.787	310.5	229.982	185.436	188.206	1014.89	-4340	1.194	1.63086	3.58393	3.02474	1.83462	1.74308	2.19085	9.66141	2.48879	1.41233	2.69049	1.83844	1.7487	2.11648
-4335	93.489	130.885	135.75	105.406	102.778	135.95	91.692	127.746	114.443	119.262	105.995	95.7372	257.454	319.301	-4335	137.335	209.89	397.821	426.237	230.086	241.31	258.272	222.097	218.877	313.894	271.42	193.724	216.795	1031.56	-4335	1.469	1.60362	2.93054	4.04377	2.23867	1.77499	2.36438	8.07512	2.25676	1.86226	2.5607	2.0235	2.34121	2.39825
-4330	116.502	130.885	126.168	132.556	104.41	112.567	100.149	112.167	92.7594	133.718	75.2221	96.592	250.263	303.48	-4330	126.107	220.255	403.505	358.039	205.394	212.128	302.859	226.303	232.451	254.508	293.175	204.083	201.309	1074.44	-4330	1.08244	1.68282	3.19816	2.70104	1.9672	1.88447	2.0101	9.57897	3.265	1.69239	3.89747	2.11284	1.99526	1.94453
-4325	106.434	129.446	124.571	162.9	96.7963	115.829	99.704	122.85	87.9407	162.63	88.044	129.929	224.373	320.739	-4325	139.926	234.938	394.98	471.702	196.415	207.639	287.716	237.24	232.451	302.017	291.103	190.616	182.251	1024.41	-4325	1.31468	1.81495	3.17073	2.89566	2.02916	1.79263	1.82792	8.33878	3.27171	1.45877	3.30634	1.46708	2.184	2.33314
-4320	138.076	139.514	116.585	138.944	104.41	145.195	95.2529	122.85	92.7594	157.811	83.77	102.576	228.688	343.752	-4320	152.883	248.758	414.871	426.237	203.149	228.964	301.177	244.811	229.058	291.836	262.097	188.544	212.03	1060.15	-4320	1.10723	1.78303	3.55852	3.06769	1.9457	1.57695	2.22597	8.62966	3.24686	1.55129	3.12877	1.8381	1.65892	2.0918
-4315	96.3655	142.391	121.377	119.779	117.461	112.023	88.1312	105.045	85.5314	130.104	90.6084	120.526	234.442	316.424	-4315	148.564	187.432	397.821	369.406	185.191	195.293	309.589	209.478	196.82	308.804	247.593	205.119	179.868	1112.56	-4315	1.54167	1.31632	3.27758	3.08405	1.57662	1.74333	2.04091	10.5913	3.6196	1.61008	2.73257	1.70186	2.04243	2.1687
-4310	117.94	136.638	130.959	129.362	102.778	131.056	89.0214	134.867	121.671	150.583	88.044	110.269	314.986	358.135	-4310	177.931	216.8	392.138	417.712	209.884	194.17	307.907	201.906	249.418	288.443	283.852	196.832	206.074	995.826	-4310	1.50866	1.58667	2.99436	3.22902	2.0421	1.48159	2.31488	7.38374	2.53064	1.34083	3.22398	1.78502	2.11479	2.11101
-4305	110.748	116.502	132.556	126.168	101.691	121.811	79.6741	91.2469	119.262	145.765	100.866	95.7372	289.097	281.905	-4305	151.155	190.024	400.663	394.98	213.251	211.006	281.827	191.811	193.426	252.812	304.571	205.119	212.03	1120.9	-4305	1.36485	1.63108	3.0226	3.13059	2.09706	1.73224	2.66121	12.2843	2.36309	1.31589	3.01956	2.14252	1.74654	2.17003
-4300	115.063	168.28	129.362	126.168	90.8146	128.881	99.704	109.941	104.806	115.648	91.4632	111.978	283.343	313.548	-4300	141.654	219.391	426.237	417.712	236.821	261.513	297.811	247.335	213.787	300.32	250.701	232.054	194.162	1118.52	-4300	1.2311	1.30372	3.29492	3.31077	2.60774	2.02911	1.94739	10.1738	2.84155	2.13869	2.74101	2.07231	1.858	1.78464
-4295	122.255	153.897	137.347	162.9	96.2525	112.567	89.4665	115.728	101.192	183.109	94.8824	111.123	254.578	316.424	-4295	133.016	211.617	426.237	358.039	195.293	214.373	331.462	242.287	217.181	262.992	308.715	226.874	160.809	1106.61	-4295	1.08803	1.37505	3.10336	2.19791	2.02896	1.90441	1.79742	9.56215	3.27558	1.32318	3.25366	2.04164	1.77646	1.70888
-4290	100.68	148.144	118.182	132.556	93.5335	122.899	88.5763	113.057	130.104	178.291	91.4632	126.51	234.442	257.454	-4290	156.338	190.887	414.871	386.455	187.436	221.107	279.303	218.732	201.91	273.172	251.737	181.292	194.162	1111.37	-4290	1.55281	1.28852	3.51043	2.91541	2.00395	1.7991	2.19204	9.83017	2.14677	1.22683	2.75233	1.43303	2.00546	1.84397
-4285	100.68	130.885	122.974	111.794	89.1832	106.041	95.698	105.49	136.127	155.402	78.6412	92.318	261.769	263.207	-4285	154.61	179.659	417.712	446.128	203.149	217.74	292.764	202.747	223.967	261.295	277.636	184.4	182.251	992.253	-4285	1.53565	1.37265	3.39677	3.99062	2.27789	2.05336	1.90443	9.4061	2.15066	1.30466	3.53041	1.99745	2.22454	1.99638
-4280	99.2421	138.076	121.377	140.541	101.691	135.406	104.155	108.161	122.876	139.741	83.77	111.978	221.497	274.714	-4280	144.245	205.571	423.396	377.93	196.415	212.128	292.764	236.398	227.361	208.697	275.564	166.789	181.059	1047.05	-4280	1.45347	1.48882	3.48828	2.68911	1.9315	1.56661	1.73836	9.68045	2.38259	1.69168	3.28953	1.48947	2.29097	1.51146
-4275	115.063	133.761	103.809	135.75	109.848	124.53	109.941	115.728	109.625	128.899	89.7536	110.269	307.794	293.411	-4275	162.384	222.846	477.386	375.089	214.373	234.576	325.574	206.954	256.205	222.271	297.319	196.832	212.03	1082.78	-4275	1.41126	1.666	4.5987	2.76308	1.95155	1.88369	1.92857	9.35629	2.96989	1.60554	3.31262	1.78502	2.22665	1.6617
-4270	99.2421	136.638	122.974	142.138	104.41	119.092	89.9116	109.051	119.262	143.355	104.285	121.381	263.207	310.671	-4270	140.79	231.483	440.445	397.821	212.128	226.719	316.32	230.509	230.754	254.508	302.499	192.688	183.442	1008.93	-4270	1.41865	1.69414	3.58162	2.79883	2.0317	1.90373	2.04024	9.25189	2.65231	1.60796	2.90069	1.58746	2.32517	1.86265
-4265	106.434	135.199	113.391	127.765	106.585	128.337	110.832	128.636	96.3734	166.244	76.9316	105.995	225.812	316.424	-4265	164.975	197.797	392.138	426.237	189.681	186.314	271.732	222.938	220.574	252.812	282.816	198.903	189.398	989.87	-4265	1.55003	1.463	3.45828	3.33611	1.77963	1.45176	1.70888	7.69513	2.81957	1.34103	3.6762	1.87654	2.07241	1.86992
-4260	119.378	135.199	114.988	129.362	75.0444	152.264	69.4367	114.838	97.578	156.607	85.4796	106.85	237.318	309.233	-4260	139.063	203.843	417.712	403.505	190.803	237.943	275.097	243.129	215.484	276.566	255.881	205.119	178.677	1205.47	-4260	1.16489	1.50772	3.63265	3.11919	2.54254	1.5627	2.57324	10.4972	2.81925	1.55248	2.99347	1.9197	1.80505	2.04561
-4255	110.748	171.157	143.735	166.094	105.497	148.457	92.5822	109.496	80.7127	128.899	75.2221	121.381	222.935	352.381	-4255	128.698	214.208	392.138	434.762	204.272	240.188	311.272	242.287	210.394	257.902	281.78	200.975	181.059	1067.3	-4255	1.16207	1.25153	2.7282	2.61756	1.93628	1.61789	1.95566	9.74733	3.85654	1.87966	3.74597	1.65574	1.89974	1.50682
-4250	142.391	136.638	126.168	135.75	98.9715	131.6	93.4725	114.838	108.42	112.034	82.0604	100.011	257.454	274.714	-4250	134.744	181.386	321.099	417.712	185.191	213.251	265.843	201.065	212.09	229.058	269.348	214.443	191.78	954.135	-4250	0.946296	1.3275	2.54501	3.07707	1.87116	1.62045	2.05173	8.30856	2.45197	1.79468	3.28232	2.14419	1.48949	1.67639
-4245	113.625	135.199	145.332	140.541	101.691	139.757	88.1312	116.618	109.625	169.858	68.3837	99.1563	237.318	306.356	-4245	132.153	210.753	414.871	448.97	206.517	214.373	288.557	210.319	223.967	252.812	247.593	177.148	195.353	1144.72	-4245	1.16306	1.55883	2.85463	3.19458	2.03083	1.5339	2.21662	9.81601	2.63223	1.2382	3.62065	1.78656	1.97111	1.86992
-4240	106.434	142.391	148.527	143.735	119.636	129.968	105.49	117.508	134.923	150.583	97.4467	106.85	258.892	291.973	-4240	168.43	222.846	502.96	394.98	235.698	194.17	292.764	195.176	222.271	232.451	248.629	199.939	212.03	942.223	-4240	1.58249	1.56503	3.38633	2.74797	1.97013	1.49399	2.00995	8.01836	2.16986	1.29613	2.55144	1.87122	2.08835	1.63249
-4235	99.2421	156.774	129.362	140.541	102.778	120.18	93.0273	97.0333	128.899	132.513	87.1892	111.123	290.535	279.029	-4235	148.564	179.659	457.495	369.406	208.761	204.272	305.383	197.7	252.812	271.476	302.499	166.789	214.412	962.473	-4235	1.49698	1.14597	3.53655	2.62845	2.03118	1.69972	2.30483	9.919	2.36916	1.49192	3.46946	1.50093	2.54742	1.73164
-4230	135.199	112.187	113.391	127.765	107.129	104.41	96.5882	100.149	106.011	93.964	81.2056	85.4796	243.071	300.603	-4230	152.883	193.478	397.821	403.505	187.436	200.905	275.938	192.652	218.877	210.394	283.852	167.825	201.309	901.723	-4230	1.13079	1.72461	3.5084	3.15818	1.74964	1.9242	2.0842	9.00381	2.60293	2.05027	3.49547	1.96333	1.61892	1.87539
-4225	140.953	135.199	105.406	132.556	112.567	118.548	85.0154	108.161	83.122	160.221	99.1563	104.285	243.071	300.603	-4225	127.834	196.933	414.871	358.039	187.436	212.128	262.478	211.16	213.787	285.049	257.953	187.508	232.28	1025.61	-4225	0.906929	1.45661	3.93593	2.70104	1.66512	1.78938	2.73221	9.48222	3.15774	1.31793	2.60148	1.79803	1.51673	2.10836
-4220	116.502	126.57	97.4206	122.974	98.9715	121.267	83.6801	109.496	110.829	159.016	85.4796	108.559	245.948	309.233	-4220	129.561	221.118	417.712	448.97	184.069	190.803	302.018	206.954	181.549	254.508	261.061	182.328	285.883	1074.44	-4220	1.1121	1.74701	4.28772	3.65095	1.85982	1.57341	3.41638	9.81261	2.72507	1.30146	3.05407	1.67953	1.55834	2.01082
-4215	128.008	128.008	137.347	116.585	110.391	115.829	82.3448	110.387	127.695	148.174	82.0604	92.318	211.429	260.331	-4215	129.561	209.89	412.029	377.93	206.517	215.496	298.653	228.827	210.394	305.41	262.097	239.306	187.015	986.297	-4215	1.01214	1.63966	2.99991	3.24166	1.87077	1.86046	2.27112	8.93494	2.3388	1.54431	3.19395	2.59219	1.6436	2.38587
-4210	107.872	122.255	87.8383	105.406	106.585	101.691	102.82	103.71	108.42	113.239	85.4796	74.3673	263.207	283.343	-4210	125.243	204.707	440.445	454.653	196.415	218.863	307.907	184.239	212.09	262.992	290.068	176.112	256.104	1031.56	-4210	1.16103	1.67443	5.01427	4.31335	1.84281	2.15224	2.4908	9.94661	2.83994	1.627	3.39341	2.36814	1.96613	2.15118
-4205	96.3655	120.816	130.959	130.959	117.461	123.986	99.2588	105.935	103.601	134.923	86.3344	94.8824	276.152	346.628	-4205	165.839	210.753	448.97	403.505	200.905	213.251	253.224	202.747	246.025	334.254	295.247	208.227	232.28	933.885	-4205	1.72093	1.74441	3.42833	3.08115	1.7104	1.71995	2.34014	8.8156	2.44421	1.50269	3.41981	2.19458	2.55304	2.76663
-4200	115.063	126.57	110.197	118.182	84.289	121.267	70.3269	104.155	104.806	127.695	88.044	85.4796	254.578	258.892	-4200	144.245	203.843	409.188	414.871	199.782	206.517	297.811	213.684	217.181	307.107	261.061	194.76	206.074	966.047	-4200	1.25362	1.61052	3.71323	3.51043	2.37021	1.70299	2.93023	9.27509	2.84155	1.6734	2.96512	2.27843	1.88749	2.42639
-4195	129.446	125.131	138.944	132.556	96.2525	134.862	92.5822	106.826	102.397	137.332	76.0768	99.1563	270.399	325.054	-4195	140.79	218.527	446.128	392.138	239.065	205.394	287.716	230.509	201.91	234.148	273.492	193.724	207.265	955.326	-4195	1.08763	1.74638	3.21085	2.95828	2.48373	1.52299	2.23872	8.94285	2.80982	1.67848	3.59495	1.95372	1.5598	1.87122
-4190	104.995	133.761	99.0177	142.138	102.778	144.107	98.3686	119.734	98.7827	169.858	88.8988	111.978	266.084	319.301	-4190	111.423	211.617	343.831	412.029	211.006	223.352	238.922	230.509	162.885	254.508	269.348	216.515	197.736	1083.97	-4190	1.06122	1.58205	3.47242	2.89879	2.05302	1.54991	2.01015	9.0532	2.41866	1.35707	3.02983	1.93354	1.55136	1.90271
-4185	126.57	117.94	127.765	143.735	91.3584	112.567	85.9056	86.7959	107.215	149.379	96.592	90.6084	267.522	310.671	-4185	155.474	179.659	485.91	383.613	193.048	219.985	284.351	185.922	198.517	246.025	285.924	198.903	208.456	907.679	-4185	1.22837	1.52331	3.80316	2.66889	2.11309	1.95427	2.42657	10.4576	2.65215	1.24463	2.96012	2.1952	1.56844	2.08602
-4180	107.872	122.255	103.809	150.124	106.585	127.793	91.692	108.161	119.262	144.56	88.8988	99.1563	266.084	289.097	-4180	126.97	202.116	386.455	417.712	199.782	239.065	319.685	203.589	213.787	242.631	297.319	198.903	185.824	999.4	-4180	1.17705	1.65324	3.72276	2.78246	1.8744	1.87072	2.02661	9.23993	2.68052	1.40833	3.34447	2.00596	1.98186	1.98464
-4175	130.885	125.131	153.318	110.197	113.11	113.11	101.929	123.295	134.923	133.718	104.285	92.318	304.918	284.782	-4175	130.425	208.162	454.653	335.307	223.352	221.107	376.05	216.208	252.812	239.238	289.032	159.537	250.148	994.635	-4175	0.996491	1.66355	2.96543	3.04279	1.97464	1.95479	2.45413	8.06714	2.78715	1.61689	2.77155	1.72813	1.93156	1.91189
-4170	106.434	136.638	121.377	153.318	96.2525	138.125	81.8997	104.6	122.876	130.104	91.4632	116.252	245.948	312.109	-4170	164.975	190.024	448.97	423.396	186.314	217.74	296.129	235.557	215.484	237.541	284.888	168.861	223.942	1004.16	-4170	1.55003	1.39071	3.69898	2.76156	1.93568	1.5764	2.73434	9.60003	2.40998	1.81053	3.11478	1.45254	2.02459	1.73848
-4165	94.9272	145.267	118.182	138.944	111.479	123.986	94.8078	119.289	102.397	140.946	90.6084	105.995	257.454	266.084	-4165	157.201	195.206	349.514	392.138	179.58	203.149	302.018	215.366	222.271	251.115	252.773	182.328	184.633	1022.03	-4165	1.65602	1.34377	2.95742	2.82227	1.61088	1.63848	1.94744	8.56772	2.94949	1.52801	2.78973	1.72016	2.34149	1.72864
-4160	123.693	130.885	122.974	142.138	95.7087	137.038	101.039	109.496	73.4847	137.332	88.044	91.4632	225.812	346.628	-4160	128.698	229.756	397.821	440.445	203.149	221.107	355.859	233.033	247.722	266.386	299.391	191.652	220.368	1078.02	-4160	1.04046	1.75541	3.23501	3.09871	2.12258	1.61348	2.18102	9.84524	4.84263	1.69686	3.40047	2.0954	2.00271	2.03527
-4155	123.693	152.459	116.585	142.138	113.11	129.424	100.149	125.52	122.876	159.016	83.77	117.962	247.386	325.054	-4155	158.065	213.345	434.762	386.455	213.251	231.209	305.383	227.144	222.271	266.386	297.319	180.256	197.736	967.238	-4155	1.27788	1.39936	3.72913	2.71887	1.88533	1.78644	1.97442	7.70584	2.48529	1.42844	3.54923	1.52809	1.79695	1.74726
-4150	113.625	143.829	137.347	143.735	104.953	127.249	89.4665	121.959	87.9407	136.127	90.6084	109.414	227.25	309.233	-4150	156.338	214.208	446.128	375.089	198.66	217.74	293.605	206.954	244.328	259.599	281.78	184.4	190.589	1058.96	-4150	1.37591	1.48932	3.24818	2.60958	1.89284	1.71113	2.13028	8.68289	3.33867	1.52029	3.10987	1.68534	2.1503	1.80491
-4145	110.748	136.638	127.765	127.765	101.691	121.267	91.2469	99.704	124.081	154.197	88.044	92.318	257.454	316.424	-4145	149.428	181.386	420.554	358.039	206.517	221.107	311.272	181.715	223.967	259.599	265.205	155.393	214.412	937.458	-4145	1.34925	1.3275	3.29163	2.80233	2.03083	1.82331	2.3498	9.40242	2.50862	1.17846	3.01218	1.68324	2.02231	1.8999
-4140	133.761	166.842	146.929	143.735	88.0956	119.092	93.4725	105.49	110.829	171.063	89.7536	101.721	274.714	273.275	-4140	156.338	200.388	372.247	409.188	206.517	214.373	279.303	208.636	273.172	269.779	283.852	181.292	196.545	937.458	-4140	1.16878	1.20107	2.53351	2.84681	2.34423	1.80006	2.1027	8.88668	2.52012	1.21965	3.16257	1.78225	2.04224	1.61697
-4135	110.748	136.638	132.556	110.197	89.727	113.11	100.594	117.063	115.648	136.127	82.0604	88.8988	287.658	314.986	-4135	157.201	183.114	466.019	431.92	213.251	240.188	283.51	225.462	193.426	274.869	275.564	194.76	198.927	923.164	-4135	1.41944	1.34014	3.51564	3.91953	2.37666	2.12348	1.97752	7.88604	2.45149	1.65626	3.35806	2.1908	1.74654	2.01166
-4130	136.638	148.144	129.362	118.182	102.234	126.705	91.692	106.826	130.104	165.039	88.8988	86.3344	274.714	310.671	-4130	160.656	213.345	409.188	406.346	231.209	172.845	321.367	229.668	251.115	268.082	300.427	163.681	176.295	932.694	-4130	1.17578	1.44012	3.16313	3.4383	2.26156	1.36415	1.92268	8.73099	2.47008	1.3916	3.37943	1.8959	1.83782	1.80961
-4125	135.199	129.446	122.974	99.0177	117.461	130.512	105.49	106.826	131.309	106.011	91.4632	85.4796	307.794	302.041	-4125	170.157	167.566	437.603	380.772	236.821	188.559	376.05	212.843	218.877	262.992	327.362	184.4	182.251	982.723	-4125	1.25857	1.29448	3.55852	3.84549	2.01617	1.44476	1.72765	9.19932	2.86386	2.00775	3.57917	2.15724	1.61892	2.03167
-4120	130.885	152.459	150.124	142.138	119.636	128.337	125.52	104.155	138.537	149.379	113.688	101.721	329.369	320.739	-4120	154.61	204.707	528.534	463.178	228.964	199.782	386.145	232.192	281.656	254.508	391.591	190.616	200.118	1026.8	-4120	1.18127	1.3427	3.52066	3.25864	1.91384	1.5567	1.59431	9.85835	2.78731	1.55438	3.44444	1.87391	2.15194	1.66936
-4115	115.063	122.255	134.153	116.585	107.672	116.373	96.5882	90.8018	102.397	132.513	88.8988	94.0276	281.905	264.646	-4115	161.52	186.569	446.128	304.049	237.943	195.293	296.97	180.033	244.328	271.476	309.751	208.227	201.309	911.253	-4115	1.40375	1.52606	3.32552	2.60795	2.20988	1.67816	2.0842	10.0356	2.90019	1.3586	3.48431	2.21453	2.12342	2.22057
-4110	106.434	123.693	145.332	110.197	114.742	107.129	95.698	104.155	112.034	145.765	97.4467	89.7536	280.467	273.275	-4110	148.564	214.208	451.811	386.455	189.681	207.639	334.828	206.954	186.64	244.328	291.103	193.724	214.412	942.223	-4110	1.39584	1.73177	3.10881	3.50694	1.65311	1.93822	2.24051	9.04635	2.98862	1.41978	2.98731	2.15839	1.75358	1.97528
-4105	122.255	126.57	150.124	148.527	87.5518	138.125	124.63	109.941	97.578	154.197	84.6248	90.6084	323.616	333.684	-4105	163.247	219.391	474.544	446.128	206.517	224.475	330.621	211.16	242.631	268.082	298.355	197.868	217.986	1087.55	-4105	1.33531	1.73336	3.16102	3.00369	2.35879	1.62515	1.74907	9.89206	3.38827	1.36941	3.52562	2.18377	1.98464	2.11806
-4100	129.446	142.391	126.168	177.274	96.2525	122.355	104.6	115.728	80.7127	118.057	100.011	112.833	283.343	309.233	-4100	139.926	178.795	463.178	426.237	230.086	198.66	296.97	206.112	237.541	281.656	284.888	160.573	187.015	1033.94	-4100	1.08096	1.25566	3.67113	2.4044	2.39044	1.62364	1.78791	8.93428	3.67935	1.74587	2.84856	1.4231	1.83506	1.97805
-4095	100.68	135.199	138.944	119.779	106.041	107.672	89.0214	98.8137	95.1687	134.923	83.77	92.318	250.263	310.671	-4095	138.199	197.797	369.406	394.98	211.006	219.985	312.113	220.414	222.271	239.238	277.636	194.76	202.501	911.253	-4095	1.37265	1.463	2.65866	3.29756	1.98985	2.0431	2.27474	9.22192	3.27958	1.63363	3.31427	2.10966	2.20769	1.76952
-4090	128.008	138.076	124.571	214.006	99.5153	145.195	85.4605	119.734	118.057	157.811	88.8988	89.7536	238.756	389.777	-4090	144.245	223.71	491.594	480.227	206.517	213.251	269.208	222.938	190.033	257.902	294.211	188.544	212.03	960.091	-4090	1.12685	1.62019	3.9463	2.24399	2.07522	1.46872	2.48103	8.01855	2.28032	1.41269	3.30951	2.10068	1.48454	1.86783
-4085	115.063	156.774	118.182	138.944	102.234	119.092	81.8997	117.953	127.695	178.291	88.8988	94.0276	205.676	290.535	-4085	141.654	198.661	377.93	380.772	211.006	198.66	287.716	220.414	218.877	262.992	276.6	197.868	187.015	1100.65	-4085	1.2311	1.26718	3.19786	2.74047	2.06395	1.66812	2.28347	9.33123	2.25316	1.23626	3.1114	2.10436	1.90223	1.67753
-4080	140.953	153.897	130.959	116.585	104.953	117.461	90.8018	102.82	125.285	148.174	98.3015	88.8988	237.318	300.603	-4080	150.291	193.478	386.455	338.148	212.128	195.293	288.557	219.573	213.787	273.172	231.018	193.724	223.942	944.606	-4080	1.06625	1.25719	2.95096	2.90043	2.02117	1.66262	2.46627	9.18701	2.3032	1.48186	2.3501	2.17915	1.51673	1.77503
-4075	136.638	149.582	137.347	134.153	118.548	129.424	93.4725	102.82	130.104	131.309	98.3015	81.2056	267.522	304.918	-4075	153.746	179.659	429.079	383.613	212.128	205.394	309.589	183.398	244.328	240.935	264.169	175.076	189.398	905.297	-4075	1.12521	1.20107	3.12405	2.85952	1.78938	1.58698	2.02624	8.8047	2.37955	1.39669	2.68733	2.15596	1.78815	1.61072
-4070	129.446	184.101	138.944	121.377	103.866	152.808	107.271	112.612	104.806	177.086	102.576	127.365	290.535	290.535	-4070	148.564	240.984	426.237	366.564	213.251	216.618	324.732	243.97	232.451	279.959	276.6	226.874	254.912	974.385	-4070	1.14769	1.30898	3.06769	3.02006	2.05314	1.41759	2.37635	8.65258	3.09841	1.37769	2.69655	1.7813	1.79573	1.52068
-4065	100.68	143.829	148.527	161.303	123.443	137.581	103.71	109.496	119.262	168.653	85.4796	120.526	284.782	303.48	-4065	149.428	207.298	394.98	400.663	235.698	202.027	303.7	221.255	222.271	239.238	320.11	209.263	185.824	999.4	-4065	1.48418	1.44128	2.65932	2.48391	1.90938	1.46842	1.79177	9.12725	2.5465	1.31189	3.74487	1.73624	2.20769	1.66335
-4060	113.625	135.199	132.556	124.571	113.654	122.899	95.698	103.71	112.034	165.039	102.576	90.6084	274.714	286.22	-4060	153.746	206.435	414.871	394.98	196.415	180.702	297.811	229.668	242.631	254.508	299.391	150.214	196.545	889.811	-4060	1.3531	1.52689	3.12978	3.17073	1.72818	1.47033	2.0538	8.57981	2.65822	1.3916	2.91874	1.65783	2.13537	1.88247
-4055	92.0507	149.582	119.779	118.182	103.866	139.213	105.045	104.155	104.806	145.765	96.592	131.639	277.59	329.369	-4055	141.654	212.481	440.445	414.871	236.821	212.128	294.446	226.303	196.82	302.017	265.205	229.982	216.795	1082.78	-4055	1.53887	1.42049	3.67713	3.51043	2.28006	1.52377	2.06382	10.3959	2.80944	1.55252	2.74562	1.74707	2.13817	2.01907
-4050	110.748	145.267	140.541	103.809	120.18	119.636	103.71	97.9235	119.262	120.467	90.6084	88.044	251.701	280.467	-4050	134.744	190.024	457.495	386.455	190.803	208.761	280.986	181.715	254.508	261.295	257.953	186.472	200.118	989.87	-4050	1.21667	1.30809	3.25523	3.72276	1.58765	1.74497	1.9296	10.1086	2.35604	1.50843	2.8469	2.11794	2.29808	1.79872
-4045	120.816	136.638	124.571	124.571	103.322	114.198	110.832	101.929	104.806	161.425	108.559	103.43	300.603	322.177	-4045	164.975	202.98	485.91	420.554	242.433	204.272	328.097	213.684	262.992	268.082	292.139	187.508	181.059	924.356	-4045	1.3655	1.48553	3.90068	3.37603	2.34638	1.78875	1.63364	9.06858	3.13052	1.32373	2.69106	1.81289	2.17679	1.96199
-4040	103.557	148.144	111.794	143.735	97.3401	107.129	88.1312	100.594	139.741	114.443	67.5289	99.1563	244.51	264.646	-4040	121.788	206.435	409.188	389.297	197.538	219.985	300.335	201.065	223.967	298.623	314.93	162.645	184.633	982.723	-4040	1.17605	1.39347	3.66019	2.70843	2.02935	2.05347	2.09498	9.76919	2.14922	1.75689	4.66364	1.64029	2.16275	2.01576
-4035	117.94	230.127	161.303	146.929	101.147	202.837	100.149	160.238	107.215	191.542	96.592	200.022	245.948	346.628	-4035	142.518	297.128	372.247	409.188	215.496	276.104	315.478	301.177	210.394	269.779	257.953	275.564	207.265	1280.52	-4035	1.20839	1.29115	2.30775	2.78493	2.13052	1.36121	2.06957	7.99133	2.94247	1.57238	2.67054	1.37767	1.78391	1.17231
-4030	97.8038	156.774	126.168	142.138	100.603	124.53	97.0333	116.173	98.7827	130.104	70.0933	106.85	224.373	277.59	-4030	143.381	196.07	380.772	343.831	200.905	176.213	308.748	218.732	223.967	256.205	301.463	195.796	200.118	983.914	-4030	1.46601	1.25065	3.01798	2.41899	1.99701	1.41502	2.06237	8.4694	3.12553	1.6812	4.30088	1.83244	2.28997	1.63423
-4025	86.2975	136.638	143.735	114.988	87.008	137.038	86.3507	110.387	116.853	139.741	77.7864	110.269	240.195	296.288	-4025	149.428	223.71	403.505	366.564	207.639	222.23	314.637	200.224	230.754	310.5	239.306	187.508	176.295	898.15	-4025	1.73154	1.63725	2.80727	3.18784	2.38644	1.62167	2.04161	8.13641	2.69259	1.43281	3.07645	1.70046	2.67394	2.27244
-4020	125.131	133.761	111.794	135.75	97.3401	118.548	90.8018	101.929	122.876	93.964	94.8824	98.3015	281.905	287.658	-4020	147.7	222.846	511.485	392.138	225.597	214.373	303.7	215.366	218.877	210.394	293.175	192.688	181.059	969.62	-4020	1.18036	1.666	4.57524	2.88868	2.31761	1.80832	1.99401	9.51266	2.4716	2.29201	3.08988	1.96017	1.74918	1.57291
-4015	125.131	109.31	127.765	142.138	116.917	110.935	98.8137	109.051	97.578	145.765	94.8824	85.4796	289.097	271.837	-4015	159.793	194.342	454.653	397.821	219.985	227.842	301.177	216.208	240.935	269.779	331.506	187.508	222.751	955.326	-4015	1.277	1.7779	3.55852	2.79883	1.88155	2.05383	2.25425	8.76035	3.08652	1.48327	3.49386	2.1936	1.92545	2.46801
-4010	116.502	136.638	126.168	129.362	95.1649	119.092	106.826	114.392	107.215	139.741	76.9316	93.1728	256.016	309.233	-4010	140.79	201.252	440.445	414.871	222.23	213.251	307.907	205.271	212.09	274.869	240.342	170.933	201.309	966.047	-4010	1.20848	1.47289	3.49095	3.20706	2.33521	1.79064	1.88447	8.44502	2.87185	1.46894	3.12409	1.83458	1.82049	2.01166
-4005	117.94	140.953	145.332	154.915	96.7963	119.636	97.0333	118.398	115.648	133.718	86.3344	104.285	256.016	303.48	-4005	160.656	210.753	460.336	420.554	250.289	221.107	330.621	232.192	261.295	308.804	398.843	196.832	209.648	1101.84	-4005	1.36219	1.49521	3.16747	2.71474	2.58573	1.84817	2.16057	9.30621	2.85886	1.73643	4.61974	1.88744	2.2155	2.19083
-4000	107.872	130.885	124.571	143.735	97.3401	140.3	91.692	114.838	138.537	152.993	94.8824	87.1892	291.973	291.973	-4000	140.79	209.026	474.544	414.871	212.128	209.884	291.081	213.684	191.73	285.049	281.78	196.832	223.942	1068.49	-4000	1.30516	1.59702	3.80944	2.88635	2.17925	1.49596	2.44233	9.30434	2.10111	1.39669	2.96978	2.25752	1.77738	2.17787
-3995	128.008	149.582	110.197	162.9	97.8839	104.41	106.826	117.063	121.671	148.174	94.8824	94.0276	303.48	300.603	-3995	139.926	192.615	517.168	423.396	191.926	252.534	300.335	196.858	215.484	298.623	313.895	199.939	195.353	942.223	-3995	1.09311	1.28768	4.69312	2.59911	1.96075	2.41869	1.82871	8.04885	2.46841	1.32856	3.30825	2.12639	1.68336	1.99638
-3990	128.008	140.953	108.6	167.691	103.322	113.11	96.1431	133.532	113.239	138.537	94.8824	109.414	296.288	325.054	-3990	172.749	218.527	497.277	468.861	203.149	200.905	321.367	233.033	242.631	281.656	336.686	220.659	246.574	1104.22	-3990	1.34952	1.55036	4.57897	2.79598	1.96618	1.77618	2.56466	8.26935	2.83796	1.6821	3.54845	2.01673	1.89544	1.99823
-3985	126.57	109.31	114.988	145.332	102.234	112.023	92.5822	124.185	87.9407	161.425	79.496	94.0276	243.071	322.177	-3985	140.79	221.982	380.772	380.772	190.803	212.128	261.637	199.382	196.82	279.959	252.773	198.903	164.383	1101.84	-3985	1.11235	2.03075	3.3114	2.62001	1.86633	1.89362	1.77553	8.87259	2.97515	1.23514	3.1797	2.11537	1.55503	2.56115
-3980	135.199	153.897	153.318	156.512	122.899	122.899	89.9116	101.039	142.151	134.923	85.4796	113.688	245.948	291.973	-3980	136.471	197.797	443.287	423.396	199.782	226.719	333.145	199.382	262.992	283.353	295.247	173.005	238.236	1049.43	-3980	1.00941	1.28526	2.89129	2.7052	1.62559	1.84477	2.64967	10.3864	2.3436	1.47775	3.45401	1.52175	1.94522	1.84118
-3975	100.68	125.131	126.168	156.512	107.129	137.581	104.155	108.161	119.262	136.127	94.0276	119.671	231.565	281.905	-3975	120.06	207.298	488.752	457.495	203.149	224.475	316.32	237.24	227.361	302.017	273.492	219.623	185.824	1135.19	-3975	1.19249	1.65665	3.87383	2.92307	1.89631	1.63158	1.78411	10.4954	2.65231	1.74278	2.90864	1.83521	2.25824	2.4136
-3970	132.323	138.076	100.615	132.556	110.935	141.388	85.9056	128.191	121.671	125.285	88.8988	103.43	243.071	287.658	-3970	154.61	199.525	389.297	429.079	226.719	225.597	311.272	233.033	251.115	278.263	311.823	190.616	215.604	1118.52	-3970	1.16843	1.44504	3.86918	3.23696	2.04371	1.59559	2.50977	8.72541	2.5583	1.86002	3.50761	1.84294	1.89775	2.01529
-3965	201.361	126.57	111.794	158.109	161.509	131.056	107.271	97.0333	225.273	143.355	137.622	109.414	284.782	303.48	-3965	177.067	239.257	403.505	412.029	313.142	231.209	423.161	233.875	261.295	230.754	350.153	165.753	207.265	1073.25	-3965	0.879354	1.89032	3.60935	2.60598	1.93886	1.7642	1.93217	11.0607	1.87844	1.63143	2.54431	1.51492	1.29765	1.82314
-3960	136.638	115.063	151.721	143.735	134.862	116.373	102.82	103.265	136.127	133.718	122.236	94.8824	243.071	283.343	-3960	150.291	213.345	429.079	372.247	236.821	198.66	353.336	194.335	239.238	264.689	296.283	192.688	208.456	926.738	-3960	1.09993	1.85415	2.82808	2.58981	1.75602	1.70709	2.0274	8.97438	2.59562	1.45332	2.42387	2.03081	1.75089	2.30038
-3955	126.57	139.514	107.003	137.347	107.672	108.76	105.49	105.045	140.946	140.946	86.3344	101.721	230.127	310.671	-3955	152.019	181.386	471.702	323.94	224.475	198.66	354.177	192.652	247.722	261.295	304.571	177.148	197.736	933.885	-3955	1.20107	1.30013	4.40831	2.35855	2.08479	1.82659	1.87445	8.89031	2.51285	1.36685	3.5278	1.74152	1.9572	1.87289
-3950	102.119	148.144	145.332	162.9	112.023	112.023	86.3507	107.271	136.127	142.151	100.011	86.3344	245.948	349.505	-3950	158.929	191.751	454.653	448.97	219.985	216.618	320.526	222.097	256.205	256.205	313.895	179.22	203.692	1016.08	-3950	1.55631	1.29436	3.12837	2.75611	1.96375	1.9337	2.35889	9.47207	2.3546	1.5624	3.1386	2.07589	2.5089	1.72943
-3945	130.885	138.076	143.735	138.944	91.3584	121.811	81.8997	110.387	120.467	138.537	91.4632	88.044	277.59	263.207	-3945	123.515	235.802	474.544	394.98	198.66	218.863	298.653	223.779	244.328	218.877	265.205	178.184	213.221	1054.19	-3945	0.943697	1.70777	3.30151	2.84272	2.17451	1.79674	2.60344	9.55003	2.47913	1.61531	2.89958	2.02381	1.86675	1.58519
-3940	97.8038	122.255	108.6	146.929	79.9386	116.917	99.2588	105.045	109.625	143.355	81.2056	86.3344	254.578	297.726	-3940	131.289	183.114	417.712	392.138	207.639	185.191	342.399	212.843	218.877	240.935	314.93	177.148	190.589	870.752	-3940	1.34237	1.4978	3.84634	2.66889	2.59748	1.58396	1.92012	8.28931	3.12337	1.48472	3.87819	2.05189	2.23792	1.97076
-3935	103.557	128.008	92.6295	137.347	101.147	140.3	90.8018	96.1431	126.49	152.993	78.6412	121.381	251.701	270.399	-3935	139.063	202.98	372.247	312.574	160.499	215.496	295.288	191.811	196.82	261.295	278.672	174.041	204.883	1032.75	-3935	1.34286	1.58568	4.01867	2.2758	1.5868	1.53596	2.25637	10.7418	2.33447	1.25372	3.54359	1.43384	1.90059	2.04124
-3930	96.3655	117.94	114.988	151.721	106.041	114.198	109.051	110.832	126.49	116.853	88.8988	90.6084	256.016	266.084	-3930	147.7	205.571	520.009	346.673	200.905	205.394	296.129	198.541	230.754	223.967	280.744	159.537	196.545	900.532	-3930	1.53271	1.74301	4.52228	2.28494	1.8946	1.79858	1.80232	8.12523	2.34112	1.69907	3.15802	1.76073	2.39457	1.899
-3925	119.378	139.514	135.75	113.391	92.9897	107.129	74.778	97.4784	98.7827	138.537	82.0604	83.77	225.812	260.331	-3925	133.88	199.525	463.178	349.514	185.191	207.639	306.224	192.652	234.148	252.812	258.989	163.681	184.633	937.458	-3925	1.12148	1.43014	3.41199	3.08238	1.99153	1.93822	2.46908	9.61709	3.09998	1.39062	3.15608	1.95393	1.96139	1.81208
-3920	94.9272	117.94	126.168	121.377	108.216	120.18	104.155	111.277	134.923	130.104	84.6248	79.496	306.356	267.522	-3920	141.654	183.977	406.346	363.722	198.66	205.394	289.399	192.652	266.386	283.353	297.319	165.753	187.015	941.032	-3920	1.49224	1.55992	3.22068	2.99665	1.83577	1.70906	1.79555	8.45668	2.14492	1.48075	3.51338	2.08505	2.80621	2.40252
-3915	109.31	126.57	134.153	102.212	103.322	109.304	90.3567	97.4784	115.648	131.309	90.6084	98.3015	309.233	268.961	-3915	156.338	226.301	531.376	352.356	197.538	232.331	348.288	230.509	252.812	274.869	310.787	207.191	197.736	939.841	-3915	1.43022	1.78795	3.96097	3.44731	1.91186	2.12556	2.18839	9.64153	3.01162	1.75548	3.43	2.10771	2.31279	2.17168
-3910	120.816	132.323	129.362	137.347	88.6394	121.267	95.2529	106.381	128.899	149.379	118.817	112.833	284.782	286.22	-3910	166.702	200.388	494.435	457.495	221.107	228.964	284.351	230.509	223.967	269.779	277.636	177.148	197.736	1080.4	-3910	1.3798	1.51439	3.82211	3.33094	2.49446	1.88809	2.0759	10.156	2.20599	1.54312	2.33668	1.57	1.85378	2.03879
-3905	106.434	135.199	134.153	129.362	84.289	133.775	94.3627	125.965	106.011	133.718	80.3508	98.3015	230.127	300.603	-3905	145.973	182.25	414.871	377.93	198.66	202.027	303.7	196.858	237.541	235.845	279.708	198.903	156.045	891.002	-3905	1.37149	1.34801	3.09252	2.9215	2.35689	1.5102	1.65367	7.0734	2.86481	1.47219	3.48108	2.0234	2.23183	1.74442
-3900	136.638	146.706	121.377	137.347	111.479	131.6	91.2469	102.375	114.443	116.853	108.559	104.285	261.769	268.961	-3900	154.61	206.435	460.336	389.297	200.905	219.985	259.954	243.97	249.418	285.049	286.96	192.688	213.221	1016.08	-3900	1.13153	1.40713	3.79263	2.8344	1.80218	1.67162	2.33675	9.92508	2.27146	2.08784	2.64335	1.8477	1.8254	1.943
-3895	128.008	136.638	118.182	140.541	109.304	137.581	92.1371	120.179	124.081	146.969	87.1892	105.14	260.331	299.165	-3895	126.107	211.617	431.92	434.762	231.209	212.128	320.526	238.922	239.238	273.172	277.636	178.184	195.353	882.664	-3895	0.985146	1.54875	3.65469	3.09348	2.11529	1.54184	2.12025	7.34459	2.5832	1.62566	3.18429	1.69474	1.86893	1.99925
-3890	115.063	116.502	91.0324	129.362	101.691	118.548	98.8137	125.52	114.443	130.104	89.7536	109.414	273.275	287.658	-3890	139.926	212.481	451.811	420.554	205.394	198.66	325.574	199.382	240.935	247.722	295.247	162.645	183.442	938.65	-3890	1.21608	1.82384	4.96319	3.25099	2.0198	1.67577	1.85644	7.47808	2.84484	1.53248	3.28953	1.48651	2.09393	2.12634
-3885	106.434	142.391	113.391	137.347	125.074	120.724	109.941	105.49	108.42	142.151	104.285	95.7372	287.658	304.918	-3885	147.7	206.435	403.505	414.871	188.559	191.926	352.494	201.906	252.812	251.115	330.47	169.897	198.927	948.179	-3885	1.38772	1.44977	3.55852	3.0206	1.50758	1.5898	1.80939	8.9883	3.25119	1.42037	3.16891	1.77462	2.3753	1.76356
-3880	129.446	161.089	126.168	138.944	101.147	134.319	95.2529	116.618	128.899	109.625	93.1728	115.397	256.016	320.739	-3880	154.61	215.072	437.603	437.603	186.314	230.086	312.954	241.446	225.664	300.32	310.787	209.263	183.442	1107.8	-3880	1.1944	1.33512	3.46843	3.14949	1.84202	1.71299	1.92584	9.49937	2.4279	2.20248	3.3356	1.81341	1.7433	1.86431
-3875	138.076	139.514	119.779	129.362	105.497	116.917	103.71	109.941	119.262	152.993	95.7372	109.414	233.003	276.152	-3875	158.929	185.705	451.811	409.188	218.863	195.293	319.685	227.144	242.631	310.5	287.996	182.328	241.809	946.988	-3875	1.15102	1.33108	3.77203	3.16313	2.07458	1.67036	2.33159	8.61357	2.68052	1.48467	3.00819	1.66641	1.75723	2.22558
-3870	116.502	115.063	146.929	130.959	96.7963	121.267	98.3686	112.167	138.537	119.262	95.7372	86.3344	296.288	314.986	-3870	175.34	213.345	352.356	429.079	197.538	186.314	276.78	239.763	225.664	235.845	270.384	196.832	173.912	1000.59	-3870	1.50504	1.85415	2.39813	3.27644	2.04075	1.53639	1.76796	8.92055	1.99788	2.01039	2.82424	2.27987	1.937	2.04969
-3865	94.9272	133.761	92.6295	140.541	87.008	116.917	98.8137	114.392	87.9407	119.262	82.9152	82.9152	237.318	270.399	-3865	121.788	192.615	372.247	406.346	222.23	203.149	322.208	255.748	217.181	266.386	284.888	203.047	209.648	1000.59	-3865	1.28296	1.43999	4.01867	2.89129	2.55413	1.73755	2.12164	8.747	3.66393	2.14442	3.43589	2.44885	2.28786	1.9915
-3860	116.502	138.076	118.182	132.556	106.041	118.548	88.5763	107.271	146.969	134.923	85.4796	100.866	247.386	268.961	-3860	117.469	202.98	423.396	352.356	224.475	197.538	322.208	237.24	193.426	264.689	277.636	191.652	178.677	1026.8	-3860	1.0083	1.47006	3.58256	2.65817	2.11687	1.6663	2.01721	9.57201	2.19235	1.75834	3.24798	1.90006	1.66029	1.91698
-3855	129.446	130.885	143.735	129.362	108.76	129.424	93.0273	121.959	142.151	126.49	111.123	119.671	286.22	273.275	-3855	164.111	216.8	505.801	400.663	202.027	215.496	332.304	236.398	249.418	264.689	298.355	199.939	201.309	1069.68	-3855	1.26779	1.65642	3.51898	3.09723	1.85755	1.66503	2.16398	8.77079	2.33769	1.86891	2.6849	1.67074	1.92681	2.02231
-3850	142.391	287.658	164.497	324.203	145.195	262.111	141.544	372.554	159.016	331.283	122.236	281.228	399.845	923.383	-3850	207.298	332.541	417.712	633.673	255.901	363.649	358.383	334.828	276.566	422.484	352.225	342.901	247.765	1167.36	-3850	1.45584	1.15603	2.53933	1.95455	1.76247	1.38738	1.75045	3.13338	2.25375	1.0107	2.88152	1.2193	1.9423	1.4687
-3845	119.378	130.885	114.988	124.571	91.3584	118.005	97.9235	114.838	113.239	144.56	95.7372	93.1728	273.275	274.714	-3845	158.065	197.797	471.702	409.188	197.538	223.352	322.208	235.557	217.181	234.148	279.708	192.688	212.03	1032.75	-3845	1.32407	1.51123	4.10218	3.28478	2.16223	1.89274	2.16526	8.99316	2.84539	1.62948	2.92162	2.06807	1.81926	1.78896
-3840	97.8038	129.446	119.779	162.9	105.497	132.143	81.0095	96.1431	79.508	143.355	72.6577	105.995	212.867	296.288	-3840	139.063	208.162	343.831	417.712	193.048	258.146	280.986	224.62	166.279	300.32	278.672	209.263	203.692	1030.37	-3840	1.42185	1.6081	2.87054	2.56422	1.82989	1.95353	2.51442	10.7171	3.53406	1.56688	3.83541	1.97428	1.70013	2.32004
-3835	99.2421	138.076	135.75	148.527	109.848	123.986	105.935	111.722	93.964	165.039	105.14	95.7372	271.837	322.177	-3835	172.749	208.162	355.198	457.495	226.719	250.289	310.431	260.795	242.631	293.533	255.881	192.688	216.795	1050.62	-3835	1.74068	1.50759	2.61656	3.08022	2.06395	2.01868	2.04648	9.4039	3.30372	1.5802	2.43372	2.01267	2.44484	2.12588
-3830	110.748	178.348	132.556	170.885	103.866	137.581	105.935	122.85	115.648	157.811	76.9316	120.526	233.003	289.097	-3830	145.973	209.89	437.603	417.712	222.23	223.352	335.669	226.303	193.426	273.172	296.283	167.825	196.545	1126.86	-3830	1.31806	1.17685	3.30127	2.4444	2.13959	1.62342	1.85532	9.17265	2.9025	1.43401	3.85125	1.39243	1.74654	1.53168
-3825	107.872	145.267	130.959	140.541	100.059	131.056	98.8137	113.057	91.5547	155.402	99.1563	100.866	251.701	291.973	-3825	140.79	204.707	397.821	440.445	185.191	230.086	338.193	212.843	239.238	244.328	269.348	197.868	191.78	1005.36	-3825	1.30516	1.40917	3.03776	3.13392	1.85082	1.75564	1.94082	8.89246	3.69389	1.36963	2.7164	1.96169	2.2178	1.68192
-3820	123.693	191.293	114.988	151.721	107.129	149.001	87.241	135.758	102.397	159.016	82.0604	105.14	220.059	335.122	-3820	140.79	215.072	417.712	460.336	176.213	230.086	280.145	218.732	271.476	262.992	273.492	187.508	202.501	1154.25	-3820	1.13822	1.12431	3.63265	3.0341	1.64487	1.54419	2.32116	8.50231	2.73588	1.37553	3.33282	1.78341	2.19475	1.37481
-3815	122.255	149.582	99.0177	127.765	108.76	142.476	89.0214	112.612	116.853	187.928	66.6741	117.107	244.51	340.875	-3815	134.744	233.211	403.505	468.861	181.824	234.576	282.668	257.43	249.418	303.713	286.96	238.27	152.471	1023.22	-3815	1.10216	1.55908	4.07508	3.66972	1.6718	1.64643	1.71275	9.08627	2.41902	1.36983	4.30392	2.03463	2.04015	2.03041
-3810	92.0507	143.829	114.988	154.915	111.479	119.636	93.4725	97.9235	119.262	138.537	87.1892	98.3015	233.003	323.616	-3810	131.289	213.345	406.346	397.821	181.824	224.475	296.97	219.573	212.09	271.476	262.097	202.011	185.824	997.017	-3810	1.42627	1.48332	3.5338	2.568	1.63102	1.87631	1.98801	10.1816	2.49006	1.58494	3.00607	2.05502	2.30406	1.88749
-3805	104.995	107.872	102.212	134.153	102.234	145.738	75.6682	106.381	108.42	131.309	98.3015	111.123	243.071	320.739	-3805	130.425	234.938	355.198	426.237	166.111	215.496	303.7	208.636	210.394	276.566	246.557	167.825	158.427	1036.33	-3805	1.2422	2.17794	3.47511	3.17725	1.62481	1.47865	2.09371	9.74169	2.80115	1.5889	2.50817	1.51025	2.00384	2.56384
-3800	104.995	163.965	89.4353	130.959	109.848	128.881	100.149	107.716	104.806	122.876	76.0768	95.7372	260.331	320.739	-3800	115.742	213.345	500.118	491.594	206.517	225.597	312.113	232.192	218.877	271.476	274.528	196.832	194.162	1035.14	-3800	1.10235	1.30116	5.59195	3.7538	1.88003	1.75043	1.93873	9.60987	2.97801	1.88964	3.60856	2.05596	2.08464	1.65569
-3795	119.378	140.953	119.779	130.959	104.953	127.793	104.155	121.069	131.309	175.881	66.6741	108.559	240.195	336.56	-3795	137.335	208.162	406.346	397.821	216.618	213.251	322.208	224.62	196.82	225.664	265.205	185.436	206.074	1079.21	-3795	1.15042	1.47682	3.39245	3.03776	2.06395	1.66872	1.97853	8.91399	2.45382	1.27711	3.97763	1.70816	1.64871	1.60099
-3790	103.557	151.021	105.406	154.915	93.5335	139.213	88.1312	130.416	132.513	198.77	80.3508	105.995	243.071	316.424	-3790	135.608	213.345	431.92	400.663	177.335	264.88	306.224	292.764	176.459	308.804	287.996	232.054	215.604	1087.55	-3790	1.3095	1.41269	4.09769	2.58634	1.89595	1.9027	2.44639	8.33904	2.31089	1.47288	3.58423	2.1893	1.70398	2.04478
-3785	87.7358	142.391	124.571	129.362	85.9204	126.162	84.1252	116.173	114.443	148.174	88.044	114.543	258.892	323.616	-3785	126.97	206.435	389.297	377.93	194.17	215.496	303.7	213.684	218.877	225.664	291.103	173.005	198.927	1038.71	-3785	1.44719	1.44977	3.12511	2.9215	2.25989	1.70809	2.36465	8.94106	2.65372	1.44211	3.30634	1.51039	2.49473	1.58482
-3780	87.7358	133.761	130.959	164.497	108.216	159.877	91.2469	111.277	97.578	137.332	90.6084	120.526	245.948	286.22	-3780	140.79	202.116	437.603	420.554	188.559	213.251	302.859	201.065	213.787	296.927	293.175	203.047	185.824	933.885	-3780	1.60471	1.51102	3.34153	2.5566	1.74243	1.33384	2.0365	8.39245	3.10376	1.46408	3.23563	1.68467	2.43672	2.21983
-3775	122.255	161.089	114.988	143.735	85.3766	145.195	90.3567	129.971	109.625	137.332	89.7536	108.559	244.51	291.973	-3775	151.155	200.388	403.505	406.346	202.027	209.884	302.859	222.938	217.181	274.869	252.773	187.508	187.015	1012.5	-3775	1.23639	1.24396	3.50909	2.82704	2.36631	1.44553	2.06974	7.79021	2.76269	1.62335	2.8163	1.72724	1.77646	1.70632
-3770	112.187	155.335	118.182	151.721	109.304	140.3	93.9176	110.387	156.607	155.402	94.0276	110.269	294.85	290.535	-3770	161.52	212.481	460.336	412.029	205.394	243.555	318.843	232.192	237.541	264.689	298.355	195.796	232.28	1141.15	-3770	1.43974	1.36788	3.89513	2.71571	1.87911	1.73595	2.47323	10.3378	2.03595	1.49414	3.17306	1.77562	2.11737	1.70398
-3765	128.008	96.3655	124.571	129.362	112.567	114.742	86.7959	118.398	95.1687	143.355	73.5125	106.85	274.714	332.245	-3765	160.656	201.252	491.594	358.039	215.496	202.027	295.288	235.557	218.877	261.295	305.607	154.357	191.78	957.709	-3765	1.25505	2.08842	3.9463	2.76773	1.91438	1.76071	2.20955	8.08886	3.10278	1.64317	4.15721	1.44462	1.70987	2.7115
-3760	94.9272	156.774	154.915	175.677	87.5518	146.826	95.698	132.642	128.899	179.495	70.0933	121.381	238.756	339.437	-3760	152.019	217.663	414.871	483.069	207.639	260.39	304.542	249.017	234.148	296.927	326.326	199.939	173.912	1094.69	-3760	1.60142	1.38839	2.67806	2.74976	2.37161	1.77346	1.8173	8.25301	2.36263	1.38732	4.6556	1.6472	2.4666	1.89398
-3755	96.3655	142.391	129.362	102.212	100.059	102.778	85.0154	113.057	119.262	133.718	82.9152	99.1563	245.948	267.522	-3755	148.564	204.707	377.93	340.99	211.006	227.842	291.081	222.938	230.754	279.959	268.312	192.688	179.868	1002.97	-3755	1.54167	1.43764	2.9215	3.33611	2.10881	2.21683	2.11571	8.87138	2.44069	1.66722	3.23599	1.94327	2.39457	1.96613
-3750	99.2421	162.527	137.347	178.871	110.935	148.457	87.241	120.624	144.56	148.174	81.2056	114.543	251.701	349.505	-3750	146.836	215.936	372.247	491.594	191.926	249.167	276.78	273.414	212.09	296.927	274.528	190.616	188.206	1103.03	-3750	1.47958	1.32862	2.71027	2.74832	1.73007	1.67837	2.15732	9.14439	1.91463	1.84522	3.38066	1.66415	2.1371	1.82694
-3745	94.9272	169.718	94.2265	182.065	106.585	154.439	89.0214	107.271	103.601	163.835	75.2221	99.1563	208.552	342.313	-3745	154.61	227.164	375.089	440.445	196.415	266.002	266.684	281.827	242.631	325.771	274.528	194.76	178.677	1223.34	-3745	1.62872	1.33848	3.98071	2.41917	1.84281	1.72238	2.00712	11.4042	2.57414	1.72019	3.64957	1.96417	2.55597	1.91948
-3740	102.119	172.595	108.6	138.944	91.3584	133.231	83.235	115.283	107.215	167.449	77.7864	113.688	228.688	355.258	-3740	158.929	208.162	448.97	480.227	209.884	234.576	309.589	254.906	217.181	335.951	249.665	220.659	190.589	1037.52	-3740	1.55631	1.20607	4.13416	3.45626	2.29737	1.76067	2.28977	8.99977	2.88755	1.5223	3.20962	1.94092	2.12675	1.94647
-3735	130.885	166.842	134.153	169.288	119.092	139.213	92.5822	112.167	119.262	154.197	94.0276	104.285	248.824	323.616	-3735	164.975	220.255	420.554	423.396	185.191	225.597	318.843	268.367	220.574	281.656	305.607	200.975	175.103	980.341	-3735	1.26046	1.32014	3.13488	2.50103	1.55503	1.62052	1.89133	8.74002	2.67347	1.74041	3.25018	1.92717	1.68526	1.68816
-3730	129.446	158.212	143.735	199.632	85.9204	147.37	81.0095	136.648	104.806	166.244	70.0933	137.622	253.139	391.215	-3730	142.518	232.347	414.871	522.851	187.436	249.167	274.256	259.113	242.631	346.132	253.809	234.126	163.192	1056.58	-3730	1.10098	1.46858	2.88635	2.61907	2.18151	1.69076	2.01448	7.73211	2.61679	1.55863	3.62102	1.70122	1.87438	2.18777
-3725	94.9272	175.472	100.615	193.244	83.7452	144.107	67.6563	128.636	107.215	193.951	92.318	107.704	241.633	386.9	-3725	123.515	232.347	358.039	517.168	207.639	263.758	299.494	259.113	203.607	261.295	286.96	219.623	160.809	1160.21	-3725	1.30116	1.32413	3.55852	2.67624	2.47941	1.83029	2.37686	9.01933	2.79339	1.33597	3.10838	2.03913	2.14487	1.4891
-3720	109.31	207.114	116.585	186.856	98.4277	172.385	103.265	135.758	98.7827	198.77	85.4796	129.929	270.399	378.271	-3720	162.384	228.892	440.445	514.326	217.74	253.656	336.51	310.431	269.779	361.402	286.96	256.917	177.486	1073.25	-3720	1.48553	1.10515	3.77788	2.75253	2.21218	1.47146	1.71874	7.90566	3.40657	1.56176	3.35705	1.97736	2.46801	1.74494
-3715	225.812	132.323	97.4206	143.735	197.943	132.143	164.69	126.855	205.998	149.379	162.411	118.817	228.688	386.9	-3715	262.578	225.437	443.287	360.881	312.02	218.863	506.448	211.16	225.664	254.508	404.023	189.58	228.707	982.723	-3715	1.16282	1.70369	4.55023	2.51073	1.57631	1.65625	1.38871	7.74679	2.45851	1.41359	2.48765	1.59557	0.999346	1.92339
-3710	104.995	194.169	111.794	146.929	112.023	137.581	93.9176	113.057	106.011	140.946	72.6577	117.962	233.003	327.93	-3710	130.425	234.074	343.831	400.663	190.803	248.044	316.32	238.922	227.361	278.263	272.456	210.299	185.824	1073.25	-3710	1.2422	1.20552	3.07557	2.72691	1.70326	1.80289	1.97859	9.49301	2.98384	1.69513	3.74986	1.78277	2.16544	1.43309
-3705	81.9826	138.076	114.988	116.585	84.8328	135.406	94.8078	116.173	93.964	137.332	84.6248	102.576	228.688	332.245	-3705	126.97	210.753	429.079	448.97	176.213	227.842	278.462	242.287	229.058	278.263	261.061	190.616	157.236	1027.99	-3705	1.54875	1.52636	3.7315	3.851	2.07718	1.68265	1.65847	8.84878	2.9635	1.76424	3.08492	1.8583	2.79398	2.01529
-3700	123.693	145.267	135.75	229.977	99.5153	134.319	79.229	132.642	99.9874	167.449	64.9645	143.606	250.263	359.573	-3700	133.016	254.804	355.198	514.326	177.335	257.023	299.494	269.208	176.459	308.804	258.989	210.299	156.045	1095.89	-3700	1.07538	1.75404	2.61656	2.23643	1.78199	1.91354	1.96954	8.26199	2.99532	1.6077	3.98662	1.46442	1.42659	2.12576
-3695	109.31	188.416	99.0177	159.706	96.7963	131.056	85.9056	120.624	96.3734	183.109	76.0768	111.123	237.318	348.067	-3695	140.79	202.116	502.96	477.386	191.926	260.39	262.478	270.891	223.967	283.353	272.456	210.299	210.839	1205.47	-3695	1.28799	1.07271	5.07949	2.98915	1.98278	1.98687	2.45431	9.99365	2.72355	1.47939	3.58133	1.89248	2.04892	1.50387
-3690	115.063	149.582	124.571	210.812	116.373	155.527	78.3388	129.081	116.853	139.741	86.3344	138.477	300.603	412.79	-3690	145.973	253.077	429.079	576.841	205.394	257.023	292.764	234.716	167.976	307.107	297.319	234.126	159.618	1067.3	-3690	1.26863	1.69189	3.44446	2.73628	1.76496	1.6526	2.03754	8.26843	2.50541	1.67964	3.44381	1.69072	1.45985	2.0531
-3685	145.267	168.28	122.974	150.124	99.5153	144.107	94.8078	149.556	139.741	180.7	99.1563	120.526	253.139	392.654	-3685	146.836	255.668	403.505	537.059	232.331	270.492	336.51	262.478	257.902	305.41	336.686	239.306	202.501	1298.39	-3685	1.0108	1.5193	3.28123	3.57744	2.33463	1.87702	2.13591	8.68161	2.40809	1.45256	3.3955	1.98551	1.77536	1.81489
-3680	110.748	140.953	143.735	151.721	94.0773	154.983	88.5763	131.752	130.104	180.7	75.2221	140.187	222.935	369.641	-3680	130.425	223.71	463.178	579.683	219.985	249.167	333.145	247.335	235.845	347.828	315.966	217.551	147.706	1161.4	-3680	1.17767	1.58713	3.22243	3.82072	2.33834	1.6077	1.66756	8.81507	2.5606	1.36876	4.20045	1.55187	2.12955	2.4677
-3675	115.063	143.829	113.391	153.318	101.691	137.581	87.241	127.746	99.9874	174.677	104.285	111.978	237.318	316.424	-3675	140.79	213.345	483.069	500.118	205.394	253.656	312.113	249.859	251.115	303.713	294.211	214.443	191.78	1085.16	-3675	1.22359	1.48332	4.2602	3.26197	2.0198	1.84368	2.19828	8.49473	3.12153	1.43041	2.82122	1.91504	2.18241	2.11163
-3670	106.434	140.953	118.182	177.274	97.3401	124.53	89.4665	118.844	108.42	185.519	94.8824	125.655	294.85	407.037	-3670	144.245	219.391	417.712	514.326	239.065	268.247	317.161	261.637	235.845	313.894	296.283	225.838	191.78	1212.62	-3670	1.35526	1.55649	3.53447	2.90131	2.45598	2.15407	2.1436	10.2035	2.9253	1.4103	3.12264	1.79729	2.21588	2.22695
-3665	102.119	166.842	122.974	166.094	112.023	152.808	104.6	122.404	134.923	173.472	87.1892	114.543	294.85	353.82	-3665	145.973	211.617	417.712	491.594	180.702	232.331	280.145	261.637	212.09	312.197	315.966	219.623	223.942	1235.25	-3665	1.42944	1.26837	3.39677	2.95973	1.61308	1.52042	2.14093	10.0916	2.07633	1.50823	3.62392	1.91739	2.0769	1.87122
-3660	109.31	172.595	114.988	212.409	90.2708	150.089	134.867	140.209	131.309	209.612	86.3344	130.784	251.701	381.147	-3660	153.746	249.622	406.346	573.999	239.065	289.572	314.637	311.272	205.303	347.828	305.607	292.139	227.515	1328.17	-3660	1.40651	1.44629	3.5338	2.70233	2.64831	1.92934	1.68696	9.47278	2.39616	1.48499	3.5398	2.23376	1.87817	2.01529
-3655	106.434	158.212	119.779	172.482	83.2014	134.862	99.704	135.313	126.49	186.723	76.9316	117.962	247.386	379.709	-3655	145.109	251.349	454.653	466.019	198.66	254.779	307.907	247.335	235.845	256.205	303.535	226.874	179.868	1160.21	-3655	1.36337	1.58869	3.79575	2.70184	2.3877	1.88918	1.80402	8.57429	2.43424	1.32461	3.94552	1.92328	2.21588	1.61938
-3650	90.6124	162.527	129.362	148.527	103.866	144.651	81.8997	131.307	112.034	162.63	91.4632	128.219	293.411	355.258	-3650	161.52	226.301	556.95	511.485	188.559	264.88	277.621	246.494	220.574	291.836	254.845	197.868	206.074	1142.34	-3650	1.78254	1.39239	4.30537	3.44373	1.81541	1.83117	2.51618	8.69981	2.478	1.51567	2.78631	1.54319	2.43426	1.79562
-3645	129.446	194.169	130.959	145.332	79.3948	163.684	87.6861	132.642	103.601	205.998	82.0604	129.929	235.88	375.394	-3645	161.52	238.393	446.128	491.594	208.761	242.433	307.907	264.16	212.09	305.41	275.564	220.659	212.03	1200.71	-3645	1.24778	1.22776	3.40663	3.38255	2.62941	1.4811	2.41806	9.05226	2.97203	1.28234	3.35806	1.6983	1.63844	1.57291
-3640	119.378	165.404	114.988	167.691	121.811	162.596	89.9116	144.215	108.42	183.109	79.496	136.767	221.497	407.037	-3640	129.561	239.257	454.653	485.91	187.436	301.918	283.51	272.573	215.484	310.5	286.96	198.903	175.103	1163.78	-3640	1.0853	1.4465	3.95391	2.89765	1.53874	1.85686	1.94751	8.0698	2.61492	1.48858	3.60974	1.45432	1.80505	1.87723
-3635	104.995	228.688	71.8677	231.574	76.132	166.403	80.5644	140.654	97.578	240.933	67.5289	135.913	228.688	434.364	-3635	125.243	259.987	352.356	616.623	169.478	280.593	234.716	351.653	178.156	305.41	244.485	234.126	160.809	1369.86	-3635	1.19284	1.13686	4.90284	2.66275	2.22611	1.68623	1.99604	9.73921	2.40542	1.45954	3.62046	1.72262	1.6968	1.33549
-3630	115.063	182.663	135.75	166.094	94.0773	148.457	89.0214	117.508	120.467	184.314	88.8988	136.767	220.059	348.067	-3630	150.291	219.391	366.564	446.128	196.415	274.981	297.811	278.462	229.058	313.894	300.427	207.191	221.559	1153.06	-3630	1.30616	1.20107	2.70029	2.686	2.08781	1.85226	2.48883	9.81261	2.47215	1.5108	3.37943	1.51492	1.99071	1.71843
-3625	100.68	181.225	108.6	186.856	79.9386	180.542	78.3388	137.538	110.829	218.045	85.4796	130.784	251.701	424.296	-3625	114.878	265.169	454.653	545.584	187.436	270.492	243.129	291.923	188.336	310.5	276.6	217.551	184.633	1298.39	-3625	1.14101	1.46321	4.18649	2.91981	2.34475	1.49823	2.35685	9.4402	2.19372	1.33882	3.23586	1.66344	1.87063	1.71334
-3620	107.872	152.459	102.212	185.259	91.3584	137.581	85.9056	146.885	108.42	179.495	82.0604	119.671	244.51	313.548	-3620	155.474	241.848	397.821	514.326	196.415	272.737	284.351	282.668	178.156	307.107	269.348	255.881	203.692	1249.55	-3620	1.44128	1.58632	3.89213	2.77626	2.14994	1.98237	2.37111	8.50696	2.62268	1.5748	3.28232	2.1382	1.65155	2.01436
-3615	99.2421	174.033	103.809	169.288	79.9386	144.107	72.1073	128.636	96.3734	218.045	88.8988	120.526	276.152	396.968	-3615	136.471	236.666	360.881	511.485	196.415	243.555	279.303	275.938	244.328	268.082	269.348	209.263	178.677	1206.67	-3615	1.37514	1.35989	3.4764	3.02138	2.45708	1.6901	2.47793	9.38047	2.89814	1.26551	3.02983	1.73624	2.46194	1.54041
-3610	99.2421	140.953	102.212	162.9	84.8328	141.388	71.2171	136.203	108.42	159.016	85.4796	106.85	245.948	313.548	-3610	114.014	226.301	369.406	448.97	184.069	261.513	301.177	242.287	227.361	257.902	262.097	224.802	150.089	1222.15	-3610	1.14885	1.60551	3.61412	2.75611	2.16979	1.84961	2.10748	8.97303	2.77787	1.52367	3.06619	2.10392	2.29097	1.82971
-3605	130.885	179.786	118.182	172.482	94.0773	139.757	85.9056	135.313	93.964	177.086	70.9481	110.269	293.411	408.475	-3605	134.744	238.393	440.445	440.445	205.394	270.492	310.431	302.018	223.967	374.976	266.241	233.09	207.265	1220.96	-3605	1.02949	1.32598	3.72682	2.55356	2.18325	1.93545	2.41271	9.02326	3.30372	1.70549	3.75261	2.11384	1.71118	2.08567
-3600	110.748	199.923	103.809	178.871	85.9204	141.932	85.0154	125.075	93.964	154.197	76.0768	128.219	235.88	352.381	-3600	143.381	225.437	392.138	500.118	186.314	261.513	272.573	255.748	186.64	303.713	294.211	192.688	196.545	1187.61	-3600	1.29466	1.12762	3.7775	2.79598	2.16845	1.84253	2.31187	9.49515	2.90082	1.65857	3.86729	1.5028	1.68526	1.51916
-3595	112.187	162.527	97.4206	145.332	102.778	163.14	78.7839	139.764	93.964	192.747	93.1728	116.252	241.633	368.203	-3595	141.654	244.439	360.881	497.277	202.027	288.45	290.24	312.113	212.09	344.435	284.888	203.047	184.633	1278.14	-3595	1.26266	1.50399	3.70436	3.42165	1.96566	1.76811	2.34353	9.14499	3.08884	1.61929	3.05763	1.74661	1.89051	2.11925
-3590	109.31	175.472	83.0471	150.124	90.8146	143.019	75.2231	122.85	106.011	175.881	93.1728	111.123	247.386	299.165	-3590	137.335	242.712	434.762	534.217	191.926	235.698	286.034	280.145	188.336	269.779	284.888	218.587	181.059	1039.9	-3590	1.25638	1.3832	5.23512	3.55852	2.11338	1.64802	2.40697	8.46483	2.69816	1.5928	3.05763	1.96706	1.72295	1.53745
-3585	94.9272	194.169	100.615	191.647	84.8328	162.052	77.8937	153.562	112.034	208.407	77.7864	153.008	233.003	384.024	-3585	130.425	261.714	380.772	650.722	197.538	306.408	262.478	329.78	171.369	390.246	255.881	236.198	175.103	1516.37	-3585	1.37395	1.34787	3.78445	3.39542	2.32855	1.8908	2.24798	9.87466	2.34284	1.58238	3.28953	1.54369	1.80527	2.00982
-3580	87.7358	165.404	108.6	161.303	90.2708	153.352	84.5703	126.855	118.057	167.449	104.285	130.784	227.25	348.067	-3580	119.197	270.352	335.307	500.118	179.58	289.572	266.684	277.621	201.91	305.41	255.881	224.802	187.015	1194.75	-3580	1.35859	1.6345	3.08754	3.10049	1.98934	1.88829	2.21136	9.41822	2.25894	1.65795	2.45367	1.71889	2.30134	1.84645
-3575	117.94	172.595	86.2412	143.735	91.3584	158.79	77.8937	137.538	90.35	193.951	95.7372	149.589	205.676	358.135	-3575	158.929	233.211	380.772	542.742	232.331	262.635	275.097	332.304	237.541	332.558	290.068	265.205	198.927	1266.22	-3575	1.34754	1.3512	4.4152	3.77598	2.54308	1.65398	2.55383	9.20636	3.04479	1.71333	3.02983	1.77288	2.01409	1.92681
-3570	103.557	153.897	127.765	170.885	91.3584	144.651	93.0273	121.069	116.853	179.495	69.2385	135.913	245.948	379.709	-3570	127.834	204.707	394.98	491.594	202.027	246.922	263.319	243.97	191.73	313.894	290.068	197.868	201.309	1155.44	-3570	1.23443	1.33016	3.09146	2.87674	2.21137	1.70702	2.16398	9.54368	2.25343	1.3592	4.1894	1.45584	1.85144	2.03963
-3565	112.187	211.429	113.391	215.603	90.8146	158.246	72.5524	141.989	120.467	186.723	75.2221	138.477	247.386	394.092	-3565	139.063	269.488	380.772	579.683	182.947	291.817	292.764	273.414	218.877	335.951	293.175	205.119	191.78	1315.06	-3565	1.23956	1.2746	3.35804	2.68866	2.01451	1.84407	2.64333	9.26171	2.43025	1.46428	3.89747	1.48125	1.95101	1.58896
-3560	106.434	178.348	130.959	172.482	92.446	152.808	89.0214	119.289	114.443	160.221	86.3344	115.397	244.51	353.82	-3560	136.471	251.349	431.92	508.643	156.01	282.838	280.986	279.303	213.787	285.049	285.924	221.694	159.618	1373.43	-3560	1.28222	1.40932	3.29814	2.94896	1.68758	1.85094	1.79303	11.5135	2.45524	1.74324	3.31182	1.92114	2.00864	1.59828
-3555	107.872	178.348	110.197	166.094	84.8328	143.019	72.1073	142.879	106.011	198.77	62.4001	119.671	209.991	378.271	-3555	130.425	248.758	366.564	565.475	161.622	281.716	267.526	283.51	217.181	327.468	279.708	221.694	157.236	1254.31	-3555	1.20908	1.39479	3.32644	3.40454	1.90518	1.96977	2.18058	8.77882	2.52357	1.42632	4.48249	1.85253	2.01332	1.83611
-3550	176.91	320.739	142.138	276.291	115.829	289.845	222.108	315.136	232.501	369.833	158.992	320.549	648.67	723.461	-3550	249.622	361.045	619.465	758.702	285.083	381.607	355.018	357.542	312.197	432.664	478.611	354.297	378.795	1357.94	-3550	1.41101	1.12566	4.35818	2.74602	2.46123	1.31659	1.70545	4.30908	1.52695	0.966766	3.01029	1.10528	1.76472	1.34896
-3545	1822.32	188.416	1878.14	169.288	1504.15	165.859	2177.46	147.775	2500.89	230.091	1480.51	117.962	6298.28	353.82	-3545	1411.36	294.536	6041.2	537.059	1985.48	271.614	2163.76	311.272	2254.95	349.525	2018.04	260.025	2251.33	1243.59	-3545	0.774485	1.56322	3.21658	3.17245	1.32	1.63762	1.03392	8.41541	0.865196	1.35282	1.36307	2.20431	1.23741	1.85507
-3540	120.816	186.978	92.6295	190.05	104.953	157.702	85.4605	133.087	102.397	195.156	86.3344	140.187	238.756	411.351	-3540	153.746	234.938	403.505	531.376	224.475	272.737	311.272	271.732	191.73	322.377	287.996	226.874	238.236	1086.36	-3540	1.27256	1.2565	4.35611	2.79598	2.1388	1.72944	2.78767	8.16275	3.03986	1.39238	3.33582	1.61837	1.58695	1.72415
-3535	106.434	145.267	84.6442	185.259	83.2014	143.563	93.9176	113.502	102.397	171.063	83.77	108.559	228.688	355.258	-3535	141.654	234.074	346.673	480.227	206.517	278.348	282.668	244.811	178.156	290.14	321.146	238.27	154.853	1125.66	-3535	1.33091	1.61133	4.09565	2.5922	2.48213	1.93886	1.64882	9.91755	2.76052	1.43112	3.83367	2.19484	1.67387	1.99728
-3530	79.106	171.157	92.6295	135.75	99.5153	120.724	86.3507	120.624	91.5547	151.788	70.0933	117.962	194.169	330.807	-3530	142.518	196.933	394.98	440.445	219.985	215.496	295.288	220.414	169.672	239.238	301.463	204.083	191.78	986.297	-3530	1.8016	1.1506	4.26408	3.24453	2.21056	1.78503	2.22094	8.17662	3.22526	1.45212	4.30088	1.73008	2.14487	1.39777
-3525	96.3655	169.718	86.2412	148.527	84.8328	143.563	86.7959	134.867	114.443	185.519	76.0768	130.784	197.046	365.326	-3525	164.111	214.208	323.94	463.178	175.09	249.167	275.938	243.97	215.484	256.205	248.629	215.479	197.736	1098.27	-3525	1.70301	1.26214	3.75621	3.11848	2.06395	1.73559	2.27817	8.14332	2.41113	1.31507	3.26813	1.6476	2.23611	1.50959
-3520	92.0507	188.416	108.6	169.288	93.5335	146.282	79.229	144.215	66.2567	173.472	75.2221	135.058	222.935	369.641	-3520	145.973	242.712	346.673	576.841	171.723	286.205	274.256	328.097	190.033	341.041	238.27	231.018	160.809	1446.09	-3520	1.58579	1.28817	3.1922	3.40745	1.83595	1.95653	2.02968	10.0274	4.13929	1.89136	3.16755	1.71051	2.06444	1.81004
-3515	80.5443	179.786	105.406	174.079	81.0262	143.019	75.6682	122.85	103.601	190.337	70.9481	122.236	227.25	352.381	-3515	124.379	208.162	383.613	468.861	181.824	272.737	288.557	304.542	203.607	352.918	303.535	247.593	183.442	1189.99	-3515	1.54423	1.15783	3.63939	2.69337	2.24402	1.90699	2.42429	9.68656	2.78527	1.60001	4.27827	2.02554	2.52788	1.96299
-3510	182.663	222.935	124.571	151.721	162.052	154.983	134.422	140.209	198.77	219.249	135.058	135.058	197.046	363.888	-3510	203.843	251.349	389.297	579.683	241.31	288.45	316.32	308.748	196.82	290.14	308.715	241.378	194.162	1111.37	-3510	1.11595	1.12745	3.12511	3.82072	1.48909	1.86117	1.44442	7.92655	1.59138	1.4082	2.2858	1.78722	1.0775	1.30145
-3505	99.2421	195.608	111.794	202.827	79.9386	138.125	74.3329	146.44	91.5547	203.589	84.6248	132.493	218.62	384.024	-3505	137.335	259.123	321.099	500.118	223.352	268.247	252.383	302.859	213.787	312.197	252.773	219.623	167.956	1124.47	-3505	1.38384	1.32471	2.87223	2.46574	2.79405	1.94206	2.25952	7.67872	2.75663	1.4876	2.98699	1.65761	2.1542	1.59604
-3500	112.187	120.816	127.765	158.109	88.6394	113.654	89.4665	123.74	93.964	159.016	68.3837	115.397	241.633	319.301	-3500	151.155	229.756	349.514	412.029	207.639	242.433	303.7	245.652	200.213	291.836	267.277	217.551	169.148	1111.37	-3500	1.34735	1.90169	2.73561	2.60598	2.34251	2.13307	1.89062	8.98152	3.23209	1.54483	3.90848	1.88523	1.78464	2.41553
-3495	112.187	179.786	105.406	153.318	86.4642	144.651	80.1192	136.648	119.262	177.086	65.8193	104.285	230.127	297.726	-3495	115.742	195.206	346.673	437.603	163.866	235.698	286.875	233.033	174.762	247.722	256.917	169.897	139.368	1079.21	-3495	1.03169	1.08577	3.28893	2.85423	1.89519	1.62943	1.73951	7.89774	2.40542	1.31593	3.90337	1.62916	1.55778	1.37787
-3490	106.434	182.663	132.556	172.482	108.216	168.578	84.5703	130.861	108.42	203.589	77.7864	138.477	254.578	378.271	-3490	135.608	245.303	386.455	539.9	197.538	287.327	271.732	276.78	235.845	327.468	299.391	220.659	213.221	1176.89	-3490	1.27411	1.34293	2.91541	3.13018	1.8254	1.70442	2.52123	8.99337	2.50629	1.3595	3.84889	1.59347	2.21588	1.79274
-3485	110.748	168.28	116.585	138.944	82.6576	123.443	103.265	134.422	97.578	177.086	82.0604	113.688	240.195	336.56	-3485	122.652	245.303	423.396	494.435	179.58	245.8	300.335	305.383	222.271	278.263	249.665	239.306	172.721	1151.87	-3485	1.10748	1.45771	3.63164	3.55852	2.17257	1.99121	1.6726	8.56905	3.0779	1.72449	3.04246	2.10494	2.00699	1.65357
-3480	84.8592	199.923	100.615	191.647	82.1138	154.983	96.1431	144.215	92.7594	180.7	70.9481	117.962	221.497	362.449	-3480	135.608	222.846	420.554	528.534	194.17	249.167	273.414	277.621	184.943	334.254	258.989	212.371	196.545	1360.33	-3480	1.59803	1.11466	4.17984	2.75785	2.36465	1.6077	2.04429	9.43266	2.94757	1.53636	3.6504	1.80034	2.17941	1.67192
-3475	81.9826	182.663	108.6	130.959	73.9568	138.125	98.8137	127.746	99.9874	148.174	76.9316	126.51	244.51	348.067	-3475	128.698	240.984	406.346	520.009	203.149	260.39	302.018	293.605	223.967	293.533	291.103	219.623	213.221	1243.59	-3475	1.56982	1.31928	3.74168	3.97078	2.74687	1.88518	2.15781	9.7349	3.02056	1.98149	3.78392	1.73601	2.73189	1.60696
-3470	90.6124	168.28	92.6295	166.094	85.9204	157.158	78.7839	137.983	85.5314	191.542	76.0768	115.397	237.318	340.875	-3470	113.15	229.756	346.673	454.653	182.947	287.327	238.922	251.541	222.271	324.074	275.564	224.802	167.956	1174.5	-3470	1.24873	1.36532	3.74258	2.73732	2.12926	1.82827	2.13186	8.51193	2.79339	1.31324	3.62218	1.94807	2.45298	1.9258
-3465	74.7912	153.897	91.0324	186.856	80.4824	162.596	77.4486	145.995	91.5547	179.495	68.3837	126.51	209.991	323.616	-3465	120.06	266.033	315.416	568.316	185.191	249.167	270.891	274.256	174.762	337.648	244.485	213.407	148.897	1231.68	-3465	1.60527	1.72864	3.46487	3.04147	2.30102	1.53243	1.92253	8.43645	2.95878	1.52793	3.5752	1.68688	2.33667	2.19398
-3460	77.6677	175.472	92.6295	132.556	87.008	137.581	83.6801	129.081	107.215	156.607	70.9481	108.559	209.991	376.832	-3460	133.016	236.666	412.029	440.445	177.335	227.842	292.764	233.875	190.033	291.836	226.874	182.328	150.089	1129.24	-3460	1.71263	1.34874	4.44815	3.32271	2.03815	1.65605	1.7936	8.74829	2.73061	1.49339	3.19775	1.67953	2.44674	1.66315
-3455	104.995	155.335	114.988	158.109	89.1832	126.705	83.235	123.295	86.736	165.039	82.9152	105.14	215.744	348.067	-3455	124.379	207.298	392.138	409.188	186.314	222.23	246.494	239.763	184.943	279.959	266.241	188.544	144.133	967.238	-3455	1.18462	1.33452	3.41024	2.58801	2.08912	1.75391	1.73164	7.84493	2.84188	1.45276	3.211	1.79327	1.76144	1.80229
-3450	102.119	209.991	118.182	206.021	73.9568	161.509	82.7899	125.965	75.894	178.291	59.8357	124.8	230.127	330.807	-3450	132.153	270.352	358.039	602.415	162.744	262.635	275.097	325.574	207	320.681	291.103	234.126	169.148	1255.5	-3450	1.29411	1.28745	3.02955	2.92405	2.20053	1.62614	2.04309	9.96706	3.62475	1.82608	4.86505	1.87601	2.02705	1.52712
-3445	83.4209	161.089	110.197	150.124	87.008	134.319	81.8997	125.075	104.806	160.221	79.496	94.8824	250.263	304.918	-3445	117.469	253.077	349.514	477.386	214.373	289.572	229.668	272.573	171.369	283.353	241.378	199.939	171.53	1326.97	-3445	1.40815	1.57104	3.17172	3.17995	2.46383	2.15586	2.09439	10.6094	2.19136	1.70124	3.03635	2.10723	2.05427	1.75899
-3440	100.68	185.54	134.153	145.332	79.9386	149.545	93.9176	117.953	125.285	155.402	76.9316	105.995	244.51	345.19	-3440	138.199	207.298	420.554	451.811	217.74	226.719	280.145	259.954	212.09	310.5	276.6	206.155	217.986	1265.03	-3440	1.37265	1.11727	3.13488	3.10881	2.72385	1.51606	2.32103	10.7249	2.23605	1.67278	3.5954	1.94496	2.10657	1.6735
-3435	103.557	171.157	119.779	194.841	85.3766	133.775	77.0035	109.941	95.1687	173.472	90.6084	105.14	245.948	345.19	-3435	108.832	237.529	343.831	522.851	177.335	254.779	268.367	294.446	220.574	420.787	319.074	203.047	179.868	1033.94	-3435	1.05093	1.38779	2.87054	2.68347	2.07709	1.90453	2.33584	9.4045	2.81991	1.69737	3.52147	1.93121	2.12998	2.45849
-3430	77.6677	148.144	97.4206	162.9	84.289	146.282	76.5584	126.855	84.3267	178.291	72.6577	106.85	207.114	337.999	-3430	130.425	253.941	414.871	471.702	195.293	299.674	268.367	252.383	212.09	278.263	269.348	238.27	172.721	1424.65	-3430	1.67927	1.71415	4.25855	2.89566	2.31694	2.0486	2.25607	11.2305	3.18247	1.41557	3.70709	2.22996	2.73074	1.87832
-3425	74.7912	174.033	107.003	204.424	94.0773	177.823	83.235	131.752	85.5314	167.449	99.1563	128.219	228.688	373.956	-3425	154.61	225.437	406.346	565.475	175.09	237.943	272.573	296.129	190.033	300.32	286.96	221.694	170.339	1255.5	-3425	2.06722	1.29537	3.79752	2.76619	1.86113	1.33809	2.04648	9.52932	3.18682	1.76847	2.89401	1.72902	2.54085	1.72565
-3420	122.255	204.237	110.197	129.362	87.008	125.074	89.4665	118.844	114.443	160.221	74.3673	107.704	254.578	286.22	-3420	125.243	239.257	397.821	466.019	196.415	269.369	299.494	249.859	217.181	278.263	292.139	197.868	229.898	1276.94	-3420	1.02444	1.17146	3.61009	3.60245	2.25744	2.15368	2.56965	10.7448	2.61696	1.55947	3.92833	1.83714	1.77646	1.36245
-3415	94.9272	191.293	107.003	146.929	95.1649	141.932	96.5882	138.873	92.7594	198.77	80.3508	125.655	241.633	317.862	-3415	134.744	226.301	349.514	548.425	176.213	249.167	288.557	243.97	230.754	293.533	263.133	204.083	222.751	1100.65	-3415	1.41944	1.18301	3.2664	3.73257	1.85165	1.75554	2.30619	7.92557	3.11082	1.2274	3.2748	1.62416	2.43085	1.53447
-3410	86.2975	189.854	105.406	196.438	84.8328	174.56	81.0095	148.221	74.6894	222.863	76.9316	136.767	233.003	335.122	-3410	160.656	248.758	323.94	591.049	177.335	276.104	290.24	328.097	213.787	298.623	324.254	199.939	204.883	1213.81	-3410	1.86166	1.31026	3.07326	3.00883	2.09041	1.58171	2.52912	8.18923	3.88596	1.47219	4.21483	1.46189	2.47733	1.57291
-3405	92.0507	153.897	91.0324	150.124	92.446	136.494	88.5763	148.666	108.42	169.858	72.6577	118.817	230.127	358.135	-3405	139.926	252.213	423.396	568.316	197.538	266.002	334.828	268.367	223.967	281.656	279.708	214.443	172.721	1260.27	-3405	1.5201	1.63884	4.65104	3.78566	2.13679	1.94882	1.94997	8.47719	3.08824	1.57995	3.84967	1.80482	2.43309	1.83016
-3400	84.8592	148.144	134.153	129.362	86.4642	113.11	95.698	117.953	107.215	161.425	76.0768	100.866	253.139	294.85	-3400	135.608	228.892	392.138	409.188	194.17	215.496	275.938	248.176	229.058	293.533	297.319	185.436	191.78	1057.77	-3400	1.59803	1.54506	2.92307	3.16313	2.24568	1.90518	2.00401	8.96768	2.57368	1.5374	3.90814	1.83844	2.69927	1.9814
-3395	89.1741	148.144	102.212	143.735	87.5518	145.738	104.6	116.173	83.122	160.221	75.2221	98.3015	199.923	353.82	-3395	130.425	205.571	380.772	477.386	185.191	235.698	299.494	249.859	217.181	335.951	265.205	198.903	237.045	1091.12	-3395	1.46259	1.38764	3.72532	3.32128	2.11522	1.61727	2.2662	9.39221	3.60306	1.55947	3.52562	2.0234	2.43547	2.26773
-3390	86.2975	168.28	111.794	151.721	87.008	135.95	81.4546	100.149	102.397	137.332	60.6905	102.576	188.416	297.726	-3390	127.834	215.072	309.732	471.702	167.234	254.779	280.986	242.287	215.484	273.172	232.054	200.975	189.398	1107.8	-3390	1.48132	1.27806	2.77056	3.10902	1.92205	1.87406	2.32519	11.0615	2.74409	1.76424	3.82356	1.95929	2.49699	1.62332
-3385	112.187	161.089	127.765	118.182	72.8692	156.071	80.1192	119.289	118.057	185.519	76.0768	125.655	195.608	350.943	-3385	139.926	228.892	440.445	440.445	170.601	232.331	279.303	266.684	212.09	273.172	273.492	223.766	210.839	1106.61	-3385	1.24726	1.42091	3.44731	3.72682	2.34119	1.48863	2.63156	9.27671	2.36583	1.43751	3.59495	1.7808	1.89051	1.69579
-3380	83.4209	158.212	103.809	122.974	89.1832	148.457	74.778	124.63	95.1687	181.905	82.0604	116.252	228.688	353.82	-3380	115.742	224.573	340.99	460.336	172.845	244.677	236.398	224.62	176.459	332.558	271.42	207.191	172.721	1116.14	-3380	1.38744	1.41944	3.28478	3.74337	1.93809	1.64813	2.30979	8.9556	2.48399	1.23482	3.30757	1.78225	2.11529	2.10197
-3375	96.3655	199.923	89.4353	150.124	98.9715	172.385	81.8997	139.318	98.7827	187.928	63.2549	130.784	243.071	345.19	-3375	145.109	238.393	380.772	522.851	171.723	250.289	253.224	293.605	239.238	335.951	263.133	207.191	212.03	1114.94	-3375	1.50582	1.19243	4.25751	3.4828	1.73507	1.45192	2.5889	8.00285	2.56344	1.56233	4.15988	1.58423	2.48261	1.68041
-3370	76.2295	123.693	132.556	161.303	81.57	125.074	85.4605	125.075	81.9174	138.537	92.318	99.1563	195.608	283.343	-3370	135.608	220.255	329.623	448.97	182.947	264.88	286.875	289.399	171.369	252.812	252.773	210.299	210.839	1143.53	-3370	1.77894	1.78065	2.48667	2.78339	2.24282	2.11779	2.46709	9.14277	3.502	2.08897	2.73807	2.12088	2.24807	2.04386
-3365	83.4209	165.404	107.003	172.482	85.9204	141.388	90.3567	121.514	87.9407	155.402	64.1097	113.688	215.744	299.165	-3365	132.153	203.843	380.772	454.653	182.947	222.23	245.652	243.129	181.549	298.623	212.371	188.544	181.059	1047.05	-3365	1.58417	1.2324	3.55852	2.63594	2.12926	1.57177	2.00383	8.61666	2.79339	1.56451	3.31262	1.65843	2.17631	1.80542
-3360	69.038	166.842	95.8236	206.021	70.694	141.932	77.4486	137.093	102.397	159.016	55.5617	103.43	194.169	373.956	-3360	101.922	223.71	332.465	522.851	170.601	263.758	259.113	283.51	140.828	310.5	217.551	214.443	156.045	1148.3	-3360	1.47631	1.34085	3.46955	2.53786	2.41323	1.85834	2.01481	8.37605	2.53048	1.7829	3.91548	2.07331	2.03986	1.86105
-3355	81.9826	179.786	107.003	185.259	69.0626	160.421	74.778	99.2588	77.0987	166.244	58.1261	119.671	202.799	330.807	-3355	114.014	235.802	352.356	431.92	167.234	243.555	207.795	249.859	167.976	325.771	252.773	198.903	148.897	1011.31	-3355	1.39071	1.31157	3.29296	2.33144	2.42148	1.51822	1.99119	10.1886	2.69518	1.50296	4.3487	1.66208	2.04892	1.81199
-3350	97.8038	162.527	108.6	156.512	72.8692	139.757	87.6861	115.283	95.1687	195.156	71.8029	118.817	230.127	320.739	-3350	145.973	235.802	321.099	448.97	176.213	239.065	275.097	218.732	218.877	300.32	274.528	194.76	173.912	1010.12	-3350	1.4925	1.45085	2.95671	2.8686	2.4182	1.71058	1.98335	8.76212	2.89062	1.1208	3.82336	1.63916	2.23792	1.84782
-3345	83.4209	143.829	118.182	142.138	87.5518	110.391	94.3627	121.959	113.239	189.133	87.1892	97.4467	241.633	307.794	-3345	131.289	214.208	380.772	562.633	159.377	202.027	223.779	225.462	184.943	298.623	239.306	211.335	177.486	983.914	-3345	1.57381	1.48932	3.2219	3.95835	1.82037	1.8301	1.88089	8.06756	1.97617	1.19208	2.74467	2.16872	2.21698	2.07624
-3340	109.31	161.089	84.6442	172.482	83.2014	142.476	84.1252	130.416	91.5547	185.519	87.1892	110.269	201.361	303.48	-3340	114.014	197.797	360.881	508.643	159.377	257.023	264.16	296.97	184.943	305.41	236.198	198.903	165.574	1136.39	-3340	1.04303	1.22788	4.26351	2.94896	1.91556	1.80398	1.96819	8.71352	2.88527	1.60076	2.70903	1.80381	1.69191	1.89591
-3335	66.1614	159.65	67.0765	166.094	93.5335	134.862	78.3388	125.965	107.215	154.197	74.3673	113.688	235.88	339.437	-3335	114.878	196.07	355.198	468.861	200.905	243.555	274.256	223.779	186.64	300.32	265.205	183.364	183.442	1088.74	-3335	1.73633	1.22812	5.29541	2.82286	2.14794	1.80595	2.34164	8.64316	2.55799	1.45125	3.56615	1.61287	2.82097	1.88111
-3330	106.434	130.885	91.0324	193.244	76.132	127.793	84.5703	113.502	115.648	134.923	76.9316	111.978	214.305	345.19	-3330	121.788	196.07	326.782	502.96	182.947	226.719	252.383	228.827	205.303	276.566	247.593	164.717	165.574	963.664	-3330	1.14426	1.49804	3.58973	2.60272	2.40302	1.77411	1.95783	8.49027	2.18233	1.69598	3.21836	1.47097	1.92894	2.11305
-3325	562.372	142.391	119.779	164.497	576.971	154.439	247.925	132.197	732.438	174.677	409.447	114.543	231.565	330.807	-3325	422.37	260.85	346.673	485.91	721.686	271.614	791.64	249.017	186.64	296.927	553.2	196.832	347.824	1157.83	-3325	0.751052	1.83193	2.89426	2.95391	1.25082	1.75871	1.40294	8.75836	1.08083	1.42559	1.35109	1.71841	0.331879	2.08529
-3320	109.31	128.008	102.212	185.259	85.3766	125.618	81.8997	122.404	110.829	187.928	74.3673	87.1892	221.497	329.369	-3320	114.014	212.481	366.564	480.227	172.845	215.496	269.208	249.017	213.787	335.951	243.45	178.184	185.824	950.561	-3320	1.04303	1.6599	3.58632	2.5922	2.02451	1.71549	2.26892	7.76575	2.42903	1.32507	3.27361	2.04365	1.95578	2.62446
-3315	100.68	145.267	91.0324	138.944	81.57	131.6	80.5644	141.989	92.7594	151.788	72.6577	111.978	194.169	382.586	-3315	127.834	255.668	346.673	525.693	166.111	243.555	254.065	248.176	173.066	320.681	287.996	218.587	176.295	1106.61	-3315	1.2697	1.75998	3.80824	3.78348	2.03643	1.85073	2.18825	7.7936	2.73897	1.63502	3.96373	1.95204	1.71896	2.20752
-3310	77.6677	171.157	79.853	180.468	79.9386	144.651	72.5524	111.277	101.192	186.723	56.4165	117.962	204.237	350.943	-3310	126.97	232.347	372.247	556.95	175.09	217.74	259.113	297.811	200.213	293.533	247.593	189.58	200.118	1083.97	-3310	1.63479	1.35751	4.66166	3.08615	2.19031	1.50528	2.75826	9.74124	2.5606	1.59493	4.38867	1.60713	2.57782	1.715
-3305	94.9272	156.774	102.212	175.677	82.6576	160.421	89.9116	129.971	126.49	167.449	53.8522	135.058	244.51	330.807	-3305	116.605	232.347	403.505	517.168	172.845	237.943	246.494	259.954	212.09	291.836	279.708	228.946	173.912	1070.87	-3305	1.22837	1.48205	3.94773	2.94386	2.0911	1.48324	1.93426	8.23929	1.94872	1.55244	5.194	1.69517	2.23424	1.86151
-3300	93.489	146.706	89.4353	145.332	66.3436	126.162	78.3388	122.85	86.736	131.309	66.6741	113.688	204.237	352.381	-3300	119.197	215.936	369.406	491.594	185.191	202.027	248.176	249.017	195.123	276.566	269.348	182.328	195.353	939.841	-3300	1.27498	1.4719	4.13042	3.38255	2.7914	1.60134	2.4937	7.65034	2.86128	1.89643	4.03978	1.60376	2.08713	1.88517
-3295	92.0507	130.885	94.2265	170.885	95.1649	127.249	86.7959	117.508	125.285	157.811	85.4796	117.962	261.769	326.492	-3295	134.744	183.977	363.722	491.594	178.457	218.863	304.542	217.049	190.033	264.689	263.133	175.076	215.604	960.091	-3295	1.4638	1.40565	3.86009	2.87674	1.87524	1.71995	2.48403	8.17041	2.43078	1.37537	3.07831	1.48418	2.06444	2.02231
-3290	77.6677	132.323	83.0471	140.541	77.2196	125.074	87.6861	107.271	81.9174	173.472	61.5453	102.576	205.676	322.177	-3290	133.016	218.527	281.317	440.445	143.664	219.985	250.7	220.414	200.213	281.656	262.097	197.868	164.383	956.517	-3290	1.71263	1.65147	3.38743	3.13392	1.86046	1.75884	1.87467	8.91685	3.0604	1.2706	4.2586	1.92899	2.57782	2.12855
-3285	110.748	133.761	73.4647	148.527	59.2742	135.95	74.778	118.398	122.876	178.291	71.8029	115.397	222.935	307.794	-3285	133.88	202.98	332.465	491.594	161.622	206.517	275.097	210.319	205.303	264.689	258.989	210.299	192.971	955.326	-3285	1.20887	1.51748	4.5255	3.3098	2.72668	1.51906	2.58059	8.06874	2.23882	1.17964	3.60694	1.82239	1.85378	1.97882
-3280	97.8038	176.91	107.003	159.706	88.0956	147.37	85.4605	117.508	102.397	152.993	82.9152	123.945	218.62	310.671	-3280	131.289	209.026	431.92	468.861	191.926	233.454	233.033	248.176	213.787	281.656	225.838	159.537	223.942	961.282	-3280	1.34237	1.18154	4.03653	2.93578	2.17861	1.58413	2.62041	8.18055	2.27579	1.62214	2.72373	1.28716	2.18588	1.59209
-3275	79.106	142.391	130.959	132.556	67.4312	135.406	81.4546	121.514	97.578	160.221	69.2385	107.704	218.62	323.616	-3275	129.561	209.026	278.475	377.93	191.926	232.331	261.637	238.922	195.123	268.082	213.407	173.005	192.971	1058.96	-3275	1.63782	1.46797	2.12643	2.8511	2.84625	1.71581	2.36906	8.71469	2.68131	1.49121	3.0822	1.60629	2.4666	1.88272
-3270	87.7358	145.267	94.2265	166.094	78.851	146.826	84.5703	96.5882	91.5547	136.127	79.496	110.269	191.293	297.726	-3270	130.425	166.702	289.841	383.613	153.765	191.926	268.367	190.969	213.787	274.869	226.874	171.969	148.897	848.12	-3270	1.48657	1.14756	3.07601	2.30961	1.95007	1.30717	1.76064	8.78078	2.93122	1.40287	2.85391	1.55954	2.43672	1.89216
-3265	81.9826	139.514	97.4206	183.662	78.3072	133.775	89.0214	128.191	116.853	156.607	74.3673	117.962	215.744	372.518	-3265	117.469	236.666	343.831	460.336	164.989	222.23	284.351	229.668	176.459	286.746	240.342	229.982	176.295	944.606	-3265	1.43285	1.69635	3.52935	2.50643	2.10694	1.66122	1.98036	7.36875	2.43341	1.46653	3.23182	1.94963	2.1524	2.05532
-3260	74.7912	151.021	116.585	154.915	85.9204	127.249	80.5644	123.74	113.239	133.718	76.0768	104.285	257.454	323.616	-3260	119.197	209.89	340.99	502.96	172.845	234.576	255.748	234.716	235.845	247.722	268.312	183.364	150.089	993.444	-3260	1.59373	1.38981	2.92481	3.24669	2.01169	1.84344	1.86297	8.0285	2.25848	1.7553	3.52686	1.7583	3.15337	1.64032
-3255	99.2421	166.842	111.794	169.288	76.6758	125.074	77.8937	153.562	77.0987	163.835	60.6905	111.978	230.127	349.505	-3255	131.289	251.349	289.841	468.861	172.845	248.044	263.319	227.144	183.246	313.894	271.42	203.047	150.089	1099.46	-3255	1.32292	1.50651	2.59263	2.7696	2.25424	1.98318	1.92684	7.15971	3.41535	1.38642	4.4722	1.81327	1.84645	1.88139
-3250	115.063	178.348	97.4206	169.288	88.6394	138.125	83.6801	154.007	102.397	195.156	57.2713	116.252	205.676	343.752	-3250	132.153	209.026	343.831	585.366	164.989	263.758	261.637	238.922	196.82	276.566	254.845	212.371	175.103	1031.56	-3250	1.14852	1.17201	3.52935	3.4578	1.86135	1.90956	2.09253	6.69815	2.55513	1.22426	4.44978	1.82681	1.71054	1.55071
-3245	86.2975	130.885	108.6	154.915	91.9022	133.231	94.3627	124.185	103.601	166.244	81.2056	102.576	218.62	329.369	-3245	113.15	198.661	352.356	329.623	170.601	179.58	265.002	213.684	223.967	276.566	269.348	171.969	169.148	919.591	-3245	1.31117	1.51783	3.24453	2.12777	1.85633	1.34788	1.79253	7.40502	2.5579	1.28536	3.31687	1.67651	2.59529	2.11305
-3240	84.8592	116.502	89.4353	145.332	83.7452	135.406	75.6682	125.965	120.467	155.402	72.6577	117.962	201.361	314.986	-3240	109.695	196.07	377.93	483.069	179.58	224.475	247.335	225.462	207	273.172	224.802	174.041	154.853	1036.33	-3240	1.29268	1.68298	4.22574	3.32389	2.14436	1.65779	2.04648	8.22708	2.05314	1.45083	3.09399	1.4754	2.43934	2.3448
-3235	107.872	174.033	113.391	166.094	98.4277	143.019	84.5703	125.965	115.648	173.472	71.8029	119.671	233.003	306.356	-3235	108.832	216.8	349.514	497.277	178.457	242.433	242.287	217.049	149.312	288.443	245.521	161.609	177.486	939.841	-3235	1.0089	1.24574	3.08238	2.99394	1.81308	1.6951	2.09868	7.46111	2.09504	1.2512	3.41938	1.35044	1.38416	1.6574
-3230	93.489	153.897	102.212	124.571	96.2525	114.742	80.5644	123.74	112.034	180.7	75.2221	116.252	257.454	290.535	-3230	136.471	233.211	377.93	429.079	170.601	216.618	262.478	244.811	227.361	247.722	274.528	171.969	192.971	1005.36	-3230	1.45976	1.51537	3.69752	3.44446	1.77243	1.88787	2.39524	8.12476	2.34284	1.35479	3.64957	1.47927	2.43195	1.60966
-3225	103.557	182.663	126.168	146.929	82.6576	120.724	83.235	122.404	114.443	130.104	71.8029	111.123	205.676	307.794	-3225	138.199	223.71	414.871	403.505	161.622	233.454	274.256	207.795	212.09	266.386	252.773	175.076	183.442	1147.11	-3225	1.33452	1.22471	3.28825	2.74625	1.95532	1.93379	2.2039	9.37144	2.39643	1.59714	3.52038	1.57551	2.04805	1.45834
-3220	97.8038	162.527	102.212	148.527	89.727	151.176	80.1192	121.069	112.034	160.221	72.6577	111.123	247.386	287.658	-3220	119.197	207.298	346.673	423.396	188.559	213.251	248.176	227.986	166.279	315.59	268.312	171.969	190.589	1135.19	-3220	1.21873	1.27547	3.39171	2.85064	2.10147	1.41061	2.37881	9.37642	2.21519	1.42295	3.69283	1.54755	1.70013	1.94177
-3215	81.9826	140.953	92.6295	167.691	75.5882	140.844	85.9056	128.636	121.671	139.741	60.6905	113.688	227.25	339.437	-3215	120.924	242.712	375.089	409.188	157.132	191.926	266.684	199.382	188.336	283.353	232.054	169.897	220.368	1129.24	-3215	1.475	1.72194	4.04935	2.44013	2.07879	1.36268	2.56524	8.77856	2.19184	1.42679	3.82356	1.49441	2.29727	2.01027
-3210	102.119	146.706	118.182	156.512	90.8146	129.424	83.6801	110.387	90.35	181.905	82.0604	130.784	228.688	322.177	-3210	129.561	190.887	340.99	434.762	167.234	209.884	270.891	223.779	174.762	268.082	216.515	173.005	175.103	1061.34	-3210	1.26873	1.30116	2.88528	2.77782	1.84148	1.62167	2.09253	9.61477	2.99823	1.2302	2.63848	1.32283	1.71137	1.82735
-3205	103.557	161.089	129.362	174.079	93.5335	132.687	121.069	126.41	132.513	160.221	84.6248	102.576	340.875	345.19	-3205	134.744	186.569	443.287	429.079	179.58	240.188	239.763	228.827	198.517	249.418	254.845	195.796	210.839	1192.37	-3205	1.30116	1.15817	3.42672	2.46484	1.91995	1.81018	1.74148	9.43254	1.80935	1.4282	3.01147	1.90879	1.91698	1.54833
-3200	99.2421	162.527	79.853	191.647	88.6394	127.793	69.4367	125.52	71.0754	169.858	75.2221	93.1728	188.416	303.48	-3200	126.97	222.846	372.247	426.237	152.643	230.086	289.399	232.192	230.754	273.172	281.78	215.479	182.251	1114.94	-3200	1.2794	1.37113	4.66166	2.22407	1.72206	1.80046	2.6247	8.88259	4.07172	1.36698	3.74597	2.31268	2.32517	1.68078
-3195	74.7912	123.693	70.2706	169.288	79.3948	147.37	82.7899	116.173	80.7127	122.876	83.77	102.576	237.318	337.999	-3195	134.744	209.89	343.831	488.752	158.255	207.639	259.113	238.922	193.426	285.049	249.665	210.299	182.251	1076.83	-3195	1.8016	1.69686	4.89296	2.8871	1.99326	1.40897	2.20136	9.26917	3.21031	1.94442	2.98037	2.05019	2.58622	2.30449
-3190	99.2421	126.57	99.0177	180.468	85.9204	133.231	88.1312	111.722	131.309	128.899	76.9316	132.493	273.275	304.918	-3190	128.698	228.892	360.881	443.287	163.866	225.597	283.51	232.192	208.697	239.238	262.097	185.436	164.383	1049.43	-3190	1.29681	1.80843	3.64461	2.45632	1.90719	1.69328	1.86521	9.39323	2.15911	1.80134	3.40688	1.39959	2.10291	1.89017
-3185	110.748	186.978	100.615	174.079	93.5335	146.826	128.636	137.093	130.104	148.174	77.7864	116.252	198.484	358.135	-3185	139.063	224.573	366.564	457.495	156.01	233.454	249.859	266.684	200.213	295.23	248.629	195.796	217.986	1080.4	-3185	1.25566	1.20107	3.64324	2.62808	1.66796	1.59	1.6946	7.88079	1.92045	1.7998	3.19631	1.68423	1.80782	1.57896
-3180	90.6124	156.774	97.4206	135.75	72.3254	150.089	84.1252	121.514	91.5547	150.583	60.6905	129.929	247.386	268.961	-3180	101.058	253.077	386.455	403.505	156.01	223.352	285.192	226.303	207	281.656	276.6	206.155	177.486	1107.8	-3180	1.11528	1.61428	3.96687	2.97241	2.15706	1.48813	2.10978	9.11661	3.11499	1.50284	4.55755	1.58668	2.28446	1.79658
-3175	77.6677	132.323	92.6295	124.571	81.0262	127.249	72.1073	110.832	93.964	165.039	70.9481	93.1728	201.361	325.054	-3175	129.561	185.705	326.782	414.871	181.824	205.394	280.986	227.986	184.943	266.386	252.773	178.184	160.809	982.723	-3175	1.66815	1.40342	3.52784	3.33041	2.24402	1.61411	2.23014	8.86681	2.99036	1.3814	3.56279	1.91241	2.3812	2.01315
-3170	104.995	166.842	105.406	119.779	72.3254	143.019	65.8758	106.826	106.011	140.946	73.5125	105.995	240.195	337.999	-3170	131.289	215.936	377.93	409.188	162.744	188.559	238.922	210.319	212.09	283.353	219.623	183.364	184.633	979.15	-3170	1.25043	1.29425	3.58547	3.41618	2.25017	1.31841	2.80274	9.16587	2.25375	1.49219	2.98756	1.72994	2.02	1.69833
-3165	87.7358	151.021	84.6442	161.303	84.8328	123.443	88.1312	133.087	133.718	178.291	58.1261	111.123	212.867	355.258	-3165	123.515	271.215	383.613	466.019	158.255	235.698	252.383	254.906	207	281.656	272.456	209.263	134.603	1219.77	-3165	1.40781	1.79588	4.53207	2.88909	1.86549	1.90938	1.52731	9.1652	1.88742	1.42972	4.68733	1.88316	2.35936	1.86502
-3160	89.1741	130.885	68.6736	132.556	84.8328	118.005	85.0154	103.71	101.192	167.449	91.4632	103.43	218.62	273.275	-3160	125.243	183.114	335.307	377.93	185.191	213.251	286.034	225.462	171.369	285.049	256.917	155.393	177.486	957.709	-3160	1.40448	1.39905	4.88262	2.8511	2.18302	1.80714	2.08769	9.23449	2.82664	1.34645	2.80897	1.5024	1.92174	2.17787
-3155	96.3655	136.638	118.182	150.124	95.7087	136.494	82.7899	117.953	118.057	122.876	83.77	102.576	228.688	289.097	-3155	111.423	232.347	394.98	386.455	196.415	197.538	264.16	183.398	195.123	232.451	245.521	192.688	165.574	1001.78	-3155	1.15625	1.70046	3.34212	2.57425	2.05222	1.44723	1.99993	8.49304	2.23756	1.49254	2.9309	1.8785	2.02482	1.70122
-3150	107.872	128.008	130.959	159.706	94.6211	143.019	81.8997	140.209	113.239	155.402	66.6741	104.285	207.114	375.394	-3150	133.016	221.982	349.514	406.346	175.09	209.884	296.97	215.366	198.517	274.869	273.492	174.041	181.059	1066.11	-3150	1.2331	1.73413	2.66889	2.54434	1.85043	1.46752	2.21075	7.60371	2.62251	1.38587	4.10193	1.66889	1.8403	2.14728
-3145	133.761	145.267	102.212	175.677	86.4642	127.249	70.772	117.953	128.899	116.853	72.6577	123.091	235.88	243.071	-3145	123.515	218.527	429.079	437.603	171.723	228.964	268.367	233.875	234.148	296.927	246.557	203.047	188.206	1042.28	-3145	0.923402	1.50431	4.19794	2.49096	1.98606	1.79934	2.65933	8.8364	2.08199	2.00145	3.39341	1.64958	1.75049	2.044
-3140	86.2975	155.335	138.944	172.482	88.6394	140.844	77.4486	110.832	108.42	120.467	75.2221	100.011	238.756	322.177	-3140	123.515	169.294	420.554	466.019	186.314	218.863	259.113	204.43	215.484	268.082	244.485	179.22	197.736	881.473	-3140	1.43127	1.08986	3.02678	2.70184	2.10193	1.55394	2.55312	7.95326	2.3899	1.69698	3.25018	1.792	2.49699	1.72583
-3135	102.119	126.57	116.585	153.318	96.2525	116.373	93.9176	101.929	108.42	124.081	68.3837	100.866	273.275	266.084	-3135	149.428	169.294	409.188	352.356	173.968	234.576	282.668	213.684	208.697	215.484	277.636	168.861	176.295	1050.62	-3135	1.46327	1.33755	3.50977	2.29821	1.80741	2.01572	1.87712	10.3073	2.60716	1.72214	4.05998	1.67411	2.04367	1.70249
-3130	96.3655	149.582	105.406	190.05	79.9386	128.881	92.5822	123.74	130.104	174.677	65.8193	103.43	221.497	325.054	-3130	126.107	189.16	338.148	406.346	172.845	237.943	280.986	226.303	222.271	312.197	265.205	208.227	178.677	1201.9	-3130	1.30863	1.26459	3.20806	2.1381	2.16223	1.84623	1.92993	9.71313	2.1597	1.29555	4.02928	2.01321	2.30654	2.08713
-3125	103.557	153.897	113.391	196.438	89.1832	117.461	81.4546	122.85	104.806	113.239	77.7864	99.1563	230.127	286.22	-3125	125.243	247.894	318.257	434.762	209.884	225.597	280.145	203.589	222.271	317.287	283.852	194.76	203.692	1194.75	-3125	1.20941	1.61078	2.80672	2.21322	2.3534	1.92062	2.50068	9.72534	2.67298	1.79787	3.64912	1.96417	2.14636	2.06168
-3120	99.2421	136.638	111.794	134.153	95.1649	129.424	89.4665	103.71	133.718	119.262	79.496	116.252	217.182	289.097	-3120	145.109	190.887	340.99	406.346	188.559	209.884	288.557	210.319	207	278.263	258.989	155.393	206.074	870.752	-3120	1.46217	1.39703	3.05016	3.02898	1.98139	1.62167	2.30337	8.39604	2.15795	1.7635	3.25788	1.33669	2.08581	2.0365
-3115	126.57	152.459	143.735	148.527	94.6211	127.793	122.404	116.618	98.7827	148.174	85.4796	105.995	247.386	339.437	-3115	160.656	234.938	372.247	400.663	187.436	219.985	288.557	226.303	217.181	291.836	264.169	194.76	204.883	1030.37	-3115	1.26931	1.54099	2.58981	2.69758	1.98091	1.72142	1.67382	8.83543	2.92113	1.52728	3.09043	1.83745	1.7159	1.9142
-3110	97.8038	102.119	116.585	129.362	106.585	135.406	92.1371	90.8018	101.192	128.899	82.0604	103.43	253.139	330.807	-3110	127.834	177.067	389.297	346.673	162.744	202.027	293.605	193.493	190.033	240.935	297.319	180.256	225.133	1055.39	-3110	1.30704	1.73394	3.33916	2.67987	1.5269	1.49201	2.44346	11.623	2.90146	1.50112	3.62317	1.74278	1.943	2.35936
-3105	107.872	146.706	100.615	153.318	101.691	137.038	85.4605	121.069	112.034	150.583	72.6577	109.414	233.003	361.011	-3105	131.289	217.663	352.356	460.336	153.765	231.209	280.145	239.763	212.09	261.295	256.917	196.832	184.633	1073.25	-3105	1.21708	1.48367	3.50203	3.0025	1.51209	1.68719	2.16045	8.8648	2.50053	1.59223	3.53599	1.79896	1.96613	1.78108
-3100	93.489	152.459	122.974	164.497	90.8146	126.705	89.9116	108.161	87.9407	134.923	82.9152	113.688	240.195	350.943	-3100	132.153	212.481	397.821	497.277	177.335	215.496	291.081	221.255	203.607	254.508	237.234	162.645	179.868	1017.27	-3100	1.41357	1.39369	3.23501	3.02301	1.95271	1.70076	2.0005	9.40512	3.30997	1.63987	2.86116	1.43063	2.17787	1.66936
-3095	112.187	162.527	114.988	150.124	88.0956	144.107	110.387	105.935	92.7594	154.197	62.4001	94.8824	356.696	322.177	-3095	159.793	213.345	443.287	375.089	200.905	208.761	290.24	250.7	237.541	237.541	238.27	184.4	190.589	1110.18	-3095	1.42434	1.31267	3.85506	2.49853	2.28053	1.44866	1.72656	10.4798	3.12896	1.62584	3.81842	1.94346	2.11737	1.46155
-3090	89.1741	145.267	95.8236	124.571	81.57	124.53	129.526	104.6	109.625	159.016	72.6577	80.3508	222.935	349.505	-3090	161.52	178.795	380.772	377.93	197.538	219.985	272.573	208.636	179.853	242.631	279.708	166.789	198.927	997.017	-3090	1.81129	1.2308	3.97368	3.03386	2.4217	1.76652	1.53581	9.5317	2.48642	1.31205	3.84967	2.07576	2.01687	1.67024
-3085	93.489	171.157	126.168	138.944	101.147	137.581	82.7899	109.051	87.9407	137.332	89.7536	119.671	231.565	322.177	-3085	115.742	224.573	397.821	451.811	168.356	271.614	301.177	240.605	183.246	295.23	254.845	185.436	173.912	1045.86	-3085	1.23802	1.31209	3.15312	3.25175	1.66447	1.97421	2.10065	9.5905	3.42477	1.75199	2.83939	1.54954	1.96008	1.72491
-3080	110.748	143.829	95.8236	148.527	85.3766	114.742	89.9116	92.5822	115.648	152.993	82.0604	97.4467	205.676	266.084	-3080	132.153	193.478	375.089	420.554	200.905	205.394	305.383	225.462	244.328	220.574	279.708	161.609	176.295	989.87	-3080	1.19327	1.3452	3.91437	2.83151	2.35316	1.79006	1.96075	10.6918	2.64062	1.47368	3.40856	1.65843	2.20615	1.53358
-3075	81.9826	139.514	118.182	172.482	73.9568	138.669	77.0035	135.313	98.7827	150.583	79.496	121.381	197.046	333.684	-3075	127.834	208.162	380.772	403.505	224.475	249.167	263.319	227.144	173.066	268.082	253.809	183.364	169.148	1035.14	-3075	1.55928	1.49205	3.2219	2.33939	3.03521	1.79685	2.19662	7.64996	2.66564	1.50843	3.19273	1.51065	2.11101	1.92154
-3070	100.68	136.638	99.0177	143.735	86.4642	129.968	80.1192	121.069	74.6894	132.513	76.0768	117.107	208.552	294.85	-3070	114.014	217.663	267.109	406.346	178.457	242.433	257.43	226.303	203.607	268.082	257.953	229.982	148.897	945.797	-3070	1.13244	1.593	2.69758	2.82704	2.06395	1.86532	1.85845	7.81204	3.44668	1.70777	3.39069	1.96386	2.02231	1.96199
-3065	89.1741	117.94	84.6442	162.9	102.778	130.512	78.3388	118.398	126.49	118.057	72.6577	119.671	245.948	313.548	-3065	131.289	221.982	340.99	434.762	197.538	246.922	286.875	215.366	213.787	276.566	233.09	185.436	154.853	1217.39	-3065	1.47228	1.88216	4.02851	2.66889	1.92198	1.89195	1.97671	10.2821	2.26796	1.82425	3.20806	1.54954	2.39741	2.34497
-3060	74.7912	140.953	114.988	140.541	93.5335	134.319	74.3329	113.947	99.9874	163.835	82.0604	102.576	245.948	346.628	-3060	147.7	223.71	306.891	403.505	188.559	221.107	245.652	216.208	198.517	290.14	289.032	208.227	190.589	1024.41	-3060	1.97483	1.58713	2.66889	2.87108	2.01595	1.64614	2.56399	8.99024	2.45683	1.31967	3.52218	2.02999	2.65428	2.05842
-3055	115.063	186.978	86.2412	161.303	90.8146	116.373	75.6682	118.844	93.964	181.905	70.9481	109.414	235.88	350.943	-3055	116.605	187.432	338.148	400.663	173.968	211.006	273.414	191.811	191.73	293.533	242.414	176.112	164.383	952.944	-3055	1.0134	1.00243	3.92096	2.48391	1.91564	1.81319	2.17242	8.01847	2.90978	1.05446	3.41677	1.6096	1.6663	1.56988
-3050	102.119	135.199	126.168	150.124	87.008	129.968	100.594	101.039	108.42	136.127	73.5125	123.945	221.497	319.301	-3050	119.197	196.07	412.029	457.495	161.622	211.006	266.684	238.922	215.484	302.017	236.198	206.155	178.677	963.664	-3050	1.16724	1.45023	3.26573	3.04745	1.85755	1.62352	1.77622	9.53752	2.45973	1.75514	3.21303	1.66327	2.11013	2.23386
-3045	90.6124	159.65	114.988	145.332	98.9715	133.775	72.1073	127.301	93.964	142.151	86.3344	102.576	238.756	326.492	-3045	139.926	209.026	355.198	448.97	178.457	215.496	263.319	213.684	196.82	293.533	311.823	163.681	171.53	966.047	-3045	1.54423	1.30927	3.08899	3.08926	1.80312	1.61088	2.37881	7.58871	2.80234	1.50322	3.6118	1.59571	2.17211	1.8386
-3040	112.187	113.625	99.0177	156.512	96.7963	122.899	89.0214	107.271	116.853	139.741	77.7864	100.011	214.305	296.288	-3040	137.335	192.615	389.297	417.712	181.824	212.128	267.526	212.843	222.271	230.754	268.312	152.285	234.662	963.664	-3040	1.22417	1.69518	3.93159	2.66889	1.87842	1.72604	2.63602	8.98348	2.28942	1.52312	3.44935	1.52269	1.98126	2.03084
-3035	102.119	148.144	142.138	166.094	85.3766	131.6	82.7899	127.301	99.9874	159.016	90.6084	122.236	221.497	339.437	-3035	145.109	202.116	358.039	454.653	204.272	232.331	290.24	247.335	213.787	293.533	265.205	198.903	166.765	1112.56	-3035	1.42098	1.36432	2.51895	2.73732	2.3926	1.76544	2.01432	8.73965	2.90277	1.55541	2.92693	1.62721	2.09352	1.9814
-3030	93.489	146.706	105.406	138.944	82.1138	132.687	75.6682	111.722	104.806	159.016	75.2221	101.721	195.608	290.535	-3030	128.698	200.388	318.257	454.653	169.478	188.559	277.621	225.462	173.066	291.836	244.485	223.766	169.148	1000.59	-3030	1.37661	1.36592	3.01935	3.2722	2.06395	1.42108	2.23539	8.95609	2.6489	1.41786	3.25018	2.19981	1.85119	1.98926
-3025	96.3655	139.514	95.8236	153.318	85.9204	129.968	96.1431	102.375	122.876	156.607	84.6248	110.269	211.429	346.628	-3025	149.428	189.16	360.881	372.247	191.926	237.943	263.319	233.033	220.574	257.902	293.175	173.005	179.868	980.341	-3025	1.55063	1.35585	3.7661	2.42795	2.23376	1.83078	1.87084	9.57602	2.14297	1.48802	3.46441	1.56894	2.28893	1.84857
-3020	117.94	161.089	143.735	138.944	101.147	167.49	117.953	121.514	144.56	128.899	86.3344	119.671	371.079	290.535	-3020	148.564	206.435	565.475	397.821	186.314	219.985	325.574	212.001	240.935	251.115	306.643	177.148	225.133	977.959	-3020	1.25966	1.2815	3.93414	2.86317	1.84202	1.31342	1.90866	8.0481	2.25217	1.6447	3.5518	1.48029	2.04286	1.55886
-3015	92.0507	140.953	105.406	167.691	95.1649	122.355	80.1192	147.33	93.964	128.899	70.0933	121.381	234.442	330.807	-3015	109.695	202.116	375.089	497.277	166.111	208.761	280.145	232.192	149.312	278.263	257.953	208.227	152.471	1085.16	-3015	1.19169	1.43393	3.55852	2.96543	1.74551	1.70619	1.90305	7.36552	2.9814	1.80134	3.68014	1.71548	1.62206	1.97416
-3010	112.187	145.267	97.4206	135.75	99.5153	123.443	74.778	124.185	118.057	142.151	77.7864	107.704	234.442	287.658	-3010	139.063	248.758	386.455	412.029	170.601	231.209	288.557	234.716	205.303	276.566	246.557	190.616	175.103	1143.53	-3010	1.23956	1.71241	3.96687	3.03521	1.71431	1.87301	2.34164	9.20831	2.44421	1.65118	3.16967	1.76981	1.83002	1.90384
-3005	103.557	133.761	122.974	151.721	95.7087	120.724	85.9056	107.716	115.648	126.49	78.6412	104.285	202.799	307.794	-3005	140.79	211.617	397.821	394.98	193.048	198.66	293.605	221.255	188.336	252.812	274.528	186.472	165.574	1042.28	-3005	1.35954	1.58205	3.23501	2.60334	2.01704	1.64558	1.92739	9.67622	2.53878	1.74919	3.49089	1.7881	1.81867	1.89002
-3000	126.57	130.885	83.0471	146.929	101.147	132.143	82.3448	109.051	103.601	122.876	85.4796	105.995	238.756	310.671	-3000	145.973	216.8	429.079	502.96	187.436	204.272	293.605	235.557	169.672	271.476	301.463	184.4	164.383	1042.28	-3000	1.1533	1.65642	5.16669	3.42314	1.85311	1.54584	1.99627	9.55773	2.83399	1.91703	3.52672	1.73971	1.34054	2.07416
-2995	130.885	132.323	130.959	138.944	97.3401	141.932	87.6861	125.965	112.034	143.355	88.8988	100.011	253.139	332.245	-2995	124.379	250.486	394.98	454.653	217.74	243.555	312.113	255.748	230.754	276.566	269.348	197.868	179.868	1197.14	-2995	0.950296	1.89299	3.01606	3.2722	2.2369	1.716	2.05127	9.5037	2.78588	1.78401	3.02983	1.97845	1.76304	2.09008
-2990	104.995	130.885	108.6	132.556	97.3401	121.267	90.8018	113.502	128.899	149.379	100.866	109.414	302.041	330.807	-2990	148.564	213.345	497.277	389.297	189.681	216.618	293.605	197.7	215.484	244.328	247.593	191.652	192.971	989.87	-2990	1.41496	1.63002	4.57897	2.93685	1.94864	1.78628	2.12519	8.72115	2.27778	1.32348	2.45468	1.75162	2.05232	1.86675
-2985	97.8038	116.502	142.138	129.362	102.778	125.618	88.1312	96.5882	118.057	152.993	99.1563	118.817	244.51	302.041	-2985	141.654	190.024	389.297	409.188	195.293	227.842	323.05	189.287	174.762	230.754	264.169	157.465	243.001	962.473	-2985	1.44835	1.63108	2.73886	3.16313	1.90014	1.81377	2.75726	9.96471	2.73638	1.23723	2.66416	1.32528	1.78687	1.9807
-2980	119.378	155.335	107.003	132.556	94.0773	122.355	88.5763	110.387	127.695	145.765	89.7536	109.414	263.207	297.726	-2980	123.515	196.933	397.821	406.346	195.293	194.17	299.494	226.303	210.394	266.386	257.953	198.903	202.501	962.473	-2980	1.03466	1.26779	3.71785	3.06547	2.07588	1.58694	2.28617	8.71912	2.34539	1.55252	2.87401	1.8179	1.76241	1.7149
-2975	140.953	138.076	124.571	137.347	112.023	125.618	103.265	102.375	120.467	146.969	85.4796	108.559	270.399	342.313	-2975	145.973	221.118	386.455	429.079	222.23	217.74	315.478	217.049	249.418	273.172	344.973	170.933	201.309	1155.44	-2975	1.03562	1.60142	3.1023	3.12405	1.98379	1.73336	1.94945	11.2864	2.6188	1.47683	4.03574	1.57456	1.76952	1.97842
-2970	130.885	128.008	121.377	146.929	94.0773	115.286	82.7899	118.844	92.7594	139.741	69.2385	101.721	247.386	291.973	-2970	124.379	197.797	383.613	394.98	200.905	217.74	267.526	192.652	186.64	227.361	256.917	156.429	191.78	954.135	-2970	0.950296	1.54519	3.16052	2.68823	2.13553	1.8887	2.31647	8.0285	2.88408	1.37863	3.71061	1.53783	1.42599	1.77615
-2965	89.1741	135.199	102.212	134.153	93.5335	144.651	66.3209	117.508	128.899	169.858	71.8029	94.8824	258.892	330.807	-2965	123.515	205.571	414.871	423.396	199.782	223.352	296.97	234.716	225.664	252.812	255.881	186.472	150.089	1135.19	-2965	1.3851	1.5205	4.05893	3.15607	2.13594	1.54408	2.26307	9.66055	2.30389	1.38183	3.56366	1.9653	2.5306	1.86992
-2960	139.514	172.595	107.003	158.109	88.6394	130.512	86.3507	125.075	132.513	169.858	107.704	112.833	257.454	296.288	-2960	139.063	207.298	412.029	434.762	204.272	246.922	306.224	207.795	274.869	302.017	277.636	182.328	197.736	1228.11	-2960	0.996763	1.20107	3.85063	2.74976	2.30453	1.89195	2.28991	9.81896	2.31089	1.22334	2.57776	1.61591	1.97019	1.74986
-2955	117.94	135.199	135.75	162.9	100.059	112.567	96.5882	115.728	110.829	134.923	103.43	92.318	257.454	284.782	-2955	114.878	207.298	457.495	406.346	180.702	197.538	307.065	205.271	246.025	261.295	294.211	178.184	171.53	1053	-2955	0.974037	1.53328	3.37012	2.49445	1.80595	1.75485	1.77589	9.09896	2.77061	1.5214	2.84454	1.93012	2.08602	1.93267
-2950	96.3655	161.089	127.765	156.512	97.8839	119.092	81.8997	121.959	122.876	167.449	87.1892	129.074	234.442	284.782	-2950	125.243	198.661	403.505	409.188	190.803	214.373	292.764	225.462	237.541	271.476	263.133	200.975	227.515	1161.4	-2950	1.29966	1.23324	3.15818	2.61442	1.94928	1.80006	2.77798	9.52285	2.38259	1.34645	3.01795	1.55705	2.465	1.68526
-2945	102.119	142.391	137.347	138.944	100.059	122.899	88.1312	108.161	140.946	121.671	78.6412	117.107	214.305	264.646	-2945	138.199	186.569	502.96	403.505	209.884	191.926	297.811	232.192	237.541	271.476	271.42	166.789	187.015	982.723	-2945	1.35332	1.31026	3.66196	2.90408	2.0976	1.56166	2.12201	9.08575	2.11295	1.90835	3.45137	1.42424	2.32613	1.90655
-2940	113.625	148.144	132.556	170.885	113.11	120.18	91.692	108.606	139.741	136.127	92.318	127.365	228.688	392.654	-2940	158.929	231.483	366.564	454.653	177.335	204.272	286.875	211.16	212.09	239.238	279.708	191.652	192.971	1064.91	-2940	1.39871	1.56255	2.76535	2.66057	1.5678	1.69972	2.10456	9.80529	2.0529	1.55119	3.02983	1.50475	1.86658	1.6149
-2935	110.748	139.514	154.915	161.303	103.866	115.829	91.692	106.826	108.42	116.853	82.9152	97.4467	234.442	299.165	-2935	132.153	204.707	437.603	485.91	211.006	231.209	310.431	228.827	259.599	285.049	303.535	169.897	217.986	997.017	-2935	1.19327	1.46728	2.8248	3.01241	2.03153	1.99612	2.37737	9.33313	2.86322	1.95825	3.66079	1.74348	2.34404	2.04316
-2930	106.434	139.514	118.182	169.288	94.6211	114.742	99.2588	120.624	120.467	118.057	79.496	108.559	256.016	271.837	-2930	149.428	227.164	434.762	375.089	215.496	211.006	292.764	205.271	215.484	288.443	285.924	194.76	203.692	1085.16	-2930	1.40395	1.62825	3.67874	2.21568	2.27746	1.83897	2.05213	8.99626	2.43025	1.73874	3.5967	1.79404	2.02459	2.06748
-2925	100.68	136.638	122.974	162.9	91.3584	118.548	89.0214	111.277	97.578	122.876	82.0604	103.43	237.318	316.424	-2925	126.97	212.481	375.089	386.455	169.478	241.31	265.002	207.795	208.697	269.779	285.924	176.112	184.633	1066.11	-2925	1.26112	1.55507	3.05016	2.37234	1.85509	2.03554	2.07403	9.58067	2.71579	1.69109	3.48431	1.70272	2.07287	1.97441
-2920	97.8038	151.021	134.153	159.706	96.2525	145.195	81.0095	121.514	106.011	143.355	87.1892	96.592	222.935	365.326	-2920	144.245	202.116	403.505	420.554	209.884	219.985	316.32	207.795	229.058	262.992	274.528	166.789	169.148	993.444	-2920	1.47484	1.33833	3.00779	2.6333	2.18055	1.51511	2.088	8.17554	2.98384	1.44951	3.14865	1.72674	2.34201	1.74143
-2915	90.6124	158.212	114.988	140.541	91.9022	129.424	78.3388	133.532	118.057	128.899	79.496	94.0276	228.688	294.85	-2915	116.605	237.529	414.871	488.752	185.191	232.331	305.383	183.398	190.033	266.386	263.133	195.796	172.721	1047.05	-2915	1.28686	1.50134	3.60794	3.47764	2.01509	1.79511	2.2048	7.84116	2.58673	1.4228	3.31001	2.08232	2.09721	1.68372
-2910	130.885	172.595	111.794	148.527	97.3401	123.986	79.229	105.045	74.6894	154.197	83.77	98.3015	231.565	355.258	-2910	112.287	226.301	355.198	412.029	187.436	180.702	303.7	204.43	203.607	247.722	255.881	190.616	247.765	963.664	-2910	0.857906	1.31117	3.17725	2.77411	1.92558	1.45743	3.1272	9.1738	4.06618	1.32577	3.05457	1.93909	1.55562	1.43528
-2905	71.9146	149.582	105.406	134.153	91.3584	116.373	79.229	104.155	95.1687	175.881	85.4796	100.866	199.923	333.684	-2905	134.744	197.797	406.346	394.98	196.415	215.496	291.923	206.112	217.181	256.205	263.133	168.861	188.206	983.914	-2905	1.87367	1.32233	3.85506	2.94425	2.14994	1.85176	2.37547	9.44664	3.06742	1.17188	3.07831	1.67411	3.01998	1.7128
-2900	119.378	142.391	114.988	153.318	100.603	117.461	73.8877	97.9235	132.513	142.151	80.3508	91.4632	215.744	363.888	-2900	124.379	212.481	414.871	397.821	199.782	207.639	275.938	227.144	171.369	266.386	235.162	175.076	196.545	1037.52	-2900	1.04189	1.49224	3.60794	2.59475	1.98585	1.76773	2.66004	10.5952	2.08234	1.59791	2.92669	1.91417	1.43551	1.8708
-2895	123.693	116.502	95.8236	146.929	85.3766	131.056	83.6801	97.0333	97.578	126.49	87.1892	98.3015	221.497	319.301	-2895	108.832	182.25	340.99	412.029	153.765	195.293	286.034	186.763	225.664	244.328	236.198	192.688	179.868	976.767	-2895	0.879852	1.56435	3.55852	2.80427	1.80102	1.49015	2.14947	10.0663	2.93133	1.4765	2.70903	1.96017	1.82439	2.09721
-2890	125.131	139.514	140.541	138.944	113.11	112.023	89.4665	94.8078	101.192	154.197	92.318	111.978	256.016	281.905	-2890	149.428	205.571	377.93	392.138	206.517	200.905	349.971	199.382	215.484	235.845	301.463	148.142	196.545	913.635	-2890	1.19417	1.47348	2.68911	2.82227	1.8258	1.79343	2.19685	9.63671	3.45848	1.29303	3.26549	1.32295	1.72206	1.69047
-2885	79.106	125.131	94.2265	111.794	77.2196	120.18	72.5524	101.039	98.7827	99.9874	80.3508	105.14	240.195	286.22	-2885	109.695	202.98	332.465	377.93	170.601	159.377	282.668	191.811	210.394	235.845	310.787	174.041	136.986	957.709	-2885	1.38669	1.62213	3.52836	3.38059	2.20929	1.32615	1.88809	9.47858	2.86152	1.91835	3.86787	1.65532	2.65964	1.88478
-2880	92.0507	129.446	126.168	134.153	92.446	127.249	101.039	115.728	130.104	148.174	82.9152	99.1563	258.892	296.288	-2880	144.245	188.296	437.603	400.663	222.23	223.352	295.288	215.366	200.213	286.746	314.93	165.753	172.721	1033.94	-2880	1.56702	1.45463	3.46843	2.98661	2.40389	1.75524	1.70944	8.93428	2.26963	1.45347	3.79822	1.67163	2.17503	2.21518
-2875	107.872	163.965	113.391	135.75	91.9022	132.143	89.0214	116.618	102.397	144.56	84.6248	103.43	228.688	322.177	-2875	115.742	209.026	392.138	437.603	196.415	228.964	304.542	200.224	201.91	249.418	271.42	198.903	195.353	1173.31	-2875	1.07295	1.27482	3.45828	3.2236	2.13722	1.73269	2.19446	10.0612	2.97413	1.38505	3.20734	1.92307	1.87176	1.52117
-2870	107.872	138.076	102.212	188.453	93.5335	108.216	82.7899	116.618	142.151	134.923	94.0276	100.866	248.824	314.986	-2870	138.199	163.247	377.93	377.93	215.496	203.149	304.542	176.668	218.877	235.845	246.557	164.717	171.53	1030.37	-2870	1.28114	1.1823	3.69752	2.00544	2.30394	1.87726	2.07187	8.83543	2.14239	1.3094	2.62218	1.63303	2.02905	1.70808
-2865	112.187	126.57	114.988	132.556	85.9204	129.424	107.716	113.502	121.671	142.151	82.9152	122.236	244.51	291.973	-2865	134.744	196.933	392.138	397.821	176.213	228.964	285.192	201.065	169.672	218.877	264.169	194.76	182.251	902.914	-2865	1.20107	1.55593	3.41024	3.00116	2.05088	1.7691	1.69196	7.95503	2.34396	1.41445	3.18601	1.59331	1.51241	1.7293
-2860	102.119	153.897	121.377	140.541	103.322	120.724	81.4546	113.947	71.0754	152.993	66.6741	101.721	235.88	263.207	-2860	135.608	213.345	377.93	392.138	200.905	194.17	259.113	199.382	193.426	273.172	255.881	195.796	179.868	951.753	-2860	1.32794	1.38628	3.1137	2.7902	1.94445	1.60839	2.2082	8.35256	3.64561	1.30321	3.83779	1.92483	1.89413	1.77503
-2855	99.2421	146.706	103.809	138.944	91.3584	118.005	81.0095	91.692	91.5547	148.174	76.0768	100.011	270.399	300.603	-2855	145.109	189.16	377.93	426.237	182.947	205.394	298.653	197.7	246.025	220.574	252.773	157.465	162	985.106	-2855	1.46217	1.28938	3.64064	3.06769	2.00252	1.74056	1.99977	10.7436	3.26201	1.33424	3.3226	1.57448	2.47904	1.50351
-2850	116.502	130.885	102.212	134.153	112.023	103.866	75.2231	92.1371	95.1687	120.467	83.77	89.7536	248.824	251.701	-2850	133.016	186.569	471.702	326.782	145.908	180.702	321.367	199.382	247.722	222.271	314.93	161.609	175.103	924.356	-2850	1.14176	1.42544	4.61495	2.43589	1.30249	1.73977	2.32779	10.0324	3.37682	1.65508	3.75947	1.80059	2.12634	1.69822
-2845	102.119	139.514	150.124	105.406	96.2525	125.618	93.9176	101.039	136.127	139.741	72.6577	103.43	256.016	317.862	-2845	128.698	175.34	451.811	289.841	206.517	193.048	307.065	205.271	205.303	271.476	254.845	191.652	159.618	943.414	-2845	1.26028	1.25679	3.0096	2.74976	2.14557	1.53679	1.69956	9.33711	2.25572	1.46894	3.50748	1.85296	2.01044	1.94586
-2840	112.187	151.021	137.347	135.75	105.497	138.669	94.3627	105.935	133.718	146.969	76.0768	95.7372	297.726	294.85	-2840	133.88	181.386	366.564	437.603	231.209	204.272	289.399	194.335	220.574	268.082	263.133	163.681	202.501	1078.02	-2840	1.19337	1.20107	2.66889	3.2236	2.19161	1.47309	2.14598	10.1762	2.16425	1.32228	3.45877	1.70969	1.96613	1.77514
-2835	100.68	161.089	87.8383	180.468	79.3948	131.056	81.0095	106.826	118.057	122.876	72.6577	95.7372	215.744	350.943	-2835	119.197	225.437	369.406	372.247	149.276	198.66	280.986	217.049	171.369	246.025	239.306	167.825	154.853	962.473	-2835	1.18391	1.39946	4.20552	2.06268	1.88017	1.51584	1.91155	9.00976	2.38008	1.76641	3.29361	1.75297	1.70211	1.52726
-2830	145.267	162.527	129.362	145.332	103.866	120.724	86.3507	113.502	85.5314	175.881	77.7864	117.962	256.016	309.233	-2830	145.973	217.663	366.564	468.861	211.006	177.335	340.716	209.478	198.517	259.599	296.283	181.292	166.765	1036.33	-2830	1.00485	1.33924	2.83363	3.22613	2.03153	1.46893	1.93125	9.13045	3.98353	1.19102	3.80893	1.53687	1.36656	1.59727
-2825	77.6677	138.076	116.585	153.318	84.289	120.18	87.6861	109.941	112.034	137.332	70.9481	88.044	215.744	306.356	-2825	145.973	207.298	349.514	423.396	185.191	209.884	267.526	219.573	244.328	225.664	282.816	213.407	160.809	1014.89	-2825	1.87945	1.50134	2.99793	2.76156	2.1971	1.74642	1.83392	9.23115	2.38789	1.59885	3.98624	2.42387	3.14581	1.63435
-2820	104.995	145.267	97.4206	158.109	97.3401	120.18	85.0154	94.8078	96.3734	148.174	82.9152	109.414	230.127	310.671	-2820	133.88	245.303	380.772	375.089	186.314	200.905	256.589	209.478	217.181	229.058	221.694	186.472	136.986	1097.08	-2820	1.27511	1.68863	3.90853	2.37234	1.91405	1.6717	1.6113	11.5716	2.66245	1.41373	2.67375	1.70428	2.06848	1.5768
-2815	135.199	140.953	145.332	143.735	118.005	135.406	97.0333	111.277	116.853	118.057	120.526	85.4796	260.331	294.85	-2815	121.788	169.294	369.406	321.099	208.761	195.293	303.7	198.541	217.181	213.787	277.636	159.537	191.78	907.679	-2815	0.900801	1.20107	2.5418	2.23396	1.7691	1.44227	1.97643	8.15695	2.599	1.68173	2.30353	1.86638	1.60637	1.51673
-2810	159.65	148.144	122.974	148.527	108.216	131.6	97.0333	118.398	92.7594	168.653	95.7372	101.721	238.756	327.93	-2810	130.425	208.162	363.722	417.712	244.677	218.863	349.129	257.43	259.599	288.443	294.211	212.371	185.824	966.047	-2810	0.816943	1.40513	2.95773	2.81238	2.26101	1.6631	1.91505	8.15929	3.76382	1.52639	3.07312	2.08778	1.62604	1.94704
-2805	96.3655	143.829	135.75	153.318	84.8328	128.337	90.8018	105.045	112.034	154.197	72.6577	108.559	220.059	348.067	-2805	114.014	202.98	352.356	437.603	199.782	228.964	267.526	225.462	183.246	274.869	256.917	207.191	225.133	1023.22	-2805	1.18314	1.41126	2.59562	2.85423	2.35501	1.78409	2.47939	9.74079	2.38789	1.46216	3.53599	1.90856	1.90157	1.91108
-2800	81.9826	149.582	118.182	134.153	77.7634	138.669	84.1252	93.9176	95.1687	131.309	78.6412	110.269	211.429	256.016	-2800	124.379	195.206	403.505	417.712	175.09	197.538	275.097	195.176	220.574	257.902	284.888	193.724	140.559	907.679	-2800	1.51714	1.30501	3.41425	3.1137	2.25158	1.42453	1.67083	9.66464	2.89062	1.48639	3.62263	1.75683	2.6905	1.72415
-2795	106.434	128.008	127.765	121.377	107.129	134.862	87.241	113.057	95.1687	116.853	85.4796	93.1728	205.676	294.85	-2795	126.97	203.843	363.722	409.188	173.968	189.681	259.113	191.811	157.795	256.205	240.342	151.25	163.192	1073.25	-2795	1.19295	1.59243	2.84681	3.37123	1.62392	1.40648	1.87059	9.49301	2.72267	1.64147	2.81168	1.62332	1.48257	2.00148
-2790	94.9272	130.885	134.153	166.094	72.8692	134.319	92.1371	105.49	103.601	178.291	68.3837	106.85	241.633	317.862	-2790	140.79	227.164	323.94	400.663	184.069	222.23	258.272	208.636	178.156	237.541	289.032	171.969	189.398	1089.93	-2790	1.48314	1.73561	2.41471	2.41226	2.52602	1.6545	2.05561	10.332	2.49293	1.1702	4.22662	1.60945	1.87676	1.81489
-2785	109.31	122.255	91.0324	132.556	83.7452	119.636	84.1252	110.832	98.7827	151.788	62.4001	100.866	220.059	296.288	-2785	95.0118	209.026	326.782	383.613	178.457	208.761	266.684	185.922	156.099	281.656	242.414	169.897	183.442	948.179	-2785	0.869194	1.70976	3.58973	2.89397	2.13096	1.74497	2.18058	8.55513	2.69971	1.22488	3.88483	1.68438	1.42803	2.30384
-2780	93.489	123.693	102.212	142.138	80.4824	111.479	80.5644	85.4605	72.28	139.741	60.6905	106.85	168.28	235.88	-2780	122.652	181.386	366.564	318.257	169.478	191.926	266.684	169.096	223.967	174.762	267.277	180.256	156.045	871.944	-2780	1.31194	1.46642	3.58632	2.23907	2.10578	1.72163	1.93689	10.2029	3.6896	1.21007	4.40393	1.68701	2.39566	1.41287
-2775	94.9272	126.57	126.168	161.303	75.0444	137.581	77.4486	102.375	60.2334	107.215	82.9152	111.123	205.676	277.59	-2775	118.333	198.661	349.514	335.307	162.744	215.496	265.843	196.017	179.853	266.386	244.485	146.07	189.398	933.885	-2775	1.24656	1.56958	2.77024	2.07874	2.16864	1.56631	2.44546	9.12223	4.41355	1.82826	2.94862	1.31448	1.89464	2.10466
-2770	110.748	97.8038	110.197	111.794	81.57	101.691	72.9975	87.6861	118.057	125.285	73.5125	89.7536	194.169	256.016	-2770	123.515	172.749	369.406	292.683	162.744	153.765	264.16	188.446	171.369	227.361	234.126	155.393	163.192	846.929	-2770	1.11528	1.76628	3.35223	2.61805	1.99515	1.51209	2.23558	9.65865	2.23756	1.50413	3.18485	1.73133	1.54737	2.32466
-2765	80.5443	153.897	107.003	122.974	74.5006	131.6	66.766	96.5882	87.9407	118.057	73.5125	93.1728	184.101	303.48	-2765	99.3305	207.298	321.099	383.613	145.908	204.272	240.605	204.43	191.73	217.181	210.299	160.573	150.089	898.15	-2765	1.23324	1.34699	3.00084	3.11948	1.95849	1.55222	2.24798	9.29875	2.73599	1.73161	2.86073	1.72339	2.38042	1.41121
-2760	83.4209	120.816	105.406	121.377	80.4824	111.479	72.1073	105.045	91.5547	138.537	79.496	109.414	211.429	294.85	-2760	122.652	169.294	343.831	386.455	191.926	186.314	258.272	181.715	196.82	266.386	242.414	151.25	183.442	856.458	-2760	1.47027	1.40125	3.26197	3.18394	2.38469	1.67129	2.54401	8.15323	2.82095	1.31168	3.04938	1.38236	2.35936	2.20488
-2755	96.3655	139.514	122.974	110.197	82.1138	117.461	83.6801	92.1371	96.3734	156.607	62.4001	94.8824	208.552	326.492	-2755	128.698	193.478	295.524	380.772	159.377	206.517	292.764	162.366	222.271	217.181	269.348	170.933	185.824	1036.33	-2755	1.33552	1.3868	2.40315	3.45537	1.94093	1.75818	2.22065	11.2477	3.03781	1.03678	4.31647	1.80152	2.30654	1.55669
-2750	77.6677	120.816	111.794	121.377	75.0444	118.548	81.0095	84.1252	89.1454	162.63	67.5289	94.8824	212.867	280.467	-2750	112.287	198.661	355.198	298.366	193.048	191.926	272.573	191.811	212.09	257.902	298.355	168.861	181.059	964.856	-2750	1.44573	1.64432	3.17725	2.45819	2.57245	1.61897	2.23504	11.4693	3.05763	1.17943	4.41819	1.77969	2.73074	2.13466
-2745	103.557	142.391	97.4206	146.929	102.778	125.618	74.3329	99.704	107.215	145.765	74.3673	97.4467	247.386	296.288	-2745	123.515	201.252	343.831	366.564	176.213	202.027	259.113	206.954	195.123	215.484	241.378	168.861	179.868	1048.24	-2745	1.19273	1.41338	3.52935	2.49483	1.71449	1.60827	2.41977	10.5135	2.41675	1.41978	3.24575	1.73285	1.88421	1.51333
-2740	106.434	117.94	116.585	124.571	79.3948	120.18	68.9916	94.3627	114.443	139.741	65.8193	103.43	194.169	297.726	-2740	127.834	193.478	298.366	292.683	189.681	169.478	249.017	185.081	193.426	195.123	251.737	179.22	154.853	880.282	-2740	1.20107	1.64048	2.55921	2.34953	2.38909	1.41021	2.24453	9.32871	2.1759	1.32445	3.82467	1.73276	1.81734	1.65443
-2735	79.106	138.076	102.212	178.871	81.0262	119.636	72.9975	103.71	87.9407	121.671	84.6248	101.721	188.416	286.22	-2735	117.469	202.116	252.901	412.029	152.643	178.457	243.129	179.192	174.762	230.754	246.557	181.292	150.089	874.326	-2735	1.48496	1.4638	2.47428	2.3035	1.88387	1.49167	2.05608	8.4305	2.76469	1.47275	2.91354	1.78225	2.20922	1.67121
-2730	87.7358	120.816	103.809	107.003	80.4824	116.373	67.2111	95.698	77.0987	119.262	55.5617	94.0276	234.442	268.961	-2730	127.834	202.98	343.831	326.782	162.744	170.601	247.335	201.906	196.82	227.361	220.659	197.868	160.809	880.282	-2730	1.45703	1.68007	3.31216	3.05395	2.02211	1.46598	2.3926	9.19854	3.20803	1.69296	3.97141	2.10436	2.24332	1.88187
-2725	112.187	112.187	97.4206	138.944	89.1832	126.162	85.0154	109.941	83.122	122.876	62.4001	97.4467	243.071	284.782	-2725	133.016	181.386	315.416	392.138	167.234	191.926	255.748	181.715	173.066	254.508	245.521	157.465	148.897	967.238	-2725	1.18567	1.61682	3.23767	2.82227	1.87517	1.52127	1.75142	8.79776	3.07677	1.47885	3.93463	1.61591	1.54266	2.26861
-2720	100.68	136.638	86.2412	119.779	77.2196	112.023	69.4367	108.161	103.601	133.718	76.0768	100.866	179.786	281.905	-2720	111.423	203.843	284.158	340.99	166.111	179.58	249.017	193.493	186.64	234.148	252.773	166.789	160.809	911.253	-2720	1.1067	1.49185	3.29492	2.84681	2.15115	1.60306	2.31591	8.42497	2.40361	1.44702	3.3226	1.65357	1.85378	1.71364
-2715	80.5443	120.816	114.988	142.138	88.0956	132.687	72.9975	92.5822	86.736	145.765	80.3508	98.3015	217.182	303.48	-2715	117.469	173.612	366.564	397.821	143.664	171.723	222.097	190.128	162.885	239.238	247.593	173.005	147.706	877.899	-2715	1.45844	1.43699	3.18784	2.79883	1.63077	1.2942	2.02344	9.48237	2.5606	1.30435	3.0814	1.75994	2.02231	1.98018
-2710	94.9272	143.829	100.615	145.332	77.7634	139.757	81.4546	99.704	95.1687	150.583	64.9645	104.285	194.169	342.313	-2710	115.742	207.298	306.891	457.495	187.436	204.272	247.335	224.62	157.795	254.508	253.809	157.465	128.647	939.841	-2710	1.21927	1.44128	3.05016	3.14792	2.41034	1.46163	1.57938	9.42631	2.59891	1.49167	3.90689	1.50995	1.66228	1.76952
-2705	107.872	163.965	79.853	154.915	82.1138	133.775	68.9916	109.496	101.192	149.379	67.5289	108.559	225.812	294.85	-2705	107.968	235.802	340.99	340.99	178.457	226.719	240.605	217.049	176.459	240.935	227.91	179.22	169.148	898.15	-2705	1.00089	1.43812	4.27022	2.20114	2.17329	1.69478	2.45171	8.20256	2.3777	1.45301	3.375	1.6509	1.63582	1.46943
-2700	100.68	129.446	107.003	158.109	91.9022	144.651	72.5524	118.844	86.736	178.291	76.9316	125.655	208.552	333.684	-2700	130.425	201.252	366.564	377.93	214.373	186.314	266.684	217.049	183.246	269.779	252.773	164.717	175.103	1050.62	-2700	1.29544	1.55472	3.42574	2.39032	2.33262	1.28803	2.41347	8.84037	3.07466	1.21739	3.28568	1.31087	1.82008	2.0841
-2695	100.68	179.786	81.45	130.959	86.4642	131.056	66.3209	96.5882	96.3734	133.718	58.1261	119.671	174.033	317.862	-2695	124.379	204.707	366.564	423.396	179.58	211.006	282.668	219.573	159.492	274.869	277.636	180.256	163.192	1044.66	-2695	1.23538	1.13861	4.50048	3.23304	2.07693	1.61005	2.46064	10.8157	2.93306	1.64206	4.77644	1.50626	1.58414	1.52886
-2690	113.625	156.774	108.6	140.541	83.7452	120.18	73.4426	105.49	89.1454	130.104	80.3508	86.3344	212.867	319.301	-2690	110.559	212.481	349.514	377.93	169.478	211.006	276.78	218.732	208.697	271.476	263.133	196.832	167.956	1154.25	-2690	0.973017	1.35533	3.21836	2.68911	2.02374	1.75575	2.28691	10.9418	3.10481	1.6812	3.2748	2.27987	1.83672	1.73164
-2685	102.119	120.816	105.406	137.347	97.8839	118.005	76.5584	91.2469	78.3034	157.811	70.0933	108.559	199.923	258.892	-2685	122.652	183.114	340.99	471.702	161.622	182.947	280.986	186.763	190.033	230.754	222.73	170.933	169.148	892.194	-2685	1.20107	1.51563	3.23501	3.43438	1.65116	1.55034	2.20939	9.77779	3.58843	1.18346	3.17763	1.57456	1.8609	1.90996
-2680	102.119	138.076	103.809	114.988	82.1138	119.636	74.778	98.8137	98.7827	119.262	70.9481	100.011	202.799	273.275	-2680	116.605	212.481	343.831	383.613	195.293	178.457	243.97	215.366	156.099	273.172	279.708	169.897	179.868	1017.27	-2680	1.14186	1.53887	3.31216	3.33611	2.37832	1.49167	2.40536	10.2948	2.46976	1.80583	3.94243	1.69878	1.5286	1.97842
-2675	92.0507	133.761	113.391	130.959	85.9204	124.53	88.5763	101.484	112.034	101.192	78.6412	87.1892	199.923	289.097	-2675	131.289	196.933	326.782	386.455	175.09	190.803	239.763	222.938	173.066	244.328	232.054	205.119	157.236	985.106	-2675	1.42627	1.47228	2.8819	2.95096	2.03782	1.53219	1.77514	9.70697	2.14009	2.20312	2.95079	2.35258	1.88011	1.8266
-2670	104.995	153.897	91.0324	137.347	92.446	116.373	77.0035	108.161	104.806	115.648	58.1261	115.397	270.399	309.233	-2670	121.788	205.571	292.683	369.406	156.01	219.985	212.001	203.589	195.123	198.517	258.989	178.184	135.794	960.091	-2670	1.15994	1.33577	3.21515	2.68958	1.68758	1.89034	1.76348	8.8765	2.0228	1.76042	4.45564	1.54409	1.8584	1.28993
-2665	130.885	129.446	97.4206	130.959	87.008	101.691	81.4546	95.698	98.7827	122.876	69.2385	96.592	228.688	287.658	-2665	105.377	205.571	255.742	329.623	172.845	193.048	238.081	203.589	191.73	296.927	227.91	183.364	178.677	891.002	-2665	0.805112	1.58808	2.62513	2.517	1.98655	1.89839	2.19358	9.31057	2.41015	1.65686	3.29167	1.89834	1.46488	2.29382
-2660	99.2421	149.582	97.4206	138.944	79.3948	113.654	83.6801	109.496	114.443	110.829	79.496	81.2056	202.799	289.097	-2660	134.744	209.026	352.356	392.138	168.356	180.702	249.017	205.271	191.73	268.082	253.809	189.58	167.956	931.503	-2660	1.35773	1.3974	3.61685	2.82227	2.12049	1.58993	2.00712	8.50716	2.1759	1.85214	3.19273	2.33457	1.93194	1.79221
-2655	96.3655	139.514	137.347	146.929	92.9897	118.005	77.8937	98.3686	99.9874	121.671	88.044	97.4467	215.744	266.084	-2655	127.834	212.481	275.633	406.346	202.027	176.213	254.906	177.509	179.853	220.574	224.802	174.041	157.236	898.15	-2655	1.32655	1.523	2.00684	2.76559	2.17257	1.49327	2.01859	9.13045	2.54939	1.45892	2.5533	1.78601	1.86636	1.58101
-2650	122.255	125.131	105.406	130.959	88.6394	107.672	96.1431	81.0095	109.625	113.239	68.3837	108.559	224.373	276.152	-2650	123.515	194.342	278.475	366.564	189.681	196.415	290.24	190.969	178.156	171.369	240.342	151.25	177.486	1018.46	-2650	1.01031	1.55311	2.64193	2.79908	2.13992	1.82419	1.84606	12.5721	2.64758	1.68643	3.51461	1.39325	1.45725	1.36951
-2645	107.872	110.748	105.406	99.0177	97.3401	113.654	84.5703	103.265	95.1687	113.239	85.4796	105.995	238.756	309.233	-2645	126.97	176.204	338.148	360.881	187.436	190.803	314.637	180.033	188.336	217.181	269.348	178.184	196.545	976.767	-2645	1.17705	1.59103	3.20806	3.64461	1.92558	1.67881	2.32404	9.45886	3.3061	1.58985	3.15103	1.68107	1.74593	1.96103
-2640	116.502	113.625	113.391	135.75	94.0773	118.548	74.3329	102.82	98.7827	127.695	70.9481	103.43	212.867	263.207	-2640	131.289	181.386	284.158	355.198	195.293	178.457	286.034	185.922	198.517	242.631	262.097	141.926	170.339	863.605	-2640	1.12693	1.59636	2.506	2.61656	2.07588	1.50535	2.29157	8.39922	2.89558	1.45599	3.69421	1.37219	1.70398	2.13537
-2635	106.434	107.872	124.571	161.303	110.935	110.935	87.6861	92.1371	107.215	136.127	82.9152	93.1728	199.923	289.097	-2635	124.379	199.525	275.633	392.138	199.782	197.538	263.319	188.446	169.672	232.451	256.917	192.688	164.383	979.15	-2635	1.16861	1.84965	2.21267	2.43107	1.80089	1.78066	1.87467	10.6271	2.45598	1.38433	3.09855	2.06807	1.59416	2.15488
-2630	77.6677	119.378	83.0471	89.4353	79.3948	101.691	64.9856	93.4725	77.0987	156.607	75.2221	79.496	221.497	263.207	-2630	135.608	209.89	375.089	397.821	140.297	191.926	277.621	164.89	178.156	203.607	247.593	170.933	165.574	1008.93	-2630	1.746	1.75819	4.51658	4.44815	1.76708	1.88735	2.54786	10.7939	3.60085	1.05289	3.2915	2.1502	2.29382	1.70556
-2625	112.187	129.446	122.974	121.377	98.4277	101.147	91.692	97.0333	126.49	107.215	83.77	86.3344	218.62	214.305	-2625	119.197	183.977	346.673	389.297	180.702	176.213	282.668	172.461	200.213	208.697	226.874	162.645	162	916.017	-2625	1.06248	1.42126	2.81908	3.20735	1.83588	1.74215	1.76679	9.44024	2.23471	1.60855	2.7083	1.8839	1.78464	1.61223
-2620	99.2421	145.267	100.615	143.735	82.6576	118.005	68.9916	112.167	103.601	136.127	63.2549	80.3508	225.812	300.603	-2620	120.06	213.345	346.673	383.613	178.457	214.373	265.002	229.668	198.517	218.877	245.521	169.897	144.133	1234.06	-2620	1.20977	1.46863	3.44555	2.66889	2.159	1.81665	2.08914	11.002	2.5579	1.68716	3.88146	2.11444	2.00033	1.50672
-2615	110.748	142.391	94.2265	161.303	77.2196	102.778	77.0035	118.398	95.1687	106.011	73.5125	82.0604	186.978	244.51	-2615	130.425	174.476	269.95	326.782	176.213	193.048	251.541	212.001	162.885	220.574	244.485	175.076	156.045	1022.03	-2615	1.17767	1.22533	2.86491	2.02589	2.28197	1.8783	2.02646	8.63214	2.64311	1.99981	3.32577	2.13351	1.47077	1.54907
-2610	122.255	133.761	102.212	156.512	102.234	119.092	85.9056	109.941	101.192	168.653	76.0768	101.721	217.182	335.122	-2610	131.289	209.026	315.416	397.821	185.191	202.027	281.827	173.303	208.697	257.902	268.312	160.573	201.309	1088.74	-2610	1.0739	1.56268	3.0859	2.5418	1.81144	1.69639	2.34338	9.9029	2.78507	1.02757	3.52686	1.57857	1.70707	1.92808
-2605	143.829	132.323	114.988	127.765	107.129	123.986	93.9176	93.9176	150.583	139.741	94.0276	102.576	241.633	283.343	-2605	114.878	183.114	349.514	329.623	179.58	189.681	284.351	184.239	207	251.115	235.162	162.645	179.868	1024.41	-2605	0.79871	1.38384	3.03957	2.57992	1.6763	1.52985	1.91517	10.9076	1.88833	1.31843	2.50099	1.58561	1.43921	1.89775
-2600	110.748	119.378	95.8236	116.585	91.9022	109.304	71.6622	100.594	121.671	132.513	86.3344	75.2221	222.935	260.331	-2600	132.153	189.16	343.831	417.712	186.314	187.436	270.049	191.811	208.697	215.484	231.018	150.214	190.589	1000.59	-2600	1.19327	1.58454	3.58817	3.58289	2.02731	1.71482	2.65954	9.94681	2.2195	1.44748	2.67585	1.99693	1.88442	1.80505
-2595	126.57	96.3655	116.585	145.332	103.322	109.848	87.241	105.045	110.829	119.262	98.3015	97.4467	212.867	309.233	-2595	114.014	180.522	360.881	397.821	198.66	205.394	258.272	199.382	195.123	268.082	250.701	164.717	167.956	1123.28	-2595	0.900801	1.87331	3.09542	2.73732	1.92273	1.86981	1.9252	10.6933	2.33035	1.6718	2.55033	1.69033	1.54163	2.78193
-2590	86.2975	145.267	108.6	119.779	92.446	123.986	79.229	102.375	106.011	86.736	76.0768	97.4467	207.114	277.59	-2590	127.834	221.982	304.049	352.356	190.803	170.601	280.986	184.239	188.336	223.967	243.45	203.047	181.059	1000.59	-2590	1.48132	1.52809	2.79971	2.94171	2.06395	1.37596	2.28526	9.77382	2.65054	2.12414	3.20005	2.08367	2.18241	1.54176
-2585	100.68	143.829	110.197	129.362	86.4642	116.917	62.7601	113.502	92.7594	130.104	76.9316	88.044	191.293	284.782	-2585	131.289	182.25	318.257	409.188	193.048	205.394	249.859	211.16	169.672	256.205	233.09	155.393	188.206	975.576	-2585	1.30402	1.26713	2.88807	3.16313	2.2327	1.75675	2.99882	8.59521	2.69362	1.62301	3.02983	1.76495	1.68526	1.78132
-2580	92.0507	110.748	111.794	135.75	98.4277	103.866	95.2529	101.929	83.122	138.537	81.2056	110.269	233.003	287.658	-2580	128.698	205.571	298.366	389.297	202.027	196.415	296.97	228.827	176.459	218.877	256.917	151.25	152.471	1049.43	-2580	1.39812	1.8562	2.66889	2.86775	2.05254	1.89105	1.6007	10.2956	3.5727	1.65174	3.16378	1.37165	1.91698	1.97635
-2575	93.489	117.94	107.003	142.138	91.9022	106.585	72.5524	101.039	116.853	146.969	69.2385	105.14	224.373	340.875	-2575	102.785	199.525	335.307	366.564	185.191	216.618	275.938	212.001	191.73	271.476	261.061	163.681	184.633	1117.33	-2575	1.09944	1.69175	3.13362	2.57892	2.01509	2.03235	2.54482	11.0583	2.36142	1.44249	3.77046	1.55679	2.05083	2.30181
-2570	130.885	129.446	119.779	134.153	97.3401	128.881	76.1133	101.039	108.42	144.56	90.6084	107.704	207.114	378.271	-2570	137.335	181.386	318.257	375.089	186.314	243.555	264.16	215.366	205.303	244.328	252.773	171.969	165.574	1049.43	-2570	1.04929	1.40125	2.65703	2.79598	1.91405	1.88977	2.17536	10.3864	2.43645	1.48981	2.78973	1.59667	1.56858	1.88749
-2565	112.187	116.502	108.6	91.0324	78.851	103.866	76.5584	97.9235	102.397	137.332	76.9316	86.3344	235.88	250.263	-2565	113.15	179.659	335.307	323.94	164.989	202.027	230.509	199.382	196.82	195.123	215.479	166.789	176.295	955.326	-2565	1.00859	1.54211	3.08754	3.55852	2.09241	1.94508	2.30275	9.75584	2.25114	1.45183	2.80091	1.93189	1.7544	1.67485
-2560	152.459	132.323	142.138	130.959	131.056	97.3401	93.9176	105.935	148.174	104.806	103.43	79.496	263.207	266.084	-2560	136.471	163.247	349.514	358.039	231.209	230.086	285.192	177.509	193.426	279.959	270.384	181.292	164.383	1008.93	-2560	0.895136	1.23371	2.45897	2.73398	1.7642	2.36374	1.75029	9.524	1.92471	1.69369	2.61417	2.28052	1.26871	2.11573
-2555	126.57	117.94	94.2265	118.182	104.41	94.6211	83.235	102.82	128.899	132.513	78.6412	77.7864	248.824	261.769	-2555	128.698	202.98	412.029	335.307	205.394	198.66	277.621	222.938	191.73	264.689	261.061	164.717	179.868	1069.68	-2555	1.01681	1.72104	4.37275	2.8372	1.9672	2.09953	2.16097	10.4034	2.15378	1.68238	3.31964	2.11755	1.51482	2.24427
-2550	106.434	139.514	140.541	142.138	107.129	118.005	97.9235	97.4784	122.876	134.923	81.2056	108.559	240.195	319.301	-2550	136.471	223.71	352.356	426.237	200.905	235.698	273.414	232.192	240.935	246.025	278.672	184.4	178.677	1050.62	-2550	1.28222	1.60349	2.50714	2.99875	1.87536	1.99737	1.82466	10.778	2.22512	1.72093	3.43168	1.69861	2.26371	1.76344
-2545	107.872	139.514	121.377	146.929	88.0956	114.742	76.5584	99.2588	106.011	148.174	63.2549	116.252	194.169	294.85	-2545	113.15	234.938	295.524	338.148	163.866	196.415	289.399	222.938	176.459	278.263	258.989	192.688	166.765	1243.59	-2545	1.04893	1.68397	2.43477	2.30143	1.8601	1.7118	2.17827	12.5288	2.7299	1.50457	4.09437	1.6575	1.63582	1.99451
-2540	100.68	149.582	81.45	169.288	89.1832	124.53	75.2231	105.045	85.5314	128.899	74.3673	92.318	199.923	314.986	-2540	126.107	209.89	312.574	423.396	151.52	205.394	259.954	228.827	159.492	273.172	210.299	203.047	165.574	1279.33	-2540	1.25254	1.40317	3.83762	2.50103	1.69898	1.64935	2.20111	12.1788	3.03928	1.77524	2.82784	2.19943	1.58414	1.82623
-2535	93.489	169.718	111.794	167.691	97.3401	106.585	68.5465	106.826	79.508	104.806	72.6577	108.559	221.497	304.918	-2535	136.471	210.753	309.732	358.039	178.457	234.576	288.557	198.541	173.066	234.148	241.378	174.041	175.103	1194.75	-2535	1.45976	1.24178	2.77056	2.13511	1.83334	2.20084	2.55452	11.1841	3.62929	1.89437	3.32212	1.60319	1.85119	1.37963
-2530	87.7358	132.323	95.8236	143.735	78.3072	117.461	68.5465	108.606	99.9874	112.034	86.3344	82.9152	197.046	253.139	-2530	111.423	207.298	267.109	349.514	181.824	208.761	229.668	198.541	164.582	213.787	221.694	173.005	169.148	1000.59	-2530	1.26998	1.56661	2.7875	2.43165	2.32194	1.77729	2.46763	9.21303	2.29697	1.77215	2.56786	2.08652	1.87588	1.61565
-2525	112.187	143.829	110.197	140.541	83.2014	108.76	81.0095	87.241	115.648	124.081	67.5289	77.7864	211.429	261.769	-2525	104.513	201.252	352.356	312.574	159.377	189.681	265.002	202.747	205.303	210.394	249.665	160.573	192.971	1135.19	-2525	0.931598	1.39924	3.19751	2.22407	1.91556	1.74403	2.38208	13.0122	2.29145	1.634	3.69716	2.06428	1.83002	1.4628
-2520	139.514	128.008	105.406	161.303	79.9386	112.023	73.8877	111.722	125.285	127.695	71.8029	92.318	224.373	283.343	-2520	127.834	190.024	343.831	355.198	198.66	211.006	248.176	200.224	207	249.418	225.838	196.832	172.721	1188.8	-2520	0.916279	1.48447	3.26197	2.20205	2.48516	1.8836	2.33761	10.6407	1.98089	1.56799	3.14525	2.1321	1.48372	1.94846
-2515	106.434	129.446	92.6295	137.347	100.059	112.567	64.9856	109.941	112.034	156.607	76.9316	94.0276	222.935	287.658	-2515	123.515	236.666	301.208	335.307	188.559	193.048	253.224	190.969	195.123	223.967	238.27	159.537	163.192	1045.86	-2515	1.16049	1.82829	3.25175	2.44131	1.88447	1.71497	2.5112	9.51285	2.26024	1.21942	3.09716	1.69671	1.83329	1.7302
-2510	86.2975	128.008	122.974	105.406	92.446	120.724	72.1073	105.045	118.057	138.537	70.9481	111.123	222.935	279.029	-2510	125.243	213.345	335.307	343.831	202.027	225.597	246.494	243.97	195.123	218.877	256.917	198.903	141.75	1173.31	-2510	1.45129	1.66665	2.72666	3.26197	2.18535	1.86871	1.96583	11.1696	2.08791	1.76105	3.6212	1.78993	2.26105	1.70987
-2505	103.557	132.323	102.212	161.303	77.7634	126.705	85.4605	101.484	89.1454	155.402	80.3508	102.576	221.497	294.85	-2505	130.425	171.885	298.366	429.079	158.255	204.272	270.049	212.843	203.607	239.238	260.025	176.112	178.677	1104.22	-2505	1.25945	1.29898	2.9191	2.66008	2.03508	1.61218	2.09075	10.8807	3.02931	1.36963	3.23612	1.71691	1.96613	1.80799
-2500	100.68	119.378	99.0177	130.959	88.6394	129.424	81.0095	93.0273	91.5547	118.057	59.8357	95.7372	195.608	326.492	-2500	106.24	188.296	321.099	352.356	191.926	235.698	233.033	211.16	152.705	190.033	232.054	189.58	147.706	1083.97	-2500	1.05522	1.57731	3.24284	2.69059	2.16524	1.82113	1.82332	11.6522	2.54529	1.78862	3.87819	1.98021	1.51673	1.59186
-2495	104.995	122.255	92.6295	151.721	73.9568	122.899	73.4426	113.502	108.42	157.811	72.6577	104.285	189.854	312.109	-2495	120.924	208.162	340.99	383.613	171.723	215.496	241.446	208.636	179.853	273.172	231.018	195.796	126.265	1193.56	-2495	1.15171	1.70269	3.68122	2.52842	2.32194	1.75344	1.71923	10.5158	2.22695	1.32206	3.17954	1.8775	1.71296	2.23445
-2490	103.557	120.816	95.8236	151.721	73.413	120.18	89.4665	109.941	97.578	102.397	70.9481	83.77	201.361	261.769	-2490	107.968	190.024	329.623	309.732	186.314	194.17	243.97	203.589	200.213	235.845	227.91	191.652	153.662	1092.31	-2490	1.04259	1.57283	3.4399	2.04146	2.53789	1.61567	1.71754	9.9354	2.50025	1.98823	3.21235	2.28783	1.93336	1.95209
-2485	107.872	119.378	132.556	153.318	94.0773	119.092	83.235	120.624	113.239	151.788	80.3508	97.4467	204.237	337.999	-2485	133.88	209.89	346.673	454.653	181.824	208.761	300.335	217.049	215.484	268.082	231.018	208.227	170.339	994.635	-2485	1.2411	1.75819	2.6153	2.96543	1.93271	1.75294	2.04648	8.24575	2.65223	1.42995	2.87512	2.13683	1.99759	2.24565
-2480	123.693	135.199	148.527	140.541	83.2014	143.563	86.7959	99.2588	113.239	127.695	82.0604	88.8988	245.948	329.369	-2480	114.878	217.663	329.623	454.653	197.538	241.31	283.51	258.272	201.91	252.812	238.27	189.58	147.706	1160.21	-2480	0.928733	1.60994	2.21929	3.23501	2.37421	1.68086	1.70177	11.6887	2.50365	2.02257	2.90359	2.13254	1.63235	1.86992
-2475	133.761	149.582	113.391	142.138	87.5518	126.162	90.8018	109.941	95.1687	179.495	97.4467	87.1892	234.442	356.696	-2475	137.335	200.388	329.623	394.98	149.276	226.719	254.065	208.636	169.672	271.476	246.557	182.328	141.75	1139.96	-2475	1.02672	1.33965	2.90696	2.77884	1.705	1.79706	1.5611	10.3688	2.66963	1.16235	2.53018	2.09118	1.26847	1.81489
-2470	122.255	120.816	124.571	100.615	82.6576	122.355	74.778	105.935	72.28	193.951	76.9316	91.4632	205.676	304.918	-2470	134.744	217.663	306.891	389.297	182.947	216.618	254.906	222.097	198.517	230.754	243.45	197.868	156.045	1149.49	-2470	1.10216	1.8016	2.46359	3.86918	2.21331	1.77041	2.08677	10.8508	3.52665	1.14511	3.16449	2.16336	1.62379	1.90996
-2465	104.995	151.021	114.988	121.377	91.9022	122.899	73.8877	105.935	92.7594	113.239	87.1892	96.592	228.688	299.165	-2465	138.199	172.749	321.099	355.198	176.213	189.681	252.383	204.43	159.492	246.025	221.694	183.364	141.75	1055.39	-2465	1.31624	1.14387	2.79245	2.92641	1.91739	1.54339	1.91846	9.96253	2.72083	1.8053	2.54268	1.89834	1.51904	1.62908
-2460	103.557	117.94	140.541	103.809	90.2708	117.461	77.8937	102.375	115.648	161.425	72.6577	92.318	224.373	260.331	-2460	126.107	206.435	380.772	412.029	162.744	194.17	248.176	197.7	176.459	223.967	248.629	185.436	170.339	1092.31	-2460	1.21775	1.75034	2.70932	3.96911	1.80284	1.65307	2.18681	10.6698	2.14596	1.22471	3.42193	2.00867	1.70398	1.899
-2455	122.255	151.021	103.809	153.318	107.672	115.286	86.3507	98.8137	102.397	140.946	88.8988	100.866	248.824	310.671	-2455	129.561	250.486	281.317	380.772	217.74	207.639	312.954	190.969	229.058	286.746	267.277	209.263	127.456	1161.4	-2455	1.05977	1.65862	2.70995	2.48355	2.02225	1.80108	1.47603	11.7534	3.05629	1.35491	3.00653	2.07466	1.87361	1.89872
-2450	135.199	156.774	111.794	153.318	98.9715	133.231	79.229	123.295	120.467	148.174	87.1892	118.817	240.195	307.794	-2450	125.243	282.444	272.792	340.99	184.069	254.779	262.478	277.621	178.156	269.779	235.162	215.479	160.809	1635.49	-2450	0.926356	1.8016	2.44013	2.22407	1.85982	1.91231	2.02968	13.2649	2.17884	1.87361	2.69714	1.81354	1.31773	1.72082
-2445	117.94	135.199	107.003	170.885	97.8839	149.545	90.3567	105.045	84.3267	125.285	65.8193	94.0276	217.182	335.122	-2445	112.287	205.571	335.307	360.881	199.782	239.065	247.335	239.763	186.64	210.394	237.234	207.191	166.765	1212.62	-2445	0.952066	1.5205	3.13362	2.11183	2.04101	1.59862	1.84563	11.5438	2.93306	1.91374	3.60432	2.20351	1.5825	1.55617
-2440	115.063	119.378	132.556	162.9	107.672	131.6	86.3507	91.2469	161.425	136.127	92.318	91.4632	224.373	266.084	-2440	163.247	213.345	386.455	431.92	181.824	209.884	303.7	210.319	184.943	207	251.737	151.25	182.251	1181.65	-2440	1.41876	1.78713	2.91541	2.65144	1.68868	1.59487	2.11058	12.95	1.88137	1.54501	2.72685	1.65367	1.60731	1.73399
-2435	125.131	139.514	124.571	142.138	101.147	118.005	81.8997	107.271	110.829	133.718	88.8988	122.236	266.084	325.054	-2435	117.469	207.298	338.148	414.871	197.538	236.821	281.827	237.24	157.795	261.295	238.27	190.616	147.706	1191.18	-2435	0.938766	1.48586	2.71451	2.91878	1.95298	2.00688	1.8035	11.1044	2.54289	1.77418	2.68024	1.55941	1.26104	1.87289
-2430	244.51	155.335	188.453	146.929	172.385	113.11	115.728	109.496	231.296	108.42	110.269	91.4632	306.356	294.85	-2430	167.566	210.753	406.346	477.386	286.205	227.842	355.018	238.081	239.238	302.017	296.283	178.184	210.839	1298.39	-2430	0.685315	1.35676	2.15622	3.24908	1.66027	2.01433	1.82185	11.8578	1.53491	2.19591	2.68692	1.94815	0.97844	1.94429
-2425	215.744	119.378	196.438	156.512	137.581	132.143	124.185	122.404	203.589	160.221	114.543	96.592	253.139	304.918	-2425	172.749	197.797	389.297	400.663	335.589	240.188	470.273	219.573	235.845	261.295	377.088	187.508	185.824	1154.25	-2425	0.800712	1.6569	1.98178	2.55995	2.43921	1.81763	1.49635	9.42983	2.30992	1.37044	3.29212	1.94124	1.09317	2.1888
-2420	179.786	155.335	118.182	162.9	103.322	150.089	81.8997	125.965	136.127	122.876	82.0604	99.1563	188.416	365.326	-2420	123.515	220.255	315.416	394.98	213.251	230.086	260.795	217.049	173.066	291.836	232.054	208.227	150.089	1342.46	-2420	0.687011	1.41793	2.66889	2.42468	2.06395	1.533	1.83259	10.6574	1.91582	1.76641	2.82784	2.09999	0.962618	1.87875
-2415	122.255	136.638	95.8236	130.959	93.5335	107.129	79.6741	122.85	112.034	144.56	72.6577	135.913	247.386	306.356	-2415	139.926	220.255	394.98	377.93	179.58	221.107	311.272	224.62	252.812	259.599	252.773	207.191	164.383	1074.44	-2415	1.14455	1.61196	4.12195	2.88587	1.91995	2.06395	2.06319	8.74602	2.77837	1.55382	3.47896	1.52444	2.06791	1.8999
-2410	117.94	166.842	121.377	167.691	95.7087	147.37	83.235	123.74	87.9407	159.016	79.496	114.543	205.676	362.449	-2410	109.695	205.571	349.514	414.871	199.782	245.8	261.637	245.652	208.697	274.869	228.946	223.766	146.515	1255.5	-2410	0.930096	1.23213	2.87959	2.47402	2.0874	1.66791	1.76026	10.1463	2.97515	1.54483	2.87997	1.95356	1.76952	1.64748
-2405	136.638	125.131	124.571	145.332	126.705	127.793	90.3567	106.826	138.537	126.49	79.496	74.3673	207.114	279.029	-2405	125.243	218.527	394.98	423.396	169.478	235.698	262.478	242.287	215.484	276.566	262.097	212.371	188.206	1261.46	-2405	0.916605	1.74638	3.17073	2.91329	1.33758	1.84438	2.08293	11.8086	1.89464	1.91546	3.29698	2.8557	1.57705	2.2102
-2400	133.761	143.829	138.944	167.691	102.778	120.18	87.6861	110.832	115.648	137.332	90.6084	103.43	243.071	336.56	-2400	144.245	209.026	355.198	412.029	199.782	221.107	265.002	248.176	195.123	269.779	241.378	194.76	178.677	1309.11	-2400	1.07838	1.45329	2.55641	2.45707	1.94382	1.83981	2.03769	11.8117	2.29145	1.80713	2.66397	1.883	1.45874	1.87569
-2395	104.995	128.008	119.779	177.274	96.2525	134.862	74.778	117.063	119.262	163.835	104.285	113.688	261.769	352.381	-2395	137.335	259.123	403.505	426.237	194.17	208.761	283.51	260.795	210.394	296.927	265.205	213.407	153.662	1353.18	-2395	1.30801	2.02427	3.36873	2.4044	2.0173	1.54796	2.05491	11.5594	2.3772	1.59182	2.54307	1.87713	2.00384	2.31959
-2390	130.885	159.65	127.765	154.915	111.479	130.512	82.3448	102.82	151.788	136.127	88.8988	89.7536	310.671	303.48	-2390	115.742	197.797	321.099	423.396	204.272	211.006	291.081	213.684	198.517	239.238	264.169	215.479	177.486	1256.69	-2390	0.884303	1.23894	2.5132	2.73309	1.83238	1.61676	2.1554	12.2223	1.91768	1.56973	2.97157	2.40078	1.51673	1.49851
-2385	149.582	142.391	154.915	161.303	115.829	132.143	98.8137	115.728	137.332	154.197	92.318	114.543	256.016	313.548	-2385	135.608	225.437	386.455	403.505	219.985	213.251	295.288	219.573	237.541	264.689	263.133	225.838	176.295	1033.94	-2385	0.906576	1.58323	2.49463	2.50153	1.89922	1.61378	1.78411	8.93428	2.15017	1.42397	2.85029	1.97165	1.58803	1.85889
-2380	133.761	139.514	107.003	151.721	100.603	143.019	98.3686	115.283	126.49	140.946	86.3344	119.671	227.25	326.492	-2380	149.428	193.478	289.841	369.406	196.415	225.597	290.24	217.049	159.492	222.271	276.6	195.796	163.192	1194.75	-2380	1.11712	1.3868	2.70872	2.43477	1.95238	1.57739	1.65898	10.3637	2.29457	1.53994	3.20382	1.63611	1.19236	1.59318
-2375	153.897	139.514	124.571	154.915	100.059	141.932	79.6741	126.855	99.9874	142.151	77.7864	108.559	221.497	333.684	-2375	114.878	202.98	272.792	466.019	207.639	243.555	299.494	198.541	179.853	320.681	250.701	205.119	138.177	1248.36	-2375	0.746458	1.4549	2.18986	3.00823	2.07516	1.716	1.73427	9.84078	2.99532	1.39669	3.22294	1.88947	1.16865	2.29855
-2370	145.267	158.212	145.332	159.706	102.778	147.914	91.692	122.404	139.741	167.449	83.77	113.688	260.331	353.82	-2370	150.291	240.984	431.92	471.702	225.597	246.922	276.78	259.113	198.517	246.025	272.456	236.198	172.721	1211.43	-2370	1.03458	1.52317	2.97195	2.95357	2.19499	1.66937	1.88371	9.89695	1.98066	1.54742	3.25243	2.0776	1.36656	1.55503
-2365	126.57	153.897	121.377	185.259	108.76	142.476	92.1371	117.063	131.309	125.285	111.123	94.8824	257.454	343.752	-2365	124.379	238.393	403.505	414.871	226.719	225.597	313.796	243.97	217.181	246.025	254.845	228.946	179.868	1294.81	-2365	0.982692	1.54904	3.3244	2.23941	2.08458	1.58341	1.95218	11.0608	2.38975	1.94731	2.29335	2.41295	1.7159	1.59863
-2360	156.774	117.94	199.632	118.182	117.461	122.899	106.381	111.722	160.221	131.309	108.559	111.978	316.424	294.85	-2360	163.247	214.208	400.663	355.198	206.517	232.331	328.097	205.271	259.599	291.836	294.211	171.969	184.633	1063.72	-2360	1.04129	1.81625	2.007	3.0055	1.75818	1.89043	1.73559	9.52118	2.04778	1.56327	2.71015	1.53573	1.65588	2.47445
-2355	138.076	143.829	170.885	145.332	105.497	128.881	87.6861	109.496	119.262	143.355	104.285	110.269	304.918	291.973	-2355	148.564	215.936	466.019	440.445	225.597	223.352	313.796	216.208	257.902	232.451	279.708	190.616	210.839	1117.33	-2355	1.07596	1.50134	2.72709	3.0306	2.13842	1.73302	2.40447	10.2042	2.63114	1.50819	2.68215	1.72865	1.86783	1.61616
-2350	106.434	163.965	154.915	134.153	104.41	125.618	96.1431	110.832	118.057	134.923	74.3673	106.85	286.22	325.054	-2350	114.014	244.439	326.782	412.029	154.887	218.863	310.431	203.589	229.058	249.418	269.348	166.789	163.192	1153.06	-2350	1.07122	1.4908	2.10943	3.07134	1.48346	1.74229	1.69738	10.4037	2.62949	1.50893	3.62187	1.56097	2.15212	1.52117
-2345	107.872	142.391	138.944	158.109	96.7963	128.337	81.8997	117.063	112.034	152.993	70.9481	108.559	186.978	342.313	-2345	138.199	224.573	375.089	397.821	175.09	241.31	301.177	234.716	213.787	324.074	279.708	188.544	164.383	1147.11	-2345	1.28114	1.57716	2.69956	2.51612	1.80885	1.88029	2.00712	9.79904	2.68826	1.53416	3.94243	1.73679	1.98186	2.27595
-2340	102.119	128.008	99.0177	130.959	75.5882	120.18	94.8078	113.947	81.9174	127.695	93.1728	88.044	225.812	277.59	-2340	124.379	198.661	346.673	369.406	191.926	185.191	285.192	175.827	249.418	268.082	290.068	176.112	169.148	1076.83	-2340	1.21798	1.55194	3.50112	2.82078	2.5391	1.54095	1.78411	9.45021	3.48146	1.37693	3.11322	2.00028	2.44244	2.09426
-2335	87.7358	126.57	111.794	121.377	95.7087	131.6	86.3507	101.039	127.695	103.601	80.3508	97.4467	215.744	335.122	-2335	158.929	194.342	400.663	389.297	200.905	224.475	312.954	212.001	162.885	279.959	270.384	200.975	140.559	1203.09	-2335	1.81145	1.53546	3.58393	3.20735	2.09913	1.70574	1.62777	11.9072	2.4508	2.04632	3.36505	2.06241	1.85654	2.2119
-2330	126.57	140.953	137.347	137.347	99.5153	135.406	92.1371	121.959	122.876	175.881	80.3508	134.203	224.373	279.029	-2330	145.109	256.532	369.406	480.227	211.006	223.352	291.081	229.668	178.156	296.927	245.521	181.292	162	1169.74	-2330	1.14647	1.81999	2.68958	3.49645	2.12034	1.6495	1.75825	9.59122	2.3689	1.30581	3.05562	1.35088	1.40757	2.10657
-2325	130.885	135.199	118.182	148.527	94.6211	127.793	81.0095	108.161	84.3267	140.946	69.2385	108.559	261.769	297.726	-2325	120.924	223.71	312.574	434.762	223.352	207.639	267.526	219.573	176.459	283.353	217.551	192.688	115.544	1130.43	-2325	0.923899	1.65466	2.64484	2.92717	2.36049	1.62481	1.42631	10.4514	3.17249	1.55785	3.14205	1.77496	1.34821	2.09581
-2320	116.502	140.953	122.974	138.944	105.497	120.724	84.1252	117.508	125.285	125.285	77.7864	94.0276	209.991	335.122	-2320	115.742	202.116	394.98	420.554	173.968	240.188	298.653	231.351	171.369	229.058	248.629	211.335	159.618	1049.43	-2320	0.993476	1.43393	3.21191	3.02678	1.64903	1.98957	1.89739	8.93069	2.38378	1.84659	3.19631	2.24758	1.47096	1.62507
-2315	93.489	122.255	108.6	140.541	82.1138	121.267	75.6682	94.8078	74.6894	134.923	73.5125	86.3344	201.361	335.122	-2315	85.5106	188.296	346.673	443.287	148.153	198.66	270.891	207.795	178.156	215.484	249.665	193.724	125.074	1033.94	-2315	0.91466	1.54019	3.1922	3.15414	1.80424	1.6382	1.65293	10.9057	3.6269	1.5401	3.39623	2.24388	1.90564	1.76258
-2310	151.021	145.267	140.541	158.109	108.76	139.757	90.3567	112.167	115.648	159.016	76.9316	105.14	218.62	327.93	-2310	145.973	192.615	409.188	426.237	231.209	248.044	289.399	226.303	213.787	227.361	264.169	181.292	157.236	1186.42	-2310	0.966574	1.32593	2.91151	2.69585	2.12586	1.77483	1.74017	10.5772	2.50241	1.42315	3.43381	1.72429	1.41562	1.56512
-2305	99.2421	139.514	105.406	140.541	74.5006	113.654	74.778	83.235	92.7594	161.425	75.2221	102.576	202.799	314.986	-2305	125.243	193.478	340.99	434.762	179.58	208.761	249.859	222.938	190.033	225.664	244.485	163.681	145.324	1020.84	-2305	1.26199	1.3868	3.23501	3.09348	2.41045	1.83681	1.94341	12.2646	2.69362	1.38106	3.25018	1.59571	1.91484	1.6175
-2300	116.502	132.323	113.391	175.677	84.8328	122.355	90.8018	100.149	91.5547	125.285	67.5289	104.285	195.608	348.067	-2300	133.88	185.705	417.712	434.762	195.293	218.863	257.43	238.081	195.123	286.746	235.162	185.436	151.28	1092.31	-2300	1.14917	1.40342	3.68382	2.47479	2.30209	1.78875	1.66604	10.9069	2.81176	1.90031	3.48239	1.77816	1.67485	2.16702
-2295	90.6124	151.021	91.0324	148.527	77.7634	112.023	77.8937	103.71	85.5314	152.993	73.5125	118.817	207.114	356.696	-2295	120.06	193.478	352.356	389.297	160.499	228.964	256.589	228.827	190.033	290.14	229.982	187.508	163.192	1257.89	-2295	1.32499	1.28114	3.87067	2.62106	2.06395	2.04391	2.09506	12.1289	2.99994	1.49567	3.12848	1.57813	2.09721	1.92119
-2290	96.3655	149.582	105.406	166.094	90.8146	144.107	100.594	100.594	116.853	127.695	90.6084	114.543	201.361	320.739	-2290	140.79	209.89	315.416	372.247	204.272	258.146	278.462	238.922	178.156	252.812	314.93	206.155	162	1317.44	-2290	1.461	1.40317	2.99239	2.24118	2.24933	1.79135	1.61044	13.0966	2.38302	1.87104	3.47573	1.79981	1.84875	1.69012
-2285	81.9826	132.323	122.974	162.9	96.7963	140.844	79.6741	126.855	93.964	142.151	88.044	110.269	257.454	290.535	-2285	107.968	219.391	335.307	417.712	208.761	223.352	275.097	260.795	200.213	266.386	308.715	191.652	151.28	1304.34	-2285	1.31696	1.658	2.72666	2.56422	2.15671	1.58581	1.89873	10.2821	2.92768	1.83464	3.50637	1.73804	2.44214	2.01315
-2280	120.816	140.953	129.362	142.138	112.023	104.953	93.9176	109.941	119.262	163.835	95.7372	90.6084	233.003	313.548	-2280	125.243	177.931	352.356	386.455	200.905	224.475	320.526	214.525	196.82	279.959	292.139	190.616	144.133	1181.65	-2280	1.03664	1.26235	2.7238	2.71887	1.79343	2.1388	1.53467	10.748	2.68758	1.3094	3.05147	2.10373	1.62908	1.9862
-2275	107.872	115.063	107.003	164.497	90.8146	131.056	83.6801	107.271	98.7827	149.379	64.1097	124.8	225.812	303.48	-2275	117.469	216.8	355.198	335.307	164.989	199.782	274.256	225.462	190.033	283.353	254.845	209.263	172.721	1123.28	-2275	1.08897	1.88418	3.31951	2.03837	1.81677	1.52441	2.06406	10.4715	2.77635	1.50933	3.97514	1.67678	1.76165	2.46258
-2270	97.8038	153.897	105.406	151.721	94.0773	126.705	113.947	105.045	98.7827	146.969	82.9152	124.8	188.416	330.807	-2270	132.153	234.938	363.722	417.712	159.377	221.107	280.986	218.732	227.361	286.746	296.283	212.371	156.045	1205.47	-2270	1.3512	1.52659	3.45068	2.75317	1.69411	1.74505	1.36944	11.4758	2.84448	1.48828	3.57333	1.70169	2.32466	1.86323
-2265	115.063	136.638	103.809	142.138	102.234	138.669	101.039	104.6	146.969	139.741	75.2221	103.43	245.948	345.19	-2265	153.746	232.347	400.663	380.772	214.373	219.985	304.542	222.938	232.451	225.664	275.564	205.119	170.339	1113.75	-2265	1.33619	1.70046	3.85962	2.67888	2.09688	1.5864	1.68587	10.6477	2.07214	1.59536	3.66334	1.98316	2.0202	1.65155
-2260	117.94	113.625	102.212	119.779	73.413	132.687	81.4546	120.179	109.625	163.835	92.318	111.978	208.552	389.777	-2260	139.926	234.938	340.99	437.603	209.884	198.66	260.795	217.049	208.697	308.804	266.241	196.832	158.427	1244.78	-2260	1.18642	2.06766	3.33611	3.65341	2.85895	1.49721	1.94497	10.3578	2.37898	1.3248	2.88395	1.75777	1.76952	2.71774
-2255	92.0507	143.829	132.556	150.124	119.092	129.968	96.1431	106.381	118.057	146.969	70.0933	107.704	313.548	326.492	-2255	152.019	227.164	377.93	460.336	205.394	239.065	302.859	248.176	217.181	286.746	277.636	189.58	187.015	1181.65	-2255	1.65147	1.5794	2.8511	3.06638	1.72467	1.83942	1.94518	11.1078	2.56535	1.68863	3.96095	1.76019	2.35936	1.99366
-2250	115.063	148.144	99.0177	130.959	88.0956	127.793	90.3567	107.716	115.648	138.537	92.318	117.107	253.139	337.999	-2250	158.065	203.843	298.366	423.396	184.069	218.863	270.049	232.192	205.303	283.353	250.701	187.508	175.103	1213.81	-2250	1.37372	1.37598	3.01326	3.23304	2.08943	1.71264	1.93791	11.2686	2.3351	1.67603	2.71563	1.60117	1.78427	1.91268
-2245	90.6124	148.144	116.585	142.138	99.5153	129.424	69.4367	117.063	119.262	151.788	76.9316	117.962	195.608	359.573	-2245	106.24	227.164	321.099	377.93	168.356	232.331	256.589	236.398	179.853	315.59	256.917	208.227	171.53	1241.21	-2245	1.17247	1.5334	2.75419	2.65889	1.69176	1.79511	2.47031	10.6029	2.15147	1.55742	3.33955	1.76521	1.98486	2.1303
-2240	92.0507	138.076	79.853	135.75	95.1649	128.337	89.9116	120.179	113.239	136.127	76.9316	115.397	212.867	329.369	-2240	126.97	235.802	326.782	363.722	190.803	262.635	269.208	241.446	167.976	286.746	257.953	190.616	194.162	1226.92	-2240	1.37935	1.70777	4.09229	2.67935	2.00498	2.04645	2.15948	10.2091	2.37735	1.77368	3.35301	1.65182	1.82482	2.07673
-2235	100.68	119.378	92.6295	146.929	96.7963	134.862	85.4605	108.606	110.829	175.881	79.496	102.576	227.25	322.177	-2235	130.425	198.661	332.465	400.663	180.702	223.352	279.303	223.779	225.664	271.476	224.802	197.868	184.633	1255.5	-2235	1.29544	1.66413	3.58919	2.72691	1.86683	1.65615	2.16045	11.5602	2.52012	1.27233	2.82784	1.92899	2.24139	2.27408
-2230	109.31	152.459	116.585	138.944	97.3401	139.757	89.4665	120.624	107.215	191.542	70.9481	95.7372	234.442	363.888	-2230	139.063	196.07	349.514	440.445	244.677	246.922	277.621	238.922	198.517	327.468	278.672	206.155	182.251	1293.62	-2230	1.27218	1.28605	2.99793	3.16994	2.51363	1.7668	2.03708	10.7244	2.58938	1.24736	3.92783	2.15335	1.81609	2.14791
-2225	80.5443	185.54	102.212	151.721	87.5518	143.563	68.1014	121.069	90.35	166.244	71.8029	108.559	197.046	355.258	-2225	115.742	240.984	386.455	394.98	167.234	241.31	222.097	275.938	154.402	315.59	227.91	238.27	113.162	1353.18	-2225	1.43699	1.29883	3.78092	2.60334	1.91011	1.68086	1.66167	11.1769	2.45818	1.65984	3.17411	2.19484	1.91698	1.70093
-2220	102.119	146.706	97.4206	153.318	82.1138	121.267	76.1133	110.832	73.4847	137.332	62.4001	105.14	199.923	280.467	-2220	107.968	231.483	372.247	420.554	182.947	261.513	270.049	222.938	184.943	247.722	233.09	175.076	176.295	1290.05	-2220	1.05728	1.57787	3.82103	2.74302	2.22797	2.1565	2.31621	11.6397	3.67491	1.62335	3.73541	1.66518	1.81106	1.68856
-2215	94.9272	143.829	116.585	134.153	95.1649	141.388	81.4546	116.618	126.49	118.057	82.0604	85.4796	211.429	368.203	-2215	133.016	227.164	295.524	409.188	203.149	233.454	307.065	210.319	188.336	222.271	281.78	189.58	162	1224.53	-2215	1.40125	1.5794	2.53483	3.05016	2.13471	1.65116	1.98884	10.5004	2.42759	1.7815	3.43381	2.21784	1.98401	1.54538
-2210	97.8038	169.718	78.2559	122.974	77.7634	132.687	80.5644	104.155	127.695	142.151	72.6577	100.866	209.991	320.739	-2210	127.834	177.931	426.237	434.762	200.905	200.905	266.684	201.065	201.91	264.689	242.414	169.897	145.324	1025.61	-2210	1.30704	1.04839	5.44671	3.53541	2.58354	1.51412	1.80382	9.84692	2.08845	1.41445	3.33638	1.68438	2.06444	1.55958
-2205	100.68	145.267	132.556	140.541	95.7087	122.355	97.9235	108.161	118.057	140.946	80.3508	96.592	241.633	332.245	-2205	139.926	180.522	437.603	409.188	208.761	180.702	293.605	183.398	217.181	247.722	279.708	170.933	190.589	1094.69	-2205	1.38981	1.24269	3.30127	2.91151	2.18121	1.47687	1.9463	10.121	2.48697	1.30119	3.48108	1.76964	2.15713	1.70528
-2200	112.187	117.94	114.988	140.541	94.0773	122.899	74.3329	103.71	102.397	138.537	76.9316	99.1563	225.812	303.48	-2200	123.515	207.298	423.396	389.297	200.905	200.905	262.478	233.875	200.213	266.386	294.211	210.299	175.103	1104.22	-2200	1.10098	1.75766	3.68208	2.76998	2.13553	1.63472	2.35567	10.6472	2.56334	1.68818	3.82432	2.12088	1.78464	2.25865
-2195	79.106	142.391	92.6295	148.527	83.2014	135.406	88.5763	105.49	86.736	146.969	71.8029	129.929	233.003	337.999	-2195	136.471	223.71	360.881	454.653	150.398	234.576	257.43	207.795	169.672	310.5	272.456	197.868	159.618	1234.06	-2195	1.72517	1.57109	3.89596	3.06109	1.80764	1.73239	1.80204	11.6983	2.96797	1.41387	3.7945	1.52289	2.14487	2.18062
-2190	102.119	145.267	95.8236	154.915	88.6394	127.249	76.5584	116.618	122.876	178.291	70.9481	119.671	186.978	376.832	-2190	152.883	215.072	349.514	448.97	198.66	241.31	260.795	269.208	173.066	279.959	235.162	200.975	136.986	1174.5	-2190	1.49711	1.48052	3.64748	2.89817	2.24122	1.89636	1.7893	10.0714	2.12243	1.50994	3.31456	1.67939	1.69475	1.9272
-2185	100.68	156.774	97.4206	150.124	96.7963	103.866	103.71	110.387	122.876	134.923	70.0933	108.559	256.016	363.888	-2185	138.199	225.437	431.92	443.287	193.048	244.677	285.192	219.573	174.762	281.656	264.169	221.694	216.795	1294.81	-2185	1.37265	1.43798	4.43356	2.95281	1.99437	2.35571	2.0904	11.7298	2.32098	1.6274	3.76882	2.04215	1.73581	1.79658
-2180	102.119	149.582	105.406	119.779	87.008	127.249	77.4486	121.959	97.578	151.788	79.496	138.477	207.114	358.135	-2180	104.513	233.211	346.673	437.603	184.069	245.8	234.716	227.144	161.189	249.418	234.126	229.982	181.059	1330.55	-2180	1.02345	1.55908	3.28893	3.65341	2.11554	1.93164	2.3378	10.9098	2.40542	1.49646	2.94513	1.6608	1.57844	1.66743
-2175	94.9272	123.693	102.212	153.318	84.289	129.424	83.235	115.283	98.7827	167.449	74.3673	112.833	195.608	309.233	-2175	115.742	212.481	329.623	372.247	162.744	218.863	257.43	215.366	176.459	252.812	274.528	194.76	147.706	1245.97	-2175	1.21927	1.71781	3.22491	2.42795	1.93079	1.69105	1.77457	10.808	2.60603	1.28616	3.69152	1.72609	1.85889	2.04386
-2170	77.6677	166.842	119.779	166.094	97.3401	139.213	68.1014	110.832	87.9407	173.472	88.8988	123.945	184.101	368.203	-2170	129.561	216.8	326.782	414.871	181.824	236.821	243.97	254.906	190.033	293.533	213.407	217.551	171.53	1292.43	-2170	1.66815	1.29943	2.7282	2.4978	1.86793	1.70114	2.51874	11.6612	2.77425	1.46944	2.40056	1.75521	2.44674	1.75935
-2165	109.31	162.527	99.0177	177.274	100.603	138.125	100.594	124.63	106.011	175.881	78.6412	105.14	214.305	363.888	-2165	153.746	253.077	346.673	451.811	190.803	272.737	249.017	252.383	162.885	285.049	253.809	190.616	146.515	1259.08	-2165	1.40651	1.55714	3.50112	2.54867	1.8966	1.97456	1.4565	10.1025	2.34898	1.43496	3.22743	1.81297	1.49012	1.75386
-2160	146.706	165.404	89.4353	175.677	163.14	149.545	129.971	115.283	185.519	172.267	111.978	100.866	228.688	412.79	-2160	164.975	252.213	340.99	443.287	242.433	239.065	293.605	270.891	205.303	283.353	271.42	221.694	173.912	1368.67	-2160	1.12453	1.52483	3.8127	2.52331	1.48604	1.59862	1.33808	11.8723	1.58262	1.5725	2.42387	2.19791	1.39942	1.7131
-2155	92.0507	149.582	92.6295	159.706	98.9715	108.76	73.8877	116.618	87.9407	165.039	77.7864	100.866	225.812	307.794	-2155	137.335	196.07	383.613	386.455	172.845	223.352	262.478	228.827	156.099	222.271	289.032	220.659	179.868	1284.09	-2155	1.49195	1.31078	4.14138	2.41979	1.74642	2.05363	2.43434	11.0111	2.98471	1.3865	3.71571	2.18764	1.69579	1.48594
-2150	109.31	837.086	154.915	568.553	114.198	949.474	119.289	1310.39	124.081	1605.82	91.4632	887.278	332.245	2006.42	-2150	145.109	912.977	335.307	767.227	221.107	868.716	319.685	868.196	242.631	651.542	298.355	913.713	206.074	2416.9	-2150	1.3275	1.09066	2.16446	1.34944	1.93618	0.914945	1.72752	1.84441	2.57642	0.540655	3.26203	1.02979	2.21966	0.778345
-2145	112.187	181.225	108.6	156.512	90.2708	138.125	71.2171	105.49	92.7594	148.174	78.6412	100.011	235.88	325.054	-2145	117.469	223.71	372.247	409.188	194.17	236.821	289.399	218.732	195.123	285.049	240.342	221.694	159.618	1213.81	-2145	1.04709	1.23443	3.42769	2.61442	2.15098	1.71454	2.24129	11.5064	3.11989	1.47618	3.05618	2.2167	1.73927	1.57291
-2140	115.063	132.323	107.003	137.347	91.3584	120.724	73.8877	96.1431	108.42	136.127	76.0768	94.8824	224.373	299.165	-2140	133.016	216.8	446.128	400.663	205.394	219.985	229.668	240.605	215.484	252.812	246.557	205.119	201.309	1067.3	-2140	1.15603	1.63841	4.16931	2.91716	2.24823	1.82222	2.72453	11.1011	2.11832	1.7675	3.2409	2.16183	1.87274	1.91057
-2135	76.2295	119.378	94.2265	134.153	92.446	132.687	72.1073	115.728	110.829	173.472	74.3673	80.3508	222.935	273.275	-2135	113.15	215.072	304.049	412.029	188.559	179.58	264.16	230.509	198.517	242.631	279.708	184.4	175.103	1095.89	-2135	1.48434	1.8016	3.22679	3.07134	2.03966	1.35341	2.42837	9.46951	2.38349	1.3288	3.76117	2.29494	2.6042	2.03246
-2130	83.4209	136.638	100.615	158.109	85.3766	131.6	68.9916	108.161	99.9874	139.741	67.5289	125.655	189.854	317.862	-2130	120.924	211.617	397.821	394.98	197.538	216.618	254.065	215.366	174.762	271.476	250.701	214.443	172.721	1186.42	-2130	1.44957	1.54875	3.95391	2.49815	2.31372	1.64604	2.50351	10.969	2.54097	1.54118	3.7125	1.7066	2.09495	1.98683
-2125	107.872	161.089	78.2559	148.527	79.3948	126.162	82.7899	95.698	101.192	175.881	72.6577	105.995	184.101	336.56	-2125	143.381	202.98	372.247	377.93	211.006	227.842	273.414	223.779	203.607	274.869	266.241	197.868	189.398	1062.53	-2125	1.32918	1.26005	4.75679	2.54453	2.65768	1.80595	2.28769	11.103	2.70194	1.27233	3.66431	1.86677	1.88749	1.70632
-2120	100.68	176.91	97.4206	143.735	79.3948	127.793	69.4367	120.624	90.35	138.537	73.5125	122.236	211.429	340.875	-2120	136.471	234.074	363.722	437.603	191.926	212.128	236.398	229.668	166.279	276.566	243.45	200.975	198.927	1341.27	-2120	1.35549	1.32313	3.73353	3.04451	2.41736	1.65994	2.86487	11.1194	2.61647	1.65781	3.31168	1.64416	1.65155	1.56332
-2115	119.378	156.774	97.4206	231.574	92.446	133.231	90.3567	102.82	125.285	156.607	86.3344	103.43	217.182	366.764	-2115	132.153	233.211	400.663	497.277	214.373	225.597	268.367	231.351	207	286.746	275.564	195.796	166.765	1058.96	-2115	1.10701	1.48756	4.11271	2.14738	2.3189	1.69328	1.84563	10.2992	2.14204	1.47727	3.19182	1.89302	1.73399	1.82904
-2110	104.995	168.28	130.959	154.915	98.4277	145.195	87.6861	113.502	126.49	142.151	79.496	115.397	218.62	336.56	-2110	152.883	210.753	358.039	352.356	224.475	264.88	286.875	232.192	166.279	278.263	258.989	194.76	198.927	1069.68	-2110	1.45609	1.2524	2.73398	2.27452	2.2806	1.82431	2.26863	9.4243	2.26796	1.63342	3.25788	1.68773	1.58368	1.65357
-2105	102.119	166.842	114.988	153.318	115.286	123.443	89.0214	127.746	134.923	144.56	80.3508	80.3508	225.812	345.19	-2105	126.97	234.074	366.564	514.326	226.719	231.209	257.43	258.272	229.058	296.927	261.061	207.191	183.442	1228.11	-2105	1.24336	1.40297	3.18784	3.35464	1.96659	1.87301	2.06065	9.61368	1.90798	1.7866	3.24901	2.57858	2.24305	1.77969
-2100	110.748	159.65	121.377	156.512	87.5518	130.512	93.4725	121.959	119.262	178.291	93.1728	107.704	268.961	382.586	-2100	145.109	234.074	377.93	457.495	199.782	228.964	288.557	248.176	203.607	305.41	276.6	200.975	164.383	1130.43	-2100	1.31026	1.46617	3.1137	2.92307	2.28188	1.75435	1.75862	9.26891	2.41952	1.39197	2.96868	1.86599	1.83846	1.91299
-2095	110.748	153.897	87.8383	170.885	84.289	158.246	80.1192	113.057	90.35	148.174	69.2385	108.559	205.676	316.424	-2095	146.836	244.439	366.564	488.752	178.457	224.475	267.526	249.859	218.877	318.984	250.701	214.443	156.045	1119.71	-2095	1.32585	1.58833	4.17317	2.86012	2.11721	1.41852	1.94765	9.90392	2.96099	1.68625	3.62084	1.97536	1.97635	2.07271
-2090	123.693	129.446	126.168	178.871	95.7087	132.687	95.698	123.74	92.7594	148.174	65.8193	103.43	263.207	346.628	-2090	144.245	202.98	403.505	369.406	182.947	217.74	253.224	208.636	196.82	257.902	251.737	236.198	207.265	1112.56	-2090	1.16615	1.56806	3.19816	2.06521	1.91149	1.64101	2.16583	8.99115	2.7299	1.40805	3.82467	2.28364	1.5912	1.99235
-2085	104.995	138.076	129.362	140.541	119.092	138.125	101.039	117.508	106.011	138.537	94.0276	100.011	250.263	314.986	-2085	154.61	219.391	414.871	372.247	202.027	253.656	272.573	242.287	229.058	251.115	280.744	198.903	195.353	1198.33	-2085	1.47254	1.58891	3.20706	2.64867	1.69639	1.83642	1.93344	10.1978	2.57119	1.7489	2.98576	1.98881	2.1816	1.81867
-2080	107.872	135.199	122.974	167.691	92.9897	131.056	80.1192	120.179	96.3734	162.63	81.2056	111.978	218.62	329.369	-2080	145.973	234.938	366.564	457.495	199.782	242.433	236.398	227.986	173.066	307.107	273.492	255.881	206.074	1235.25	-2080	1.3532	1.73772	2.98084	2.7282	2.14843	1.84984	2.57209	10.2785	2.45294	1.40187	3.3679	2.28509	1.60436	2.27151
-2075	103.557	133.761	134.153	204.424	105.497	134.319	97.9235	127.301	118.057	173.472	82.0604	100.011	268.961	372.518	-2075	148.564	208.162	369.406	437.603	203.149	243.555	287.716	238.081	178.156	302.017	301.463	193.724	169.148	1182.84	-2075	1.43461	1.55622	2.75361	2.14067	1.92564	1.81326	1.72734	9.29172	2.43709	1.37245	3.67367	1.93702	1.72037	2.25788
-2070	110.748	152.459	103.809	122.974	103.322	125.074	95.698	123.74	145.765	136.127	98.3015	105.995	247.386	302.041	-2070	147.7	183.114	366.564	420.554	198.66	244.677	279.303	214.525	210.394	261.295	261.061	219.623	223.942	1189.99	-2070	1.33365	1.20107	3.53114	3.41987	1.92273	1.95626	2.34009	9.61687	1.91612	1.57591	2.65571	2.07201	1.89974	1.71387
-2065	115.063	151.021	143.735	167.691	120.724	125.074	91.2469	105.935	132.513	136.127	96.592	92.318	320.739	302.041	-2065	163.247	209.89	412.029	451.811	237.943	232.331	295.288	259.954	246.025	229.058	283.852	203.047	215.604	1278.14	-2065	1.41876	1.38981	2.86658	2.69431	1.97097	1.85755	2.36286	12.0652	2.22836	1.90964	2.93867	2.19943	2.13817	1.51673
-2060	138.076	152.459	124.571	162.9	97.8839	123.443	94.3627	109.941	119.262	157.811	89.7536	105.14	214.305	365.326	-2060	139.063	234.938	392.138	412.029	179.58	224.475	296.97	218.732	213.787	296.927	276.6	218.587	163.192	1184.03	-2060	1.00715	1.54099	3.14792	2.52934	1.83462	1.81845	1.72941	10.7697	2.49006	1.38603	3.08177	2.07901	1.54833	1.94758
-2055	87.7358	133.761	107.003	177.274	90.8146	134.862	82.3448	118.844	132.513	175.881	73.5125	100.011	240.195	388.339	-2055	126.97	196.07	343.831	471.702	185.191	232.331	291.923	245.652	184.943	293.533	256.917	218.587	206.074	1125.66	-2055	1.44719	1.46582	3.21329	2.66087	2.03923	1.72273	2.50258	9.47182	2.20297	1.39669	3.49488	2.18562	2.10795	2.19446
-2050	87.7358	112.187	134.153	146.929	104.41	131.6	87.6861	109.051	160.221	152.993	89.7536	98.3015	257.454	325.054	-2050	137.335	195.206	426.237	443.287	194.17	205.394	331.462	180.033	240.935	262.992	281.78	173.005	198.927	1088.74	-2050	1.56533	1.74001	3.17725	3.017	1.8597	1.56075	2.26863	9.98374	2.06879	1.17674	3.13948	1.75994	2.74614	2.34423
-2045	103.557	143.829	95.8236	114.988	109.304	113.11	89.9116	108.606	119.262	159.016	94.8824	111.123	217.182	314.986	-2045	147.7	196.07	400.663	443.287	206.517	218.863	289.399	209.478	181.549	259.599	268.312	180.256	204.883	1086.36	-2045	1.42627	1.36321	4.18126	3.85506	1.88938	1.93495	2.27872	10.0027	2.42658	1.31734	2.82784	1.62213	1.75313	1.80491
-2040	117.94	161.089	105.406	126.168	82.6576	122.355	84.5703	109.941	109.625	142.151	81.2056	104.285	234.442	307.794	-2040	146.836	202.98	443.287	463.178	188.559	206.517	284.351	240.605	186.64	286.746	283.852	174.041	171.53	1147.11	-2040	1.24501	1.26005	4.20552	3.67113	2.2812	1.68785	2.02825	10.4338	2.59386	1.6926	3.49547	1.66889	1.5825	1.78005
-2035	123.693	136.638	124.571	148.527	90.2708	122.355	99.704	113.057	130.104	142.151	90.6084	90.6084	228.688	300.603	-2035	155.474	217.663	363.722	358.039	257.023	260.39	304.542	209.478	201.91	251.115	280.744	208.227	231.089	1135.19	-2035	1.25693	1.593	2.91981	2.41061	2.84725	2.12816	2.31775	10.0409	2.34075	1.47363	3.09843	2.2981	1.63235	1.83782
-2030	120.816	128.008	119.779	121.377	110.391	122.355	85.0154	111.277	132.513	140.946	84.6248	100.866	258.892	352.381	-2030	149.428	224.573	403.505	406.346	209.884	209.884	287.716	230.509	191.73	266.386	289.032	227.91	192.971	1055.39	-2030	1.23681	1.75437	3.36873	3.34781	1.90127	1.71537	2.26984	9.48433	2.17122	1.63544	3.41545	2.25954	1.58695	2.08101
-2025	125.131	128.008	99.0177	121.377	101.691	120.18	93.4725	114.838	116.853	151.788	74.3673	89.7536	248.824	356.696	-2025	138.199	247.894	355.198	326.782	224.475	216.618	265.002	226.303	201.91	264.689	284.888	188.544	219.177	1113.75	-2025	1.10443	1.93655	3.58721	2.6923	2.20743	1.80245	2.34483	9.69851	2.26783	1.49091	3.83082	2.10068	1.61358	2.06775
-2020	103.557	151.021	100.615	169.288	91.9022	127.793	101.929	113.057	130.104	98.7827	86.3344	88.044	233.003	379.709	-2020	138.199	222.846	448.97	349.514	177.335	213.251	260.795	262.478	179.853	279.959	296.283	190.616	187.015	1273.37	-2020	1.33452	1.4756	4.46227	2.06461	1.92961	1.66872	1.83475	11.2631	2.00451	2.65712	3.43181	2.16501	1.73675	1.85378
-2015	107.872	140.953	140.541	122.974	109.304	108.76	86.3507	91.2469	101.192	161.425	80.3508	97.4467	250.263	317.862	-2015	141.654	195.206	366.564	403.505	188.559	235.698	281.827	215.366	217.181	307.107	317.002	189.58	226.324	1135.19	-2015	1.31317	1.38491	2.60823	3.28123	1.72509	2.16714	2.62099	12.4409	2.78507	1.33415	3.94523	1.94547	2.01332	2.1788
-2010	113.625	139.514	92.6295	148.527	103.322	129.968	70.772	100.594	128.899	124.081	70.0933	101.721	247.386	310.671	-2010	112.287	211.617	366.564	446.128	191.926	224.475	243.129	224.62	176.459	210.394	245.521	171.969	159.618	1030.37	-2010	0.988221	1.51681	3.95732	3.00369	1.85755	1.72715	2.25538	10.2428	1.88619	1.81028	3.50278	1.6906	1.553	1.50804
-2005	81.9826	116.502	122.974	156.512	107.129	100.603	78.7839	113.057	92.7594	127.695	67.5289	86.3344	261.769	279.029	-2005	123.515	219.391	423.396	380.772	207.639	208.761	303.7	230.509	203.607	303.713	289.032	197.868	179.868	1138.77	-2005	1.5066	1.88316	3.44298	2.43286	1.93822	2.0751	2.28306	10.0725	3.27407	1.80516	4.28012	2.29187	2.48354	2.60695
-2000	103.557	123.693	91.0324	138.944	98.4277	115.829	84.5703	105.935	84.3267	113.239	86.3344	97.4467	274.714	312.109	-2000	145.109	210.753	383.613	375.089	179.58	246.922	296.129	233.875	203.607	244.328	237.234	178.184	210.839	1135.19	-2000	1.40125	1.70384	4.21403	2.69956	1.82448	2.13177	2.49306	10.7159	3.51169	2.06532	2.74785	1.82853	1.96613	1.97528
-1995	125.131	143.829	102.212	124.571	98.9715	110.935	79.6741	114.392	132.513	113.239	79.496	109.414	215.744	294.85	-1995	117.469	206.435	369.406	440.445	222.23	214.373	297.811	217.89	215.484	261.295	271.42	178.184	214.412	1058.96	-1995	0.938766	1.43528	3.61412	3.53571	2.24539	1.93242	2.69112	9.25724	2.24741	1.92417	3.41426	1.62853	1.72206	1.81671
-1990	102.119	119.378	108.6	143.735	95.1649	112.567	93.4725	112.612	107.215	131.309	78.6412	82.9152	241.633	303.48	-1990	123.515	200.388	377.93	375.089	195.293	208.761	305.383	205.271	203.607	273.172	228.946	183.364	189.398	1007.74	-1990	1.20953	1.6786	3.48002	2.60958	2.05215	1.85456	2.02624	8.94876	2.84831	1.56327	2.91127	2.21147	1.99382	2.28829
-1985	106.434	110.748	78.2559	145.332	84.289	131.056	101.484	113.057	139.741	150.583	72.6577	110.269	258.892	336.56	-1985	148.564	211.617	366.564	434.762	173.968	218.863	300.335	210.319	195.123	271.476	274.528	221.694	200.118	1060.15	-1985	1.39584	1.91079	4.68417	2.9915	2.06395	1.67	1.97191	9.37712	2.14922	1.39669	3.77838	2.01049	1.83329	2.45128
-1980	106.434	142.391	122.974	146.929	81.57	127.249	90.3567	116.173	128.899	108.42	93.1728	111.978	289.097	302.041	-1980	133.88	240.984	343.831	457.495	203.149	240.188	267.526	226.303	190.033	246.025	263.133	198.903	209.648	1070.87	-1980	1.25788	1.69241	2.79598	3.1137	2.49049	1.88754	2.32022	9.2179	2.07546	2.08728	2.82414	1.77627	1.78546	1.72781
-1975	125.131	136.638	105.406	111.794	101.691	121.811	91.2469	109.496	113.239	120.467	93.1728	99.1563	225.812	281.905	-1975	169.294	205.571	431.92	349.514	196.415	218.863	311.272	211.16	212.09	242.631	296.283	184.4	228.707	1005.36	-1975	1.35293	1.5045	4.09769	3.12641	1.9315	1.79674	2.50646	9.18164	2.74881	1.75285	3.17993	1.85969	1.69494	1.77573
-1970	126.57	120.816	107.003	148.527	72.8692	112.023	77.0035	116.618	121.671	116.853	74.3673	88.8988	220.059	336.56	-1970	143.381	200.388	352.356	338.148	213.251	212.128	217.049	215.366	181.549	273.172	242.414	159.537	192.971	1010.12	-1970	1.13283	1.65862	3.29296	2.27669	2.92649	1.89362	2.506	8.66179	1.7839	1.84306	3.25968	1.79459	1.43438	2.26105
-1965	96.3655	138.076	110.197	143.735	98.9715	106.041	81.0095	119.289	91.5547	145.765	82.9152	91.4632	274.714	340.875	-1965	136.471	223.71	375.089	477.386	186.314	217.74	277.621	240.605	217.181	242.631	241.378	232.054	203.692	1119.71	-1965	1.41619	1.62019	3.4038	3.32128	1.8825	2.05336	2.51442	9.38655	3.03229	1.65064	2.91114	2.53713	2.25372	1.75723
-1960	113.625	133.761	102.212	130.959	90.2708	102.778	84.5703	105.935	91.5547	114.443	83.77	95.7372	215.744	294.85	-1960	138.199	191.751	412.029	460.336	195.293	205.394	307.907	223.779	225.664	225.664	279.708	165.753	215.604	968.429	-1960	1.21627	1.43353	4.03113	3.51512	2.16341	1.99842	2.5494	9.14169	3.36309	1.95537	3.339	1.73133	1.98604	1.68707
-1955	86.2975	156.774	87.8383	150.124	94.0773	134.862	85.0154	114.838	124.081	152.993	72.6577	123.945	214.305	336.56	-1955	129.561	243.576	332.465	474.544	204.272	237.943	271.732	232.192	179.853	320.681	273.492	212.371	212.03	1153.06	-1955	1.50134	1.55368	3.78497	3.16102	2.17132	1.76434	2.49402	10.0408	2.18996	1.51767	3.76412	1.71342	2.0841	2.0455
-1950	94.9272	116.502	97.4206	182.065	92.446	133.231	89.4665	129.526	119.262	163.835	82.0604	129.074	253.139	438.679	-1950	170.157	248.758	355.198	599.574	182.947	231.209	280.986	266.684	193.426	220.574	269.348	207.191	153.662	1125.66	-1950	1.7925	2.13523	3.64602	3.29319	1.97896	1.7354	1.71754	8.69064	2.35604	1.62776	3.28232	1.60521	2.03763	1.89331
-1945	83.4209	142.391	119.779	137.347	88.6394	132.143	83.6801	109.496	127.695	189.133	78.6412	103.43	250.263	379.709	-1945	153.746	220.255	349.514	468.861	200.905	252.534	296.97	238.922	234.148	239.238	282.816	187.508	178.677	998.209	-1945	1.84302	1.54683	2.91798	3.41369	2.26654	1.91106	2.13524	9.11637	2.32563	1.26325	3.59628	1.81289	2.80682	1.68015
-1940	93.489	112.187	118.182	143.735	94.0773	136.494	97.0333	106.826	98.7827	150.583	73.5125	108.559	250.263	330.807	-1940	134.744	226.301	338.148	406.346	197.538	259.268	302.859	222.938	230.754	240.935	243.45	194.76	185.824	1259.08	-1940	1.44128	2.01718	2.86124	2.82704	2.09974	1.89949	1.91505	11.7863	3.06591	1.48049	3.31168	1.79404	2.46825	2.14762
-1935	103.557	139.514	121.377	110.197	87.5518	125.074	90.8018	109.941	115.648	133.718	78.6412	93.1728	279.029	309.233	-1935	128.698	166.702	363.722	372.247	205.394	203.149	265.843	228.827	183.246	229.058	235.162	168.861	190.589	1095.89	-1935	1.24277	1.19488	2.99665	3.37801	2.34597	1.62423	2.09895	9.9679	2.29872	1.71126	2.99031	1.81234	1.76952	1.64182
-1930	104.995	175.472	121.377	228.38	104.41	151.176	98.3686	133.532	137.332	167.449	93.1728	117.962	290.535	460.253	-1930	142.518	270.352	434.762	528.534	213.251	267.125	278.462	269.208	220.574	322.377	264.169	232.054	237.045	1254.31	-1930	1.35737	1.54071	3.58193	2.31428	2.04245	1.76697	2.40976	9.39334	2.02766	1.6077	2.83526	1.9672	2.1008	1.83721
-1925	97.8038	152.459	91.0324	166.094	98.4277	125.618	93.9176	117.063	121.671	154.197	91.4632	120.526	201.361	353.82	-1925	134.744	241.848	369.406	466.019	204.272	219.985	280.986	227.144	198.517	295.23	281.78	214.443	178.677	1122.09	-1925	1.3777	1.58632	4.05796	2.80575	2.07535	1.75123	1.90249	9.58535	2.30938	1.47307	3.0808	1.77922	2.02974	1.93646
-1920	106.434	163.965	91.0324	145.332	109.848	120.18	94.8078	140.209	136.127	148.174	90.6084	95.7372	202.799	326.492	-1920	148.564	228.028	369.406	392.138	197.538	222.23	297.811	242.287	190.033	254.508	290.068	219.623	171.53	1249.55	-1920	1.39584	1.39071	4.05796	2.69822	1.79829	1.84915	1.80924	8.91206	2.18774	1.63515	3.20133	2.29402	1.78546	1.55221
-1915	93.489	145.267	76.6589	177.274	82.1138	143.019	94.8078	145.995	108.42	154.197	79.496	116.252	211.429	372.518	-1915	124.379	256.532	389.297	440.445	207.639	268.247	263.319	233.875	205.303	288.443	257.953	219.623	158.427	1240.02	-1915	1.33041	1.76593	5.0783	2.48455	2.52867	1.8756	1.67103	8.49356	2.42869	1.51672	3.24485	1.88919	2.19602	1.9856
-1910	136.638	136.638	114.988	140.541	135.95	155.527	100.594	135.758	166.244	145.765	110.269	127.365	253.139	327.93	-1910	151.155	277.262	392.138	457.495	217.74	248.044	297.811	249.859	205.303	274.869	279.708	200.975	178.677	1297.19	-1910	1.10625	2.02917	3.41024	3.25523	1.60162	1.59487	1.77622	9.55523	1.79141	1.71412	2.5366	1.57795	1.50254	2.01166
-1905	107.872	158.212	102.212	138.944	90.8146	123.443	84.1252	106.381	126.49	121.671	81.2056	102.576	218.62	316.424	-1905	142.518	215.072	406.346	454.653	186.314	217.74	298.653	237.24	176.459	218.877	250.701	205.119	175.103	1068.49	-1905	1.32118	1.35939	3.97553	3.2722	2.05159	1.7639	2.08146	10.044	2.36108	1.94984	3.08724	1.99969	1.63582	1.38344
-1900	97.8038	130.885	122.974	142.138	91.3584	126.162	91.692	111.277	98.7827	132.513	82.0604	95.7372	245.948	300.603	-1900	133.016	220.255	315.416	392.138	216.618	222.23	296.129	194.335	230.754	262.992	268.312	164.717	192.971	993.444	-1900	1.36003	1.68282	2.5649	2.75885	2.37108	1.76147	2.10456	8.92769	2.99778	1.46653	3.26969	1.72051	2.35936	2.00934
-1895	104.995	163.965	100.615	124.571	90.8146	125.618	89.0214	138.428	97.578	178.291	101.721	111.123	209.991	316.424	-1895	133.88	229.756	389.297	377.93	173.968	215.496	259.113	227.144	208.697	213.787	281.78	192.688	167.956	1245.97	-1895	1.27511	1.40125	3.86918	3.03386	1.91564	1.71549	1.8867	9.00087	2.65544	1.27401	2.77013	1.734	1.98768	1.30386
-1890	102.119	132.323	118.182	177.274	108.216	124.53	109.051	124.63	114.443	140.946	98.3015	111.978	197.046	404.16	-1890	114.014	266.897	386.455	471.702	205.394	241.31	259.113	256.589	184.943	271.476	300.427	213.407	190.589	1234.06	-1890	1.11649	2.01701	3.26999	2.66087	1.898	1.93776	1.7477	9.90181	2.26411	1.82048	3.05618	1.90579	1.81106	2.05162
-1885	100.68	143.829	97.4206	166.094	76.6758	154.983	77.4486	107.271	73.4847	169.858	83.77	105.14	176.91	369.641	-1885	114.878	222.846	295.524	551.267	184.069	249.167	261.637	227.144	149.312	283.353	252.773	221.694	167.956	1075.64	-1885	1.14101	1.54938	3.03349	3.319	2.40062	1.6077	2.16862	10.0273	3.56042	1.33726	3.01747	2.10857	1.48303	1.97006
-1880	76.2295	146.706	116.585	153.318	92.446	162.596	92.5822	127.301	130.104	183.109	74.3673	131.639	217.182	414.228	-1880	137.335	278.989	372.247	545.584	199.782	261.513	298.653	278.462	200.213	296.927	271.42	218.587	192.971	1209.05	-1880	1.8016	1.90169	3.19292	3.55852	2.16107	1.60836	2.08432	9.49758	2.29549	1.52074	3.64973	1.66051	2.62646	2.02396
-1875	89.1741	163.965	108.6	186.856	99.5153	137.038	91.692	130.416	103.601	161.425	96.592	110.269	293.411	382.586	-1875	133.016	208.162	377.93	514.326	178.457	221.107	333.145	212.843	190.033	264.689	287.996	204.083	189.398	1114.94	-1875	1.49165	1.26955	3.48002	2.75253	1.79326	1.61348	2.06558	8.54912	3.21564	1.31852	2.98157	1.85078	2.13103	1.6143
-1870	64.7231	142.391	108.6	178.871	100.059	136.494	88.5763	116.618	107.215	171.063	76.0768	123.945	231.565	402.722	-1870	126.107	215.072	312.574	466.019	226.719	240.188	295.288	224.62	207	285.049	261.061	195.796	151.28	1051.81	-1870	1.9484	1.51043	2.87821	2.60534	2.26585	1.7597	1.7079	9.01929	2.75415	1.31309	3.43154	1.57969	3.19824	2.00188
-1865	125.131	122.255	103.809	185.259	100.603	115.286	93.0273	109.051	144.56	132.513	82.0604	99.1563	225.812	349.505	-1865	152.019	240.984	412.029	500.118	222.23	205.394	265.002	228.827	240.935	254.508	239.306	184.4	214.412	1063.72	-1865	1.21487	1.97117	3.96911	2.69956	2.20898	1.78161	2.30483	9.75435	1.83316	1.72682	2.91621	1.85969	1.92545	2.08179
-1860	86.2975	145.267	108.6	180.468	97.3401	141.388	89.9116	109.051	101.192	159.016	93.1728	117.107	281.905	343.752	-1860	152.019	213.345	380.772	485.91	190.803	225.597	280.145	264.16	237.541	281.656	276.6	221.694	229.898	1108.99	-1860	1.76157	1.46863	3.50619	2.69251	1.96017	1.59559	2.55693	10.1694	2.76845	1.66122	2.96868	1.89309	2.75259	1.93888
-1855	106.434	132.323	105.406	166.094	89.727	133.231	83.6801	121.069	93.964	140.946	87.1892	99.1563	197.046	339.437	-1855	114.878	229.756	295.524	426.237	177.335	237.943	306.224	203.589	212.09	274.869	264.169	181.292	175.103	981.532	-1855	1.07934	1.73633	2.80368	2.56624	1.97638	1.78594	2.09253	8.10721	3.25895	1.44444	3.02983	1.82835	1.9927	2.07726
-1850	116.502	132.323	105.406	148.527	105.497	133.231	84.1252	100.594	145.765	174.677	63.2549	117.107	227.25	365.326	-1850	126.107	193.478	363.722	451.811	195.293	209.884	256.589	212.001	208.697	262.992	253.809	168.861	183.442	1144.72	-1850	1.08244	1.46217	3.45068	3.04196	1.85117	1.57534	2.18058	11.3796	1.7603	1.21368	4.01248	1.44193	1.79137	1.9875
-1845	120.816	132.323	105.406	193.244	91.9022	122.899	94.8078	106.381	119.262	148.174	82.9152	105.995	197.046	361.011	-1845	133.88	245.303	397.821	420.554	196.415	235.698	282.668	227.986	191.73	237.541	299.391	184.4	194.162	1160.21	-1845	1.10813	1.85382	3.77418	2.17628	2.13722	1.91783	2.04796	10.9062	2.37015	1.53863	3.61081	1.73971	1.58695	1.79516
-1840	120.816	140.953	124.571	130.959	104.953	131.6	76.1133	101.039	121.671	161.425	66.6741	110.269	244.51	365.326	-1840	133.88	220.255	460.336	400.663	186.314	227.842	265.002	208.636	210.394	305.41	255.881	179.22	202.501	1124.47	-1840	1.10813	1.56261	3.69538	3.05946	1.77521	1.73133	2.66052	11.1291	2.17801	1.29246	3.83779	1.62531	1.74143	2.16676
-1835	113.625	132.323	84.6442	126.168	104.953	121.267	77.8937	99.704	108.42	140.946	76.9316	114.543	243.071	373.956	-1835	170.157	199.525	346.673	420.554	157.132	200.905	274.256	222.097	229.058	278.263	299.391	183.364	190.589	1215	-1835	1.49753	1.50786	4.09565	3.33329	1.49716	1.65671	2.44678	12.1861	2.52957	1.57576	3.89165	1.60084	2.01591	2.10291
-1830	122.255	139.514	102.212	126.168	95.7087	122.355	92.5822	99.704	124.081	145.765	82.0604	117.107	240.195	302.041	-1830	159.793	215.936	403.505	446.128	205.394	213.251	327.256	178.35	210.394	225.664	272.456	179.22	179.868	1043.47	-1830	1.30704	1.54777	3.94773	3.53599	2.14603	1.74289	1.94279	10.4657	2.63744	1.22355	3.32019	1.5304	1.72094	1.6175
-1825	100.68	148.144	99.0177	137.347	79.9386	127.793	85.0154	110.832	96.3734	155.402	89.7536	122.236	235.88	326.492	-1825	129.561	198.661	349.514	369.406	208.761	211.006	272.573	214.525	200.213	271.476	263.133	200.975	210.839	944.606	-1825	1.28686	1.341	3.52982	2.68958	2.61152	1.65116	2.48001	8.52289	2.8283	1.38045	2.93172	1.64416	1.9886	1.83251
-1820	94.9272	155.335	108.6	148.527	82.6576	131.6	95.698	101.484	102.397	148.174	85.4796	106.85	268.961	361.011	-1820	156.338	227.164	392.138	466.019	195.293	196.415	286.034	244.811	186.64	313.894	280.744	198.903	187.015	1134	-1820	1.64692	1.46241	3.61085	3.13762	2.36267	1.49252	1.95422	11.1742	2.79339	1.65219	3.28434	1.86153	1.96613	2.02075
-1815	100.68	132.323	119.779	175.677	89.727	134.862	84.5703	104.155	81.9174	155.402	74.3673	94.8824	234.442	322.177	-1815	126.97	200.388	321.099	494.435	194.17	194.17	262.478	225.462	208.697	269.779	243.45	185.436	189.398	1132.81	-1815	1.26112	1.51439	2.68075	2.81446	2.16402	1.43977	2.23953	10.8762	3.20418	1.45083	3.27361	1.95438	2.07287	2.03879
-1810	117.94	146.706	116.585	132.556	97.8839	144.107	97.4784	114.392	114.443	181.905	84.6248	141.041	284.782	336.56	-1810	126.97	225.437	412.029	468.861	217.74	261.513	277.621	234.716	244.328	302.017	282.816	200.975	220.368	1175.69	-1810	1.07657	1.53666	3.53414	3.53708	2.22447	1.81471	2.26069	10.2777	2.42584	1.29032	3.342	1.42494	2.07163	2.05866
-1805	123.693	122.255	107.003	116.585	85.3766	123.443	89.0214	107.271	113.239	134.923	79.496	87.1892	220.059	293.411	-1805	145.109	165.839	383.613	394.98	190.803	185.191	279.303	197.7	178.156	225.664	249.665	168.861	200.118	972.003	-1805	1.17314	1.3565	3.58507	3.3879	2.23484	1.50022	2.24798	9.06121	2.4665	1.46528	3.1406	1.93672	1.44031	1.84585
-1800	117.94	162.527	121.377	183.662	101.691	143.019	90.3567	124.185	140.946	149.379	91.4632	111.123	281.905	409.913	-1800	137.335	213.345	409.188	542.742	205.394	236.821	370.161	254.906	230.754	293.533	300.427	213.407	209.648	1210.24	-1800	1.16445	1.31267	3.37123	2.95512	2.0198	1.65586	2.32022	9.74546	2.62626	1.70644	3.28468	1.92045	1.95654	1.80606
-1795	71.9146	138.076	91.0324	151.721	95.7087	121.811	76.5584	97.4784	113.239	132.513	87.1892	108.559	233.003	312.109	-1795	147.7	228.028	323.94	497.277	191.926	276.104	297.811	216.208	210.394	320.681	226.874	216.515	194.162	1101.84	-1795	2.05383	1.65147	3.55852	3.27758	2.00531	2.26665	2.53613	11.3034	2.62994	1.63159	2.60209	1.99444	2.92561	2.32249
-1790	115.063	142.391	113.391	178.871	92.446	115.829	110.832	105.49	132.513	166.244	67.5289	120.526	286.22	343.752	-1790	148.564	240.984	426.237	460.336	215.496	270.492	275.938	259.954	239.238	307.107	265.205	185.436	237.045	1272.18	-1790	1.29115	1.69241	3.759	2.57357	2.33104	2.33526	2.13878	12.0597	2.08234	1.56369	3.92728	1.53855	2.07919	2.15679
-1785	122.255	112.187	116.585	186.856	88.6394	139.757	85.9056	125.52	103.601	177.086	83.77	108.559	245.948	329.369	-1785	140.79	201.252	429.079	366.564	173.968	230.086	275.938	253.224	195.123	230.754	260.025	207.191	198.927	1254.31	-1785	1.15161	1.7939	3.68038	1.96175	1.96265	1.64634	2.31565	9.99292	2.66346	1.42995	3.10403	1.90856	1.59604	2.05688
-1780	109.31	163.965	99.0177	158.109	96.7963	147.914	83.235	117.063	84.3267	187.928	81.2056	123.091	233.003	363.888	-1780	150.291	212.481	389.297	488.752	213.251	253.656	259.954	246.494	207	344.435	310.787	210.299	203.692	1260.27	-1780	1.37491	1.29589	3.93159	3.09124	2.20309	1.7149	2.44719	10.7657	3.0827	1.31164	3.82716	1.70849	1.8937	2.10066
-1775	136.638	142.391	127.765	193.244	116.373	127.793	93.4725	117.953	144.56	173.472	91.4632	109.414	276.152	342.313	-1775	146.836	202.116	477.386	502.96	175.09	223.352	326.415	238.081	262.992	339.345	300.427	164.717	181.059	1298.39	-1775	1.07464	1.41944	3.73644	2.60272	1.50456	1.74777	1.93703	11.0076	2.25799	1.37245	3.28468	1.50545	1.92474	2.38319
-1770	126.57	151.021	86.2412	172.482	95.1649	130.512	97.0333	113.947	115.648	167.449	111.978	95.7372	281.905	333.684	-1770	157.201	208.162	423.396	446.128	213.251	234.576	306.224	243.129	174.762	252.812	264.169	204.083	183.442	1187.61	-1770	1.24201	1.37837	4.90943	2.58651	2.24085	1.79735	1.8905	10.4224	2.6479	1.45196	2.35911	2.1317	1.38076	1.67402
-1765	113.625	129.446	118.182	178.871	109.848	127.249	82.3448	115.283	124.081	168.653	69.2385	109.414	228.688	320.739	-1765	164.975	207.298	372.247	400.663	217.74	235.698	286.875	245.652	212.09	298.623	284.888	195.796	203.692	1297.19	-1765	1.45192	1.60142	3.14977	2.23996	1.9822	1.85226	2.47364	11.2523	2.312	1.45655	4.11459	1.78949	1.86658	2.30693
-1760	123.693	165.404	127.765	182.065	94.6211	153.352	102.82	134.867	108.42	167.449	90.6084	127.365	297.726	389.777	-1760	164.111	243.576	539.9	454.653	219.985	276.104	346.605	239.763	276.566	286.746	323.218	187.508	238.236	1273.37	-1760	1.32676	1.47261	4.22574	2.4972	2.3249	1.80046	2.31703	9.44165	3.19688	1.43186	3.5672	1.47221	2.2359	1.73362
-1755	135.199	145.267	105.406	145.332	106.585	114.198	77.0035	100.149	98.7827	140.946	81.2056	94.0276	247.386	290.535	-1755	128.698	207.298	412.029	409.188	182.947	235.698	278.462	223.779	242.631	229.058	280.744	159.537	175.103	1107.8	-1755	0.951911	1.42701	3.90898	2.81553	1.71644	2.06395	2.27397	11.0615	2.81894	1.58769	3.4572	1.69671	1.79462	1.5768
-1750	138.076	126.57	127.765	154.915	97.8839	120.18	87.6861	109.941	139.741	124.081	81.2056	95.7372	251.701	322.177	-1750	141.654	202.116	332.465	346.673	187.436	234.576	316.32	202.747	195.123	290.14	291.103	178.184	179.868	1079.21	-1750	1.02591	1.59688	2.60217	2.23783	1.91488	1.95188	2.05127	9.81622	2.26361	1.634	3.58477	1.86118	1.41316	2.29233
-1745	128.008	138.076	130.959	170.885	107.129	131.056	95.2529	111.722	118.057	136.127	98.3015	108.559	270.399	332.245	-1745	173.612	190.887	454.653	397.821	216.618	239.065	314.637	208.636	244.328	276.566	303.535	180.256	209.648	1138.77	-1745	1.35626	1.38248	3.47172	2.328	2.02204	1.82415	2.20096	10.1929	2.66512	1.53265	3.08779	1.66044	1.90869	2.003
-1740	94.9272	133.761	113.391	142.138	103.322	121.267	79.6741	111.722	125.285	121.671	86.3344	93.1728	247.386	309.233	-1740	133.88	225.437	429.079	448.97	194.17	239.065	327.256	193.493	195.123	237.541	244.485	179.22	183.442	1088.74	-1740	1.41035	1.68537	3.78406	3.15868	1.87928	1.97139	2.3024	9.74508	2.61208	1.59029	2.83184	1.92353	2.0555	1.77586
-1735	125.131	123.693	114.988	127.765	97.3401	121.811	104.6	99.704	127.695	127.695	98.3015	90.6084	303.48	306.356	-1735	143.381	185.705	417.712	417.712	213.251	227.842	305.383	207.795	240.935	186.64	275.564	161.609	212.03	1187.61	-1735	1.14585	1.50134	3.63265	3.26939	2.19078	1.87045	2.02705	11.9113	2.39151	1.62728	2.80325	1.7836	1.92545	1.50889
-1730	116.502	135.199	129.362	138.944	95.7087	113.11	102.82	117.953	128.899	126.49	93.1728	81.2056	254.578	378.271	-1730	138.199	213.345	414.871	431.92	191.926	249.167	289.399	231.351	235.845	276.566	299.391	166.789	206.074	1055.39	-1730	1.18624	1.578	3.20706	3.10859	2.00531	2.20286	2.00423	8.94748	2.24515	1.829	3.21329	2.05391	2.02439	2.04561
-1725	130.885	132.323	111.794	167.691	101.691	121.267	93.4725	114.392	150.583	126.49	98.3015	105.995	266.084	337.999	-1725	160.656	233.211	431.92	403.505	245.8	221.107	307.907	205.271	215.484	242.631	303.535	196.832	188.206	1120.9	-1725	1.22747	1.76244	3.86353	2.40623	2.41713	1.82331	2.0135	9.79872	2.04476	1.62282	3.08779	1.85699	1.64637	1.83363
-1720	122.255	135.199	135.75	138.944	112.023	109.304	90.3567	111.277	151.788	126.49	81.2056	89.7536	287.658	289.097	-1720	145.973	178.795	392.138	352.356	207.639	204.272	320.526	206.112	218.877	230.754	304.571	170.933	217.986	1188.8	-1720	1.194	1.32245	2.88868	2.53595	1.85354	1.86885	2.4125	10.6833	2.11167	1.62948	3.75061	1.90447	1.79034	1.70677
-1715	106.434	123.693	124.571	150.124	92.446	129.968	91.2469	117.508	134.923	162.63	78.6412	112.833	248.824	353.82	-1715	128.698	224.573	372.247	454.653	162.744	234.576	255.748	241.446	193.426	257.902	262.097	208.227	194.162	1299.58	-1715	1.20918	1.81557	2.98824	3.02852	1.76042	1.80487	2.12788	11.0595	1.89551	1.48463	3.33282	1.84544	1.81734	2.08501
-1710	89.1741	174.033	110.197	182.065	103.866	146.826	86.3507	135.758	116.853	180.7	72.6577	141.896	228.688	359.573	-1710	126.97	253.941	321.099	394.98	193.048	246.922	275.097	263.319	217.181	320.681	264.169	233.09	162	1211.43	-1710	1.42385	1.45915	2.91386	2.16945	1.85863	1.68173	1.87607	8.92348	2.35422	1.45722	3.6358	1.64268	2.43547	1.84264
-1705	106.434	135.199	100.615	186.856	118.005	126.705	79.6741	106.381	130.104	107.215	88.8988	99.1563	263.207	343.752	-1705	159.793	224.573	460.336	488.752	178.457	226.719	300.335	216.208	223.967	307.107	264.169	193.724	221.559	1176.89	-1705	1.50134	1.66105	4.57524	2.61566	1.51229	1.78934	2.78082	11.063	2.30842	2.01657	2.97157	1.95372	2.10429	2.27151
-1700	96.3655	142.391	103.809	145.332	107.129	140.3	84.5703	113.057	115.648	155.402	76.9316	113.688	235.88	329.369	-1700	150.291	225.437	392.138	460.336	196.415	226.719	275.097	246.494	223.967	303.713	272.456	193.724	196.545	1124.47	-1700	1.5596	1.58323	3.7775	3.16747	1.83345	1.61596	2.32404	9.94606	2.37874	1.58617	3.54154	1.704	2.32414	2.13296
-1695	135.199	140.953	92.6295	140.541	79.9386	130.512	95.2529	118.844	106.011	118.057	85.4796	110.269	225.812	355.258	-1695	126.107	234.074	292.683	446.128	196.415	211.006	319.685	211.16	240.935	308.804	251.737	200.975	185.824	1174.5	-1695	0.932745	1.66066	3.15972	3.17436	2.45708	1.61676	1.95085	9.88277	3.01559	1.78862	2.945	1.8226	1.78207	2.19083
-1690	86.2975	140.953	129.362	134.153	89.1832	133.775	84.5703	115.283	114.443	140.946	101.721	95.7372	243.071	327.93	-1690	127.834	218.527	363.722	463.178	208.761	252.534	280.145	212.001	247.722	264.689	266.241	207.191	192.971	1266.22	-1690	1.48132	1.55036	2.81167	3.45261	2.34082	1.88775	2.28178	10.9836	2.44789	1.50413	2.61737	2.16417	2.87055	1.87786
-1685	92.0507	128.008	100.615	126.168	95.7087	110.935	98.8137	114.838	125.285	140.946	75.2221	99.1563	238.756	325.054	-1685	139.063	217.663	349.514	460.336	206.517	239.065	306.224	222.097	191.73	324.074	290.068	188.544	166.765	1261.46	-1685	1.51072	1.70039	3.47379	3.64861	2.15776	2.155	1.68767	10.9847	2.44421	1.57576	3.85615	1.90148	2.08287	2.53167
-1680	113.625	146.706	78.2559	159.706	90.8146	122.899	79.229	124.63	107.215	154.197	89.7536	105.14	208.552	320.739	-1680	131.289	226.301	340.99	474.544	212.128	222.23	276.78	255.748	195.123	290.14	262.097	222.73	183.442	1261.46	-1680	1.15546	1.54255	4.35737	2.97136	2.33584	1.80824	2.31533	10.1216	2.58153	1.65857	2.92018	2.11842	1.71725	1.9777
-1675	106.434	155.335	111.794	161.303	108.216	123.443	101.039	112.612	142.151	139.741	71.8029	121.381	261.769	300.603	-1675	163.247	196.07	400.663	468.861	194.17	196.415	308.748	241.446	217.181	300.32	275.564	219.623	201.309	1091.12	-1675	1.5338	1.26223	3.58393	2.90671	1.79428	1.59115	1.99239	9.6892	2.17198	1.72781	3.83779	1.80936	2.04053	1.93336
-1670	99.2421	139.514	121.377	122.974	103.322	125.618	82.3448	117.508	103.601	143.355	90.6084	100.866	230.127	352.381	-1670	156.338	235.802	343.831	412.029	202.027	212.128	261.637	221.255	213.787	262.992	286.96	191.652	204.883	1108.99	-1670	1.57531	1.69016	2.83277	3.35055	1.95532	1.68868	2.48811	9.43754	2.52542	1.5434	3.16703	1.90006	2.1542	1.88505
-1665	97.8038	151.021	107.003	143.735	99.5153	146.282	84.5703	125.075	116.853	146.969	79.496	139.332	241.633	384.024	-1665	139.063	207.298	480.227	466.019	207.639	241.31	292.764	229.668	205.303	262.992	258.989	213.407	251.339	1254.31	-1665	1.42185	1.37265	4.48798	3.2422	2.0865	1.64962	2.97195	10.0285	2.50541	1.56269	3.25788	1.53165	2.09914	1.74143
-1660	103.557	135.199	97.4206	167.691	96.2525	123.986	89.4665	109.051	126.49	120.467	69.2385	98.3015	251.701	319.301	-1660	155.474	209.026	394.98	434.762	173.968	230.086	328.939	222.938	215.484	296.927	302.499	181.292	188.206	1241.21	-1660	1.50134	1.54606	4.05438	2.59263	1.80741	1.85574	2.10365	11.3819	2.60051	1.85062	4.36894	1.84425	2.08082	2.19621
-1655	87.7358	123.693	121.377	161.303	84.289	124.53	89.0214	109.496	103.601	162.63	81.2056	98.3015	240.195	304.918	-1655	121.788	218.527	312.574	491.594	179.58	234.576	291.923	208.636	207	262.992	275.564	205.119	208.456	1039.9	-1655	1.38812	1.76669	2.57524	3.04764	2.13052	1.88369	2.34164	9.49712	2.81775	1.28289	3.39341	2.08663	2.35936	2.12617
-1650	116.502	145.267	122.974	178.871	102.778	137.038	84.5703	117.063	140.946	143.355	85.4796	100.866	238.756	424.296	-1650	128.698	211.617	392.138	539.9	208.761	255.901	328.939	237.24	247.722	298.623	329.434	196.832	175.103	1200.71	-1650	1.10469	1.45674	3.1888	3.01838	2.03118	1.86738	2.07051	10.2569	2.33379	1.65491	3.85395	1.95142	2.12634	2.05568
-1645	133.761	145.267	114.988	140.541	98.4277	132.687	97.0333	102.375	120.467	148.174	84.6248	125.655	271.837	333.684	-1645	129.561	217.663	468.861	434.762	214.373	206.517	346.605	222.097	227.361	256.205	299.391	181.292	221.559	1173.31	-1645	0.968604	1.49836	4.07747	3.09348	2.17798	1.55642	2.28333	11.461	2.87719	1.49889	3.53786	1.44278	1.69975	1.76368
-1640	106.434	133.761	116.585	150.124	95.7087	132.687	80.1192	104.155	131.309	152.993	66.6741	110.269	245.948	343.752	-1640	139.926	250.486	346.673	446.128	181.824	231.209	311.272	237.24	237.541	252.812	266.241	198.903	214.412	1247.17	-1640	1.31468	1.87263	2.97355	2.97174	1.89977	1.74251	2.67617	11.9741	2.37053	1.55066	3.99316	1.80381	2.23183	1.89002
-1635	120.816	94.9272	113.391	167.691	108.216	130.512	83.235	133.532	103.601	161.425	107.704	116.252	243.071	336.56	-1635	139.063	206.435	335.307	500.118	214.373	221.107	286.034	237.24	234.148	268.082	291.103	192.688	216.795	1104.22	-1635	1.15102	2.17466	2.95708	2.98238	1.98097	1.69415	2.60461	8.26935	2.76091	1.46965	2.7028	1.6575	1.93804	2.82408
-1630	110.748	152.459	140.541	159.706	92.9897	123.443	89.9116	137.538	120.467	131.309	68.3837	98.3015	238.756	316.424	-1630	133.88	231.483	295.524	440.445	215.496	196.415	296.129	250.7	210.394	276.566	319.074	204.083	178.677	1234.06	-1630	1.20887	1.51833	2.10276	2.75785	2.31741	1.59115	1.98725	8.97252	2.45818	1.90924	4.66594	2.07609	1.89974	1.81404
-1625	90.6124	168.28	130.959	143.735	90.8146	123.986	95.698	103.265	126.49	124.081	77.7864	94.8824	320.739	348.067	-1625	149.428	228.892	471.702	443.287	206.517	239.065	318.002	244.811	225.664	254.508	284.888	205.119	214.412	1262.65	-1625	1.64909	1.36018	3.60191	3.08405	2.27405	1.92816	2.24051	12.2273	2.51405	1.973	3.66243	2.16183	2.49043	1.51241
-1620	122.255	120.816	122.974	150.124	107.129	113.654	80.5644	120.179	106.011	112.034	76.0768	100.866	279.029	376.832	-1620	121.788	197.797	355.198	505.801	236.821	237.943	312.113	217.049	203.607	266.386	256.917	174.041	191.78	1122.09	-1620	0.99618	1.63717	2.88841	3.36923	2.21062	2.09357	2.38046	9.33684	2.94417	1.93735	3.37707	1.72546	1.66543	2.20488
-1615	120.816	158.212	81.45	156.512	92.446	123.443	88.5763	116.173	136.127	166.244	76.9316	111.123	247.386	362.449	-1615	151.155	244.439	372.247	431.92	209.884	240.188	335.669	242.287	181.549	278.263	272.456	189.58	191.78	1452.05	-1615	1.25111	1.54501	4.57025	2.75967	2.27034	1.94575	2.16514	12.499	2.46584	1.45742	3.54154	1.70603	1.50269	1.75879
-1610	132.323	129.446	114.988	153.318	91.3584	131.056	84.5703	107.716	107.215	126.49	103.43	96.592	271.837	362.449	-1610	158.065	217.663	355.198	443.287	213.251	242.433	289.399	233.033	230.754	266.386	314.93	194.76	232.28	1215	-1610	1.19454	1.6815	3.08899	2.89129	2.33422	1.84984	2.74659	11.2797	2.69923	1.8423	3.04486	2.01631	1.74387	2.05789
-1605	122.255	140.953	107.003	140.541	96.7963	115.829	92.5822	115.728	131.309	121.671	85.4796	108.559	199.923	332.245	-1605	144.245	190.887	352.356	409.188	199.782	240.188	268.367	211.16	198.517	259.599	267.277	181.292	198.927	1159.02	-1605	1.17987	1.35427	3.29296	2.91151	2.06395	2.07363	2.14865	10.015	2.04379	1.7355	3.12679	1.66999	1.62379	1.84174
-1600	116.502	133.761	110.197	156.512	100.059	123.986	83.235	101.039	113.239	118.057	76.0768	88.044	231.565	290.535	-1600	145.109	238.393	375.089	392.138	180.702	226.719	272.573	245.652	196.82	247.722	308.715	197.868	258.486	1242.4	-1600	1.24555	1.78223	3.4038	2.50549	1.80595	1.82858	3.1055	12.2962	2.40707	2.08079	4.05793	2.24737	1.68942	1.85197
-1595	94.9272	132.323	130.959	183.662	98.4277	109.848	88.5763	121.959	138.537	185.519	65.8193	99.1563	271.837	379.709	-1595	136.471	220.255	352.356	480.227	248.044	234.576	312.113	276.78	213.787	273.172	274.528	205.119	188.206	1197.14	-1595	1.43764	1.66452	2.69059	2.61474	2.52007	2.13547	2.12479	9.81586	2.25293	1.49192	4.17094	2.06864	2.25212	2.06444
-1590	143.829	165.404	113.391	182.065	102.234	131.056	97.9235	117.953	97.578	145.765	100.011	97.4467	247.386	353.82	-1590	142.518	212.481	448.97	446.128	217.74	245.8	359.225	235.557	235.845	315.59	318.038	186.472	200.118	1136.39	-1590	0.990881	1.28462	3.95948	2.45038	2.12982	1.87554	2.04362	9.6342	3.68141	1.61601	3.18003	1.91358	1.63975	1.908
-1585	100.68	122.255	126.168	145.332	109.848	119.636	94.8078	100.594	142.151	151.788	106.85	100.866	247.386	302.041	-1585	150.291	216.8	366.564	474.544	190.803	191.926	307.065	227.144	203.607	247.722	296.283	203.047	191.78	961.282	-1585	1.49276	1.77334	2.90537	3.26523	1.73698	1.60425	2.02283	9.55604	2.16014	1.49646	2.7729	2.01304	2.02231	2.02627
-1580	104.995	126.57	122.974	138.944	102.778	146.826	92.1371	109.051	127.695	144.56	81.2056	94.0276	220.059	325.054	-1580	136.471	197.797	363.722	397.821	196.415	232.331	303.7	227.144	188.336	312.197	332.542	214.443	171.53	1236.44	-1580	1.29979	1.56275	2.95773	2.86317	1.91106	1.58236	1.86168	11.3382	2.37833	1.57128	4.09506	2.28064	1.79376	2.4666
-1575	120.816	149.582	145.332	126.168	115.286	132.143	99.704	109.496	126.49	137.332	88.8988	82.0604	297.726	294.85	-1575	159.793	209.026	431.92	423.396	252.534	213.251	316.32	208.636	213.787	249.418	312.859	192.688	215.604	1154.25	-1575	1.32261	1.3974	2.97195	3.35582	2.19051	1.61378	2.16244	10.5415	2.50075	1.51921	3.51927	2.34812	1.76952	1.66743
-1570	113.625	102.119	108.6	134.153	94.0773	104.953	92.1371	102.82	124.081	130.104	64.9645	103.43	234.442	300.603	-1570	158.929	164.975	349.514	392.138	236.821	216.618	323.891	223.779	220.574	281.656	300.427	146.07	208.456	1204.28	-1570	1.39871	1.61552	3.21836	2.92307	2.5173	2.06395	2.26246	11.7126	2.61032	1.72	4.62448	1.41225	1.94124	2.75812
-1565	92.0507	132.323	110.197	127.765	108.76	113.654	90.8018	115.283	151.788	145.765	98.3015	112.833	280.467	358.135	-1565	152.019	227.164	406.346	360.881	219.985	189.681	339.034	206.954	257.902	259.599	286.96	194.76	223.942	1067.3	-1565	1.65147	1.71674	3.68745	2.82457	2.02267	1.66893	2.46627	9.25809	2.2336	1.41978	2.91918	1.72609	2.80174	1.96186
-1560	128.008	146.706	145.332	159.706	137.038	109.848	129.526	109.941	179.495	140.946	111.978	103.43	261.769	303.48	-1560	162.384	218.527	360.881	446.128	277.226	234.576	327.256	198.541	218.877	247.722	300.427	215.479	241.809	1113.75	-1560	1.26854	1.48956	2.48314	2.79344	2.02299	2.13547	1.86688	10.1304	1.8232	1.40863	2.68291	2.08332	1.70987	1.68856
-1555	106.434	119.378	110.197	148.527	92.9897	132.143	103.71	108.606	104.806	146.969	88.044	123.091	290.535	355.258	-1555	138.199	212.481	426.237	414.871	199.782	216.618	307.907	212.001	235.845	235.845	244.485	186.472	197.736	1056.58	-1555	1.29845	1.7799	3.86795	2.79324	2.14843	1.63926	1.90662	9.72852	2.93787	1.44249	2.77686	1.51492	2.21588	1.97561
-1550	112.187	113.625	118.182	137.347	116.917	112.567	102.82	102.375	157.811	149.379	79.496	116.252	254.578	329.369	-1550	176.204	202.116	454.653	383.613	249.167	236.821	342.399	200.224	246.025	205.303	301.463	170.933	252.53	1023.22	-1550	1.57063	1.7788	3.84704	2.79302	2.13114	2.10383	2.45605	9.9949	2.16967	1.34037	3.79218	1.47036	2.19299	1.80685
-1545	113.625	145.267	129.362	161.303	106.041	137.038	101.039	137.093	149.379	159.016	91.4632	118.817	253.139	335.122	-1545	141.654	224.573	392.138	403.505	236.821	212.128	307.907	233.875	213.787	239.238	303.535	207.191	189.398	1107.8	-1545	1.24668	1.54593	3.03133	2.50153	2.23329	1.54796	1.87449	8.08063	2.06125	1.47076	3.31866	1.74379	1.88151	1.64688
-1540	110.748	158.212	134.153	153.318	106.041	133.775	109.051	113.057	109.625	162.63	96.592	111.123	286.22	337.999	-1540	158.065	198.661	511.485	355.198	242.433	208.761	370.161	221.255	240.935	290.14	346.009	229.982	185.824	1085.16	-1540	1.42724	1.25566	3.8127	2.31674	2.28622	1.56054	1.70401	9.59837	3.37662	1.36048	3.58217	2.06961	2.17551	1.83387
-1535	115.063	122.255	129.362	158.109	101.147	128.881	98.8137	97.0333	137.332	131.309	85.4796	79.496	276.152	399.845	-1535	170.157	215.072	426.237	434.762	233.454	202.027	312.954	216.208	220.574	251.115	315.966	183.364	214.412	1017.27	-1535	1.47882	1.75921	3.29492	2.74976	2.30807	1.56755	2.16986	10.4837	2.27882	1.64656	3.6964	2.30658	1.91698	2.05403
-1530	123.693	151.021	122.974	126.168	110.391	135.406	90.8018	99.704	156.607	165.039	95.7372	91.4632	244.51	359.573	-1530	139.063	206.435	386.455	363.722	258.146	225.597	330.621	251.541	229.058	286.746	290.068	170.933	244.192	1039.9	-1530	1.12426	1.36693	3.14259	2.88285	2.33846	1.66608	2.68928	10.4299	2.11116	1.52413	3.02983	1.86887	1.85182	1.89872
-1525	133.761	113.625	118.182	130.959	110.935	138.125	105.935	107.271	136.127	133.718	105.995	116.252	237.318	337.999	-1525	186.569	221.118	454.653	454.653	258.146	218.863	304.542	261.637	229.058	264.689	324.254	176.112	243.001	1105.41	-1525	1.39479	1.94603	3.84704	3.47172	2.327	1.58452	2.29386	10.3049	2.23718	1.95663	3.05915	1.51492	1.71244	2.32949
-1520	125.131	152.459	107.003	158.109	104.953	128.337	113.947	125.52	189.133	122.876	82.9152	111.978	254.578	350.943	-1520	164.975	202.116	417.712	483.069	234.576	239.065	344.923	210.319	234.148	290.14	347.045	204.083	279.927	1238.83	-1520	1.31841	1.32571	3.90375	3.05529	2.23505	1.8628	2.45664	9.86955	1.82371	1.71163	4.18554	1.82253	1.87122	1.90307
-1515	128.008	143.829	137.347	142.138	104.41	119.636	118.398	98.8137	155.402	152.993	83.77	111.123	266.084	326.492	-1515	164.975	197.797	406.346	409.188	250.289	218.863	339.034	202.747	247.722	274.869	314.93	159.537	283.501	1153.06	-1515	1.28879	1.37522	2.95853	2.8788	2.39719	1.82941	2.39446	11.669	2.18166	1.32521	3.75947	1.43567	1.9352	1.91108
-1510	132.323	172.595	151.721	158.109	122.355	127.793	119.734	116.618	160.221	118.057	105.995	92.318	290.535	356.696	-1510	182.25	226.301	494.435	451.811	228.964	222.23	336.51	227.986	242.631	252.812	368.8	186.472	250.148	1107.8	-1510	1.37731	1.31117	3.25885	2.8576	1.87131	1.73898	2.0892	9.49937	2.10029	1.93114	3.47942	2.01989	1.83363	1.46477
-1505	117.94	149.582	102.212	146.929	118.005	126.162	108.161	94.3627	140.946	118.057	86.3344	94.8824	273.275	343.752	-1505	163.247	209.026	355.198	434.762	200.905	234.576	344.082	222.938	222.271	264.689	319.074	183.364	232.28	1163.78	-1505	1.38416	1.3974	3.47511	2.95898	1.70252	1.85933	2.14754	12.3331	2.44123	1.88839	3.6958	1.93254	1.88461	1.76952
-1500	115.063	149.582	124.571	145.332	104.41	144.107	87.6861	120.179	127.695	151.788	96.592	120.526	256.016	375.394	-1500	163.247	198.661	400.663	466.019	232.331	251.411	315.478	197.7	220.574	227.361	315.966	188.544	243.001	1136.39	-1500	1.41876	1.3281	3.21635	3.20658	2.22519	1.74462	2.77126	9.45578	2.47057	1.30247	3.27115	1.56434	1.91698	1.51997
-1495	126.57	172.595	119.779	119.779	103.866	129.968	93.4725	113.947	124.081	128.899	76.0768	117.107	263.207	350.943	-1495	158.929	233.211	417.712	451.811	217.74	216.618	321.367	219.573	230.754	252.812	299.391	197.868	258.486	1072.06	-1495	1.25566	1.3512	3.48735	3.77203	2.09636	1.6667	2.76537	9.40839	2.58998	1.70344	3.93538	1.68963	1.82314	1.46477
-1490	107.872	139.514	121.377	146.929	91.9022	126.162	106.826	107.716	132.513	180.7	95.7372	89.7536	268.961	363.888	-1490	163.247	212.481	423.396	417.712	214.373	221.107	339.034	222.097	230.754	256.205	347.045	191.652	240.618	1124.47	-1490	1.51335	1.523	3.48828	2.84295	2.33262	1.75257	2.25244	10.4393	2.55849	1.22909	3.62498	2.13531	2.13915	1.83641
-1485	125.131	119.378	121.377	153.318	106.041	140.3	103.71	138.873	130.104	152.993	103.43	122.236	253.139	372.518	-1485	139.063	232.347	386.455	525.693	263.758	244.677	316.32	232.192	213.787	290.14	304.571	225.838	192.971	1048.24	-1485	1.11133	1.94631	3.18394	3.42878	2.48732	1.74395	1.86068	7.54816	2.43128	1.51767	2.9447	1.84756	1.7085	2.43042
-1480	110.748	132.323	150.124	150.124	112.567	128.337	111.277	81.4546	130.104	156.607	82.9152	95.7372	266.084	302.041	-1480	141.654	191.751	369.406	338.148	209.884	196.415	372.685	204.43	249.418	291.836	338.757	155.393	212.03	1004.16	-1480	1.27906	1.44912	2.46068	2.25247	1.86453	1.53047	1.90543	12.3279	2.86451	1.30537	4.08559	1.62312	2.25212	2.20549
-1475	112.187	130.885	161.303	151.721	97.3401	125.618	166.025	93.9176	138.537	150.583	100.866	89.7536	302.041	345.19	-1475	147.7	181.386	460.336	386.455	246.922	225.597	357.542	212.843	229.058	288.443	347.045	183.364	239.427	1116.14	-1475	1.31656	1.38585	2.85386	2.54715	2.53669	1.7959	1.44212	11.8842	2.58085	1.41345	3.44066	2.04297	2.04175	2.2038
-1470	146.706	140.953	145.332	143.735	115.286	123.443	178.043	105.935	155.402	120.467	105.14	82.0604	307.794	257.454	-1470	176.204	191.751	514.326	369.406	274.981	175.09	367.637	195.176	249.418	230.754	338.757	217.551	306.133	1007.74	-1470	1.20107	1.36039	3.53896	2.57004	2.38522	1.41839	1.71944	9.51276	2.36572	1.62016	3.22197	2.6511	1.70013	1.63711
-1465	102.119	128.008	132.556	143.735	109.304	118.005	124.63	103.71	127.695	159.016	88.044	96.592	237.318	326.492	-1465	146.836	239.257	420.554	417.712	215.496	218.863	352.494	185.922	234.148	244.328	285.924	181.292	262.06	1022.03	-1465	1.4379	1.86908	3.17265	2.90612	1.97153	1.8547	2.1027	9.85472	2.76045	1.1692	3.24751	1.87689	2.2929	1.90869
-1460	133.761	156.774	91.0324	140.541	94.0773	133.775	88.5763	113.057	102.397	156.607	88.044	96.592	258.892	342.313	-1460	143.381	194.342	392.138	397.821	180.702	243.555	267.526	238.922	195.123	246.025	291.103	199.939	219.177	1154.25	-1460	1.07192	1.23963	4.30768	2.83064	1.92078	1.82063	2.47444	10.2095	2.61264	1.52562	3.30634	2.06994	1.45874	1.5693
-1455	94.9272	152.459	114.988	174.079	104.41	144.107	108.161	129.081	86.736	137.332	94.0276	141.041	264.646	339.437	-1455	177.931	234.074	429.079	443.287	200.905	212.128	316.32	243.97	169.672	288.443	264.169	213.407	237.045	966.047	-1455	1.87439	1.53533	3.7315	2.54646	1.9242	1.47202	2.19159	7.48404	3.64692	1.7765	2.80948	1.51308	1.78739	1.89194
-1450	110.748	140.953	108.6	145.332	100.059	132.143	94.3627	177.153	84.3267	146.969	82.9152	118.817	240.195	440.117	-1450	146.836	233.211	429.079	426.237	190.803	239.065	283.51	227.144	208.697	266.386	308.715	185.436	179.868	1073.25	-1450	1.32585	1.65453	3.951	2.93284	1.90691	1.80914	1.90614	6.05835	3.36204	1.54552	3.72326	1.56069	1.88442	1.88989
-1445	109.31	153.897	94.2265	175.677	108.216	122.355	94.8078	146.885	118.057	201.179	82.0604	108.559	238.756	359.573	-1445	144.245	277.262	397.821	443.287	234.576	243.555	350.812	204.43	210.394	244.328	303.535	200.975	207.265	1175.69	-1445	1.31959	1.8016	4.22197	2.52331	2.16766	1.99056	2.18616	8.00417	2.97154	1.01616	3.69892	1.8513	1.92474	1.58761
-1440	115.063	146.706	122.974	111.794	106.041	131.6	100.594	121.959	106.011	140.946	91.4632	107.704	261.769	337.999	-1440	192.615	197.797	406.346	500.118	212.128	204.272	311.272	201.065	213.787	252.812	289.032	191.652	251.339	975.576	-1440	1.67399	1.34826	3.30434	4.47356	2.00044	1.55222	2.49854	7.9992	2.93623	1.42654	3.16009	1.77943	1.858	1.72326
-1435	94.9272	142.391	130.959	153.318	101.147	129.968	99.2588	108.161	118.057	180.7	77.7864	95.7372	251.701	355.258	-1435	145.973	226.301	335.307	471.702	209.884	199.782	375.209	249.017	227.361	230.754	339.793	196.832	208.456	1103.03	-1435	1.53773	1.58929	2.5604	3.07663	2.07504	1.53716	2.10013	10.1981	3.17819	1.37807	4.36829	2.05596	2.39511	1.62057
-1430	103.557	130.885	118.182	146.929	90.2708	106.041	83.6801	108.161	130.104	127.695	64.9645	101.721	258.892	253.139	-1430	161.52	201.252	417.712	389.297	204.272	176.213	307.907	185.922	254.508	222.271	294.211	168.861	190.589	937.458	-1430	1.55972	1.53763	3.53447	2.64955	2.26288	1.66174	2.27759	8.66725	2.36662	1.45599	4.5288	1.66004	2.45767	1.69822
-1425	87.7358	136.638	102.212	158.109	113.11	127.793	81.4546	93.4725	125.285	126.49	82.9152	94.0276	218.62	319.301	-1425	126.97	204.707	343.831	406.346	176.213	213.251	290.24	211.16	203.607	259.599	265.205	178.184	189.398	1080.4	-1425	1.44719	1.49817	3.36391	2.57004	1.55788	1.66872	2.32519	11.5585	2.31663	1.66938	3.1985	1.89502	2.32068	1.8999
-1420	117.94	129.446	100.615	135.75	91.9022	113.11	92.5822	103.265	121.671	159.016	72.6577	103.43	248.824	312.109	-1420	167.566	193.478	403.505	392.138	198.66	188.559	325.574	189.287	200.213	293.533	289.032	150.214	262.06	1023.22	-1420	1.42078	1.49466	4.01039	2.88868	2.16165	1.66703	2.83056	9.90873	2.67584	1.19036	3.97799	1.45232	1.69759	2.26761
-1415	100.68	142.391	97.4206	134.153	94.6211	119.092	87.241	130.861	107.215	121.671	88.8988	117.962	233.003	309.233	-1415	143.381	186.569	358.039	417.712	214.373	241.31	312.954	238.081	217.181	210.394	290.068	204.083	187.015	1194.75	-1415	1.42412	1.31026	3.67519	3.1137	2.26559	2.02625	2.14366	9.12991	2.91893	1.95675	3.2629	1.73008	2.15713	1.47758
-1410	107.872	125.131	103.809	137.347	87.5518	125.618	80.5644	124.63	108.42	159.016	65.8193	110.269	244.51	366.764	-1410	140.79	189.16	375.089	406.346	197.538	226.719	265.843	239.763	184.943	285.049	240.342	180.256	171.53	1105.41	-1410	1.30516	1.51169	3.61326	2.95853	2.25624	1.80484	2.1291	8.86958	2.45197	1.50779	3.65154	1.6347	1.71447	2.278
-1405	89.1741	119.378	103.809	135.75	95.1649	119.092	91.692	123.295	107.215	119.262	79.496	104.285	244.51	335.122	-1405	148.564	181.386	352.356	412.029	221.107	235.698	291.081	203.589	207	242.631	242.414	180.256	187.015	1027.99	-1405	1.666	1.51942	3.39428	3.03521	2.32341	1.97913	2.0396	8.33766	2.71492	1.70707	3.04938	1.72849	2.3213	2.03246
-1400	112.187	130.885	108.6	122.974	91.3584	110.935	107.271	110.832	104.806	150.583	71.8029	95.7372	245.948	336.56	-1400	143.381	230.619	358.039	412.029	204.272	213.251	310.431	201.065	230.754	239.238	283.852	186.472	200.118	1048.24	-1400	1.27806	1.76201	3.29686	3.35055	2.23594	1.9223	1.86554	9.45793	2.96195	1.33524	3.95321	1.94775	2.05688	1.82786
-1395	126.57	130.885	105.406	159.706	90.2708	123.986	95.698	106.826	112.034	142.151	81.2056	94.8824	243.071	366.764	-1395	153.746	209.026	403.505	454.653	246.922	236.821	328.097	208.636	218.877	227.361	314.93	183.364	222.751	1056.58	-1395	1.21472	1.59702	3.8281	2.84681	2.73535	1.91005	2.32764	9.89066	2.92855	1.46771	3.87819	1.93254	1.7293	1.73711
-1390	122.255	128.008	97.4206	180.468	100.603	138.669	87.241	99.2588	139.741	143.355	78.6412	100.866	218.62	290.535	-1390	147.7	172.749	463.178	389.297	242.433	186.314	327.256	209.478	184.943	229.058	279.708	171.969	241.809	1063.72	-1390	1.20813	1.34952	4.75441	2.15715	2.4098	1.34359	2.77174	10.7167	2.34187	1.46125	3.55676	1.70492	1.51277	1.7894
-1385	99.2421	84.8592	92.6295	121.377	121.811	107.129	100.594	93.4725	122.876	132.513	76.0768	94.8824	264.646	277.59	-1385	135.608	188.296	400.663	392.138	233.454	187.436	266.684	222.097	201.91	251.115	274.528	179.22	195.353	950.561	-1385	1.36643	2.21892	4.32544	3.23076	1.91652	1.74964	1.942	10.1694	2.17035	1.67603	3.60856	1.88887	2.03452	2.9592
-1380	116.502	140.953	122.974	151.721	90.8146	120.724	101.484	108.606	142.151	146.969	80.3508	106.85	222.935	339.437	-1380	143.381	217.663	338.148	394.98	207.639	196.415	296.97	221.255	205.303	229.058	285.924	203.047	220.368	1067.3	-1380	1.23072	1.54423	2.74976	2.60334	2.28641	1.62698	2.17145	9.82723	2.08912	1.50545	3.55844	1.90031	1.76224	1.62507
-1375	107.872	109.31	105.406	122.974	87.5518	141.932	88.5763	102.375	127.695	131.309	82.0604	100.866	211.429	291.973	-1375	151.155	203.843	332.465	520.009	160.499	221.107	267.526	209.478	208.697	229.058	245.521	197.868	182.251	1098.27	-1375	1.40125	1.86482	3.15414	4.22863	1.83319	1.55784	2.05755	10.7279	2.09504	1.59531	2.99196	1.96169	1.93467	2.09548
-1370	113.625	133.761	91.0324	148.527	88.6394	115.829	92.1371	97.9235	114.443	118.057	75.2221	99.1563	254.578	326.492	-1370	137.335	185.705	312.574	412.029	194.17	179.58	265.002	210.319	181.549	229.058	267.277	174.041	227.515	1044.66	-1370	1.20867	1.38833	3.43366	2.77411	2.19057	1.55038	2.46931	10.6682	2.31557	1.7815	3.55317	1.75521	1.59779	1.71244
-1365	94.9272	139.514	95.8236	150.124	101.147	127.249	93.9176	109.051	112.034	131.309	65.8193	110.269	176.91	307.794	-1365	151.155	226.301	358.039	454.653	195.293	219.985	281.827	228.827	166.279	237.541	268.312	191.652	191.78	1222.15	-1365	1.59233	1.62206	3.73644	3.02852	1.93079	1.72877	2.042	11.2071	2.51555	1.74266	4.0765	1.73804	1.75165	1.70263
-1360	116.502	132.323	94.2265	156.512	80.4824	129.968	78.7839	97.0333	96.3734	138.537	82.0604	108.559	221.497	362.449	-1360	139.926	211.617	315.416	502.96	179.58	207.639	270.891	237.24	169.672	283.353	265.205	178.184	170.339	1154.25	-1360	1.20107	1.59925	3.34742	3.21356	2.23129	1.59761	2.1621	11.8954	2.81085	1.71247	3.23182	1.64136	1.45639	2.14137
-1355	89.1741	123.693	83.0471	145.332	92.446	110.935	81.4546	103.265	109.625	120.467	74.3673	110.269	235.88	306.356	-1355	129.561	193.478	315.416	369.406	181.824	195.293	279.303	204.43	176.459	259.599	242.414	199.939	213.221	1209.05	-1355	1.45291	1.56418	3.79803	2.5418	1.96682	1.76042	2.61767	11.7082	2.54781	1.69698	3.25968	1.8132	1.97882	2.09873
-1350	99.2421	100.68	110.197	143.735	102.778	119.636	84.1252	94.8078	107.215	138.537	82.0604	100.866	263.207	314.986	-1350	142.518	216.8	287	397.821	213.251	228.964	282.668	201.906	218.877	252.812	233.09	150.214	183.442	1075.64	-1350	1.43606	2.15334	2.60442	2.76773	2.07487	1.91384	2.18058	11.3454	2.63645	1.45742	2.84047	1.48924	2.20549	2.51103
-1345	100.68	103.557	116.585	122.974	89.1832	110.391	93.0273	101.929	112.034	114.443	79.496	111.123	271.837	332.245	-1345	146.836	195.206	400.663	394.98	224.475	241.31	313.796	210.319	191.73	215.484	261.061	194.76	221.559	1195.94	-1345	1.45844	1.88501	3.43665	3.21191	2.51701	2.18595	2.38166	11.7331	2.8009	1.83775	3.28395	1.75264	1.90434	2.08082
-1340	97.8038	107.872	114.988	150.124	86.4642	114.198	84.5703	105.045	99.9874	127.695	74.3673	87.1892	214.305	359.573	-1340	131.289	176.204	392.138	443.287	179.58	172.845	322.208	187.604	215.484	242.631	299.391	158.501	191.78	1026.8	-1340	1.34237	1.63345	3.41024	2.95281	2.07693	1.51356	2.2677	9.77481	3.22249	1.46916	4.02585	1.8179	2.20322	2.24926
-1335	79.106	129.446	87.8383	162.9	98.9715	127.793	85.0154	104.6	68.666	145.765	76.0768	107.704	207.114	310.671	-1335	126.97	226.301	358.039	463.178	186.314	233.454	254.065	207.795	186.64	222.271	258.989	194.76	162	1061.34	-1335	1.60506	1.74822	4.07612	2.84332	1.8825	1.82681	1.90554	10.1467	3.70001	1.42555	3.40431	1.80828	2.35936	1.71709
-1330	92.0507	145.267	105.406	178.871	92.446	124.53	85.0154	113.057	107.215	149.379	89.7536	121.381	186.978	346.628	-1330	128.698	198.661	315.416	352.356	185.191	236.821	281.827	219.573	181.549	274.869	268.312	194.76	196.545	1155.44	-1330	1.39812	1.36755	2.99239	1.96989	2.00324	1.90171	2.31187	10.22	2.62861	1.46991	2.98943	1.60453	1.97228	1.89216
-1325	93.489	155.335	107.003	127.765	107.129	131.6	95.698	90.8018	89.1454	128.899	84.6248	89.7536	222.935	271.837	-1325	169.294	217.663	335.307	454.653	197.538	182.947	302.859	208.636	227.361	181.549	265.205	155.393	160.809	945.797	-1325	1.81084	1.40125	3.13362	3.55852	1.84393	1.39018	1.68038	10.4161	3.39736	1.6186	3.13389	1.73133	2.43195	1.16876
-1320	120.816	138.076	73.4647	161.303	96.2525	118.548	89.0214	105.49	80.7127	139.741	70.9481	100.011	184.101	303.48	-1320	160.656	209.026	349.514	468.861	172.845	236.821	225.462	233.033	190.033	249.418	236.198	171.969	192.971	1054.19	-1320	1.32975	1.51385	4.75758	2.90671	1.79575	1.99767	2.16769	9.99328	2.79339	1.6676	3.32917	1.71949	1.57291	1.80638
-1315	103.557	142.391	110.197	124.571	88.6394	113.11	95.698	102.82	107.215	113.239	78.6412	93.1728	220.059	323.616	-1315	124.379	194.342	335.307	426.237	190.803	216.618	237.24	197.7	207	244.328	258.989	177.148	214.412	1110.18	-1315	1.20107	1.36485	3.04279	3.42165	2.15258	1.9151	2.24051	10.7973	2.21274	1.74587	3.2933	1.90129	1.9989	1.7159
-1310	109.31	125.131	86.2412	121.377	77.2196	115.829	87.6861	97.9235	101.192	127.695	71.8029	94.8824	220.059	277.59	-1310	108.832	174.476	346.673	389.297	187.436	207.639	256.589	218.732	200.213	242.631	255.881	206.155	162	1087.55	-1310	0.995622	1.39434	4.01981	3.20735	2.42732	1.79263	1.84751	11.1061	2.53566	1.71293	3.56366	2.17274	1.83161	1.93901
-1305	96.3655	116.502	100.615	161.303	88.0956	122.899	92.5822	102.82	110.829	121.671	71.8029	90.6084	211.429	325.054	-1305	122.652	214.208	321.099	383.613	176.213	215.496	275.938	217.049	152.705	244.328	266.241	179.22	177.486	1130.43	-1305	1.27277	1.83867	3.19137	2.37822	2.00024	1.75344	1.91706	10.9943	2.48976	1.7839	3.70794	1.97797	1.58464	2.09721
-1300	93.489	130.885	102.212	145.332	72.8692	109.304	88.1312	106.381	92.7594	150.583	82.0604	123.945	224.373	336.56	-1300	114.014	202.116	306.891	409.188	178.457	171.723	237.24	206.112	181.549	239.238	246.557	173.005	160.809	1079.21	-1300	1.21955	1.54423	3.0025	2.81553	2.44901	1.57106	1.82466	10.1448	2.55758	1.36876	3.00458	1.39581	1.94193	1.82786
-1295	92.0507	113.625	95.8236	127.765	90.8146	128.881	74.778	96.1431	91.5547	121.671	75.2221	100.866	217.182	322.177	-1295	129.561	191.751	369.406	346.673	180.702	204.272	223.779	185.081	193.426	235.845	237.234	186.472	191.78	1056.58	-1295	1.4075	1.68758	3.85506	2.71337	1.98979	1.58497	2.56466	10.9896	2.44421	1.52115	3.15378	1.84871	2.1013	2.07564
-1290	86.2975	109.31	102.212	119.779	85.3766	123.986	76.5584	96.1431	103.601	103.601	64.9645	99.1563	238.756	296.288	-1290	139.926	164.111	326.782	380.772	190.803	191.926	252.383	202.747	203.607	269.779	276.6	179.22	192.971	893.385	-1290	1.62144	1.50134	3.1971	3.17894	2.23484	1.54796	2.52057	9.29224	2.43609	1.95699	4.25771	1.80745	2.35936	2.46801
-1285	120.816	113.625	100.615	135.75	96.7963	119.092	80.1192	90.8018	108.42	145.765	74.3673	94.0276	204.237	273.275	-1285	138.199	188.296	323.94	409.188	202.027	182.947	273.414	207.795	210.394	212.09	300.427	164.717	232.28	1038.71	-1285	1.14387	1.65717	3.21961	3.01427	2.08714	1.53618	2.89918	11.4393	2.52181	1.42555	4.03978	1.75179	1.74143	1.86658
-1280	77.6677	145.267	87.8383	132.556	96.2525	134.862	84.1252	89.0214	126.49	139.741	85.4796	100.866	217.182	297.726	-1280	128.698	181.386	369.406	355.198	189.681	197.538	249.017	196.858	169.672	254.508	231.018	159.537	202.501	952.944	-1280	1.65703	1.24864	4.20552	2.67961	1.97066	1.46474	2.40713	10.7047	1.96867	1.40873	2.70261	1.58168	2.18459	1.752
-1275	100.68	143.829	107.003	110.197	67.4312	114.198	81.0095	109.051	83.122	131.309	82.0604	77.7864	201.361	267.522	-1275	128.698	187.432	363.722	389.297	168.356	200.905	259.954	182.557	171.369	195.123	272.456	170.933	146.515	1018.46	-1275	1.27828	1.30316	3.39918	3.53273	2.49671	1.75927	1.80862	9.33927	3.12738	1.39029	3.32019	2.19746	1.70211	1.35663
-1270	96.3655	133.761	87.8383	154.915	79.9386	102.778	81.4546	93.0273	110.829	171.063	78.6412	76.0768	184.101	271.837	-1270	124.379	189.16	323.94	355.198	166.111	193.048	260.795	183.398	174.762	232.451	237.234	161.609	181.059	1036.33	-1270	1.2907	1.41416	3.68792	2.29286	2.07799	1.8783	2.22283	11.14	2.35312	1.07211	3.01666	2.12429	1.81354	1.73781
-1265	106.434	94.9272	84.6442	127.765	97.8839	128.337	75.2231	105.49	102.397	140.946	80.3508	100.866	257.454	283.343	-1265	132.153	195.206	315.416	448.97	194.17	240.188	266.684	218.732	200.213	247.722	216.515	195.796	190.589	1104.22	-1265	1.24165	2.05637	3.72637	3.51403	1.98368	1.87154	2.53365	10.4675	2.60442	1.55188	2.69462	1.94115	1.88111	2.60959
-1260	104.995	139.514	76.6589	146.929	89.727	130.512	87.241	99.2588	126.49	134.923	82.0604	96.592	192.731	297.726	-1260	156.338	204.707	332.465	352.356	180.702	200.905	247.335	196.858	157.795	264.689	241.378	198.903	190.589	1091.12	-1260	1.489	1.46728	4.33694	2.39813	2.01391	1.53936	2.18462	10.9927	1.95537	1.45905	2.94146	2.05921	1.50288	1.89722
-1255	300.603	119.378	95.8236	145.332	326.28	120.18	131.752	115.728	252.98	131.309	205.151	102.576	260.331	317.862	-1255	198.661	166.702	318.257	417.712	318.754	191.926	381.098	204.43	208.697	256.205	309.751	176.112	228.707	995.826	-1255	0.660875	1.39642	3.32128	2.87419	0.976934	1.59699	1.73589	8.6049	1.50643	1.55686	1.50987	1.71691	0.694261	2.14616
-1250	97.8038	130.885	114.988	137.347	90.8146	137.581	84.5703	173.592	137.332	156.607	73.5125	113.688	228.688	353.82	-1250	127.834	210.753	332.465	429.079	170.601	219.985	251.541	242.287	183.246	288.443	237.234	179.22	195.353	1250.74	-1250	1.30704	1.61022	2.89129	3.12405	1.87856	1.59895	2.30995	7.20506	1.83163	1.54711	3.22712	1.57642	1.87361	2.2038
-1245	104.995	100.68	86.2412	151.721	85.9204	112.567	92.5822	124.63	98.7827	137.332	72.6577	101.721	218.62	350.943	-1245	146.836	187.432	335.307	389.297	208.761	232.331	260.795	196.017	166.279	259.599	267.277	221.694	150.089	1126.86	-1245	1.3985	1.86166	3.88801	2.56588	2.42971	2.06395	1.62114	9.04162	2.64009	1.42732	3.67857	2.17944	1.58368	2.57844
-1240	106.434	115.063	116.585	161.303	104.953	125.618	82.3448	117.953	132.513	186.723	86.3344	98.3015	221.497	333.684	-1240	139.063	229.756	363.722	423.396	152.643	211.006	289.399	190.128	184.943	190.033	265.205	175.076	156.045	1073.25	-1240	1.30657	1.99678	3.1198	2.62485	1.45439	1.67975	1.89501	9.09896	2.18392	1.01823	3.07183	1.78101	1.73764	1.65155
-1235	90.6124	116.502	87.8383	126.168	100.603	117.461	73.4426	117.508	106.011	155.402	63.2549	118.817	218.62	300.603	-1235	138.199	212.481	326.782	403.505	196.415	176.213	231.351	227.986	195.123	279.959	250.701	193.724	183.442	1048.24	-1235	1.52517	1.82384	3.72027	3.19816	1.95238	1.50018	2.49775	8.92055	2.18233	1.46707	3.96335	1.63044	2.15338	2.40305
-1230	116.502	103.557	134.153	121.377	85.3766	94.6211	92.1371	98.8137	109.625	128.899	91.4632	81.2056	215.744	287.658	-1230	148.564	209.89	412.029	389.297	207.639	197.538	250.7	207.795	212.09	279.959	280.744	170.933	220.368	938.65	-1230	1.27521	2.0268	3.07134	3.20735	2.43204	2.08767	2.39174	9.49918	2.28689	1.61207	3.06948	2.10494	1.82049	2.70343
-1225	112.187	119.378	132.556	151.721	85.3766	129.424	93.9176	97.9235	139.741	119.262	85.4796	88.8988	273.275	320.739	-1225	171.021	198.661	389.297	312.574	180.702	195.293	293.605	201.906	223.967	242.631	304.571	182.328	231.089	987.488	-1225	1.52443	1.66413	2.93685	2.06019	2.11653	1.50893	2.46055	10.0843	2.10106	1.69296	3.56308	2.05096	1.99638	2.03246
-1220	119.378	140.953	114.988	119.779	107.129	116.373	96.5882	90.8018	103.601	145.765	81.2056	78.6412	273.275	279.029	-1220	116.605	183.977	429.079	377.93	221.107	209.884	303.7	169.096	208.697	196.82	279.708	157.465	225.133	1005.36	-1220	0.976772	1.30524	3.7315	3.15522	2.06395	1.80354	2.33085	11.072	2.93143	1.16006	3.44444	2.00232	1.7482	1.39636
-1215	94.9272	104.995	99.0177	134.153	87.5518	106.585	85.4605	109.941	104.806	127.695	70.9481	90.6084	235.88	245.948	-1215	111.423	199.525	321.099	323.94	187.436	163.866	222.097	190.128	142.525	223.967	260.025	139.854	191.78	958.9	-1215	1.17377	1.90032	3.24284	2.41471	2.14086	1.53743	2.24408	8.72192	2.11912	1.48893	3.665	1.5435	1.50141	2.13312
-1210	112.187	109.31	114.988	122.974	92.446	113.11	96.1431	97.4784	97.578	143.355	96.592	93.1728	240.195	309.233	-1210	132.153	209.026	321.099	406.346	187.436	207.639	264.16	201.065	166.279	247.722	277.636	175.076	220.368	993.444	-1210	1.17797	1.91223	2.79245	3.30434	2.02752	1.83572	2.29209	10.1914	2.70717	1.40256	2.87432	1.87905	1.48216	2.26623
-1205	116.502	122.255	103.809	102.212	97.3401	91.3584	91.692	106.826	120.467	98.7827	74.3673	100.866	289.097	271.837	-1205	135.608	193.478	358.039	312.574	168.356	185.191	273.414	167.414	178.156	239.238	267.277	130.53	239.427	943.414	-1205	1.164	1.58258	3.44902	3.0581	1.72956	2.02709	2.61121	8.83135	2.26963	1.69477	3.59401	1.2941	1.52921	1.95688
-1200	132.323	115.063	119.779	124.571	114.742	115.286	119.289	110.387	121.671	122.876	88.8988	100.011	293.411	264.646	-1200	142.518	202.98	431.92	400.663	202.027	188.559	312.113	202.747	218.877	227.361	323.218	227.91	233.471	1099.46	-1200	1.07705	1.76407	3.60596	3.21635	1.76071	1.63558	1.9572	9.96008	2.56521	1.65002	3.6358	2.27885	1.65412	1.97596
-1195	103.557	106.434	111.794	103.809	96.2525	116.373	82.3448	103.71	93.964	120.467	87.1892	93.1728	220.059	284.782	-1195	143.381	187.432	394.98	321.099	216.618	198.66	310.431	206.954	223.967	208.697	271.42	163.681	213.221	1005.36	-1195	1.38456	1.76103	3.5331	3.09317	2.25052	1.70709	2.58937	9.69392	3.30372	1.71793	3.113	1.75675	2.16275	1.96082
-1190	93.489	99.2421	102.212	135.75	95.1649	110.391	80.5644	97.0333	98.7827	167.449	82.0604	97.4467	287.658	264.646	-1190	145.109	234.074	343.831	417.712	167.234	218.863	308.748	201.065	179.853	222.271	295.247	179.22	246.574	1194.75	-1190	1.55215	2.35862	3.36391	3.07707	1.7573	1.98261	3.06059	12.3128	3.12553	1.20075	3.59793	1.83916	1.92379	2.23968
-1185	90.6124	139.514	79.853	105.406	71.2378	107.129	83.235	105.045	126.49	107.215	64.9645	88.8988	240.195	287.658	-1185	133.016	171.885	312.574	360.881	214.373	211.006	280.986	206.112	188.336	173.066	255.881	170.933	229.898	1070.87	-1185	1.46797	1.23202	3.91437	3.42372	3.00926	1.96965	2.76203	10.1944	2.22141	1.92241	3.93878	1.92278	2.07848	1.24049
-1180	76.2295	122.255	97.4206	126.168	95.7087	127.793	85.9056	105.49	106.011	112.034	95.7372	94.0276	230.127	329.369	-1180	152.019	190.887	360.881	349.514	186.314	199.782	269.208	206.954	145.918	215.484	252.773	170.933	197.736	1055.39	-1180	1.99423	1.56139	3.70436	2.77024	1.94668	1.56333	2.30178	10.0046	2.53944	1.84724	2.64028	1.8179	1.9142	1.76258
-1175	84.8592	155.335	100.615	143.735	104.953	120.18	85.4605	108.161	106.011	139.741	82.9152	126.51	264.646	299.165	-1175	129.561	196.07	346.673	392.138	213.251	182.947	289.399	185.081	218.877	232.451	338.757	176.112	227.515	977.959	-1175	1.52678	1.26223	3.44555	2.7282	2.03186	1.52228	2.66223	9.04169	2.7299	1.32445	4.08559	1.39209	2.5793	1.49645
-1170	104.995	130.885	118.182	138.944	119.636	129.968	99.2588	106.381	115.648	175.881	99.1563	100.866	243.071	319.301	-1170	145.109	222.846	446.128	463.178	176.213	181.824	270.891	210.319	183.246	235.845	254.845	184.4	240.618	1085.16	-1170	1.38205	1.70261	3.77491	3.33355	1.47291	1.39899	2.42415	10.2008	2.34237	1.1958	2.57013	1.82817	1.74528	1.80193
-1165	112.187	123.693	86.2412	146.929	103.322	118.548	91.692	112.612	84.3267	163.835	77.7864	67.5289	238.756	291.973	-1165	135.608	167.566	375.089	343.831	226.719	195.293	268.367	193.493	198.517	266.386	250.701	177.148	219.177	1078.02	-1165	1.20877	1.35469	4.3493	2.34011	2.1943	1.64737	2.39036	9.57284	3.18247	1.18103	3.22294	2.6233	1.76952	2.1536
-1160	116.502	145.267	97.4206	108.6	115.286	116.917	85.0154	113.947	119.262	114.443	87.1892	94.8824	256.016	260.331	-1160	146.836	220.255	414.871	360.881	225.597	186.314	280.145	193.493	215.484	215.484	302.499	189.58	219.177	1107.8	-1160	1.26038	1.5162	4.25855	3.32303	1.95685	1.59356	2.57809	9.72201	2.34898	1.69073	3.46946	1.99805	1.84962	1.48336
-1155	96.3655	116.502	113.391	135.75	98.4277	104.953	93.0273	93.0273	110.829	126.49	88.044	97.4467	284.782	284.782	-1155	140.79	183.114	397.821	372.247	223.352	177.335	292.764	198.541	200.213	227.361	298.355	189.58	240.618	1106.61	-1155	1.461	1.57177	3.5084	2.74215	2.2692	1.68965	2.58653	11.8955	2.64157	1.56962	3.38871	1.94547	2.07764	1.95157
-1150	113.625	129.446	113.391	135.75	92.446	118.548	81.4546	125.52	102.397	138.537	89.7536	100.866	258.892	352.381	-1150	140.79	234.938	343.831	440.445	196.415	223.352	258.272	239.763	178.156	310.5	287.996	197.868	187.015	1075.64	-1150	1.23908	1.81495	3.03226	3.24453	2.12465	1.88406	2.29595	8.56942	2.52226	1.73069	3.20874	1.96169	1.56793	2.39868
-1145	102.119	148.144	92.6295	138.944	91.3584	114.742	87.241	118.844	109.625	103.601	70.9481	104.285	240.195	260.331	-1145	133.016	196.933	332.465	434.762	162.744	213.251	310.431	196.858	213.787	240.935	254.845	171.969	198.927	1053	-1145	1.30257	1.32934	3.58919	3.12904	1.78138	1.85853	2.2802	8.86041	2.83176	1.90015	3.59199	1.64902	2.09352	1.62635
-1140	110.748	128.008	118.182	150.124	93.5335	112.567	96.5882	108.161	127.695	174.677	94.0276	90.6084	254.578	304.918	-1140	120.06	228.892	383.613	417.712	185.191	244.677	239.763	212.001	193.426	269.779	260.025	184.4	226.324	1312.68	-1140	1.08408	1.78811	3.24594	2.78246	1.97995	2.17362	2.34319	12.1364	1.87763	1.21368	2.76541	2.03513	1.74654	2.10752
-1135	104.995	120.816	108.6	142.138	87.008	118.005	81.8997	106.826	104.806	139.741	91.4632	78.6412	238.756	244.51	-1135	148.564	238.393	403.505	323.94	180.702	216.618	261.637	205.271	203.607	249.418	257.953	175.076	191.78	1185.22	-1135	1.41496	1.97318	3.71551	2.27905	2.07684	1.83567	2.34164	11.0949	2.49639	1.46894	2.82029	2.22627	1.9392	2.06444
-1130	138.076	145.267	108.6	159.706	83.7452	113.11	81.8997	114.838	106.011	128.899	94.0276	96.592	274.714	271.837	-1130	127.834	251.349	360.881	426.237	172.845	271.614	284.351	223.779	208.697	273.172	267.277	176.112	196.545	1153.06	-1130	0.925824	1.73025	3.32303	2.66889	2.06395	2.40132	2.39982	10.0408	2.68229	1.73608	2.84253	1.82326	1.51146	1.88048
-1125	123.693	146.706	108.6	153.318	92.9897	115.829	95.698	102.82	84.3267	149.379	71.8029	89.7536	260.331	313.548	-1125	121.788	190.887	366.564	403.505	187.436	207.639	279.303	203.589	183.246	261.295	250.701	158.501	246.574	1094.69	-1125	0.984597	1.30116	3.37536	2.63182	2.01567	1.79263	2.57659	10.6467	3.31216	1.3629	3.49152	1.76596	1.48146	1.78108
-1120	99.2421	142.391	105.406	166.094	79.9386	97.8839	71.6622	117.063	109.625	119.262	91.4632	100.011	230.127	335.122	-1120	120.06	190.887	306.891	369.406	185.191	218.863	277.621	219.573	173.066	215.484	269.348	188.544	185.824	1162.59	-1120	1.20977	1.34059	2.91151	2.22407	2.31667	2.23594	2.59305	9.93132	2.53247	1.8411	2.94488	1.88523	1.74387	1.51333
-1115	107.872	143.829	86.2412	135.75	114.198	119.636	85.9056	102.82	140.946	144.56	94.8824	104.285	224.373	294.85	-1115	125.243	186.569	375.089	400.663	196.415	200.905	270.891	210.319	188.336	249.418	228.946	186.472	177.486	1004.16	-1115	1.16103	1.29715	4.3493	2.95148	1.71995	1.6793	2.06606	9.76627	1.92195	1.45489	2.41295	1.7881	1.74593	1.73413
-1110	97.8038	129.446	87.8383	145.332	88.0956	127.793	93.0273	99.2588	124.081	150.583	81.2056	119.671	294.85	277.59	-1110	121.788	202.116	352.356	431.92	188.559	217.74	267.526	191.811	169.672	237.541	236.198	193.724	221.559	1082.78	-1110	1.24523	1.56139	4.01142	2.97195	2.14039	1.70385	2.38166	10.9087	2.15606	1.27378	2.90864	1.6188	1.73482	1.83506
-1105	126.57	113.625	121.377	166.094	102.778	112.023	84.1252	109.051	98.7827	133.718	76.9316	95.7372	244.51	304.918	-1105	126.107	202.98	360.881	400.663	204.272	203.149	269.208	203.589	183.246	223.967	231.018	153.321	192.971	1070.87	-1105	0.996341	1.7864	2.97323	2.41226	1.9875	1.81347	2.29386	9.81989	2.72526	1.52252	3.0029	1.60148	1.44779	1.97111
-1100	94.9272	153.897	111.794	143.735	79.9386	108.216	89.9116	103.265	110.829	144.56	70.9481	104.285	233.003	323.616	-1100	127.834	203.843	306.891	366.564	191.926	235.698	254.906	217.049	173.066	217.181	275.564	200.975	213.221	1137.58	-1100	1.34665	1.32454	2.74514	2.55027	2.40092	2.17803	2.37145	11.0161	2.29999	1.50145	3.88403	1.92717	1.82314	1.41121
-1095	94.9272	126.57	111.794	122.974	66.3436	110.391	81.8997	118.398	99.9874	148.174	61.5453	94.0276	174.033	290.535	-1095	126.107	200.388	340.99	409.188	170.601	202.027	211.16	227.144	183.246	237.541	218.587	192.688	197.736	1166.17	-1095	1.32845	1.58323	3.05016	3.32744	2.57147	1.8301	2.41437	9.8495	2.11187	1.53296	3.55164	2.04927	1.93038	1.87676
-1090	100.68	130.885	89.4353	121.377	88.6394	107.672	99.704	87.6861	97.578	144.56	81.2056	101.721	251.701	300.603	-1090	141.654	203.843	431.92	394.98	197.538	197.538	267.526	194.335	159.492	215.484	276.6	173.005	207.265	969.62	-1090	1.40697	1.55743	4.82941	3.25417	2.22855	1.83462	2.07881	11.0579	2.74166	1.34432	3.40617	1.70078	1.58414	1.64637
-1085	94.9272	149.582	103.809	110.197	84.8328	128.337	85.0154	115.728	81.9174	140.946	72.6577	111.123	231.565	333.684	-1085	139.926	212.481	321.099	386.455	203.149	189.681	234.716	254.065	225.664	256.205	236.198	204.083	235.854	1179.27	-1085	1.47404	1.42049	3.09317	3.50694	2.39471	1.47799	2.77424	10.19	2.86528	1.80257	3.25083	1.83654	2.37723	1.7128
-1080	106.434	159.65	89.4353	143.735	79.9386	119.092	98.8137	104.6	101.192	116.853	78.6412	128.219	222.935	241.633	-1080	141.654	219.391	380.772	409.188	196.415	193.048	261.637	196.017	156.099	210.394	260.025	198.903	191.78	1124.47	-1080	1.33091	1.3742	4.25751	2.84681	2.45708	1.621	1.94082	10.7502	2.58555	1.67747	3.30647	1.55127	1.46663	1.31784
-1075	102.119	116.502	127.765	127.765	97.8839	106.041	93.9176	101.039	106.011	107.215	83.77	94.8824	244.51	260.331	-1075	133.88	162.384	406.346	343.831	188.559	187.436	256.589	161.525	223.967	218.877	229.982	158.501	192.971	935.076	-1075	1.31103	1.39383	3.18042	2.69113	1.92635	1.76758	2.05469	9.25458	2.42041	1.50655	2.7454	1.6705	2.19321	1.87875
-1070	93.489	125.131	105.406	134.153	84.8328	120.724	91.2469	109.051	97.578	178.291	76.9316	98.3015	209.991	297.726	-1070	119.197	237.529	369.406	394.98	184.069	203.149	249.017	247.335	212.09	273.172	251.737	182.328	176.295	1144.72	-1070	1.27498	1.89824	3.5046	2.94425	2.16979	1.68277	1.93206	10.4971	2.55198	1.38726	3.27222	1.85478	2.26861	2.18309
-1065	103.557	149.582	83.0471	138.944	78.851	119.092	80.1192	121.069	115.648	150.583	87.1892	107.704	273.275	294.85	-1065	137.335	196.933	358.039	463.178	173.968	235.698	267.526	215.366	225.664	237.541	274.528	199.939	178.677	1162.59	-1065	1.32618	1.31656	4.31128	3.33355	2.20629	1.97913	2.23014	9.60271	2.31327	1.43021	3.14865	1.85637	2.17913	1.58803
-1060	96.3655	162.527	92.6295	134.153	84.289	116.373	105.935	103.71	119.262	154.197	76.9316	86.3344	221.497	307.794	-1060	178.795	231.483	332.465	434.762	185.191	241.31	256.589	238.081	181.549	252.812	280.744	178.184	195.353	1223.34	-1060	1.85538	1.42428	3.58919	3.24079	2.1971	2.07359	1.84408	11.7958	2.15147	1.544	3.64926	2.06389	1.88397	1.55551
-1055	73.3529	112.187	83.0471	138.944	92.446	129.424	90.8018	113.947	92.7594	130.104	81.2056	117.962	189.854	312.109	-1055	100.194	193.478	386.455	431.92	182.947	208.761	244.811	209.478	193.426	247.722	236.198	200.975	194.162	1113.75	-1055	1.36592	1.72461	4.65344	3.10859	1.97896	1.613	2.13831	9.77428	2.63921	1.61008	2.90864	1.70373	2.63693	2.20812
-1050	103.557	120.816	122.974	113.391	78.3072	136.494	85.4605	100.149	93.964	155.402	85.4796	112.833	240.195	240.195	-1050	107.104	239.257	369.406	355.198	182.947	199.782	231.351	215.366	174.762	234.148	213.407	182.328	190.589	1073.25	-1050	1.03425	1.98033	3.00394	3.1325	2.33627	1.46367	2.23014	10.7166	2.46212	1.38587	2.49658	1.61591	1.6876	1.93804
-1045	79.106	143.829	102.212	137.347	99.5153	113.654	85.4605	105.935	91.5547	112.034	88.044	109.414	238.756	280.467	-1045	140.79	219.391	386.455	358.039	186.314	218.863	240.605	254.906	225.664	210.394	249.665	198.903	232.28	1278.14	-1045	1.77976	1.52536	3.78092	2.60682	1.87221	1.92569	2.71798	12.0652	2.62799	2.27526	2.83569	1.8179	2.85268	1.4628
-1040	97.8038	130.885	124.571	162.9	77.2196	115.829	88.5763	109.051	116.853	127.695	75.2221	94.8824	256.016	313.548	-1040	126.107	196.07	295.524	431.92	205.394	224.475	249.017	197.7	145.918	268.082	248.629	163.681	194.162	1118.52	-1040	1.28938	1.49804	2.37234	2.65144	2.65987	1.93798	2.19204	10.2568	2.13104	1.54822	3.30527	1.72509	1.49195	2.04823
-1035	100.68	142.391	87.8383	122.974	100.603	130.512	84.1252	115.728	102.397	127.695	83.77	100.011	258.892	299.165	-1035	135.608	193.478	335.307	429.079	223.352	202.027	307.907	227.986	207	244.328	251.737	162.645	195.353	1088.74	-1035	1.34691	1.35878	3.81732	3.48919	2.22014	1.54796	2.32218	9.40775	3.007	1.7854	3.0051	1.62627	2.05601	1.7159
-1030	107.872	106.434	122.974	142.138	85.9204	117.461	84.5703	105.935	81.9174	149.379	81.2056	110.269	207.114	319.301	-1030	145.109	206.435	338.148	417.712	200.905	223.352	265.843	207.795	184.943	281.656	261.061	191.652	213.221	1064.91	-1030	1.3452	1.93956	2.74976	2.93877	2.33827	1.9015	2.52123	10.0525	3.24526	1.39106	3.21481	1.73804	1.71447	2.64631
-1025	96.3655	136.638	99.0177	159.706	97.8839	115.829	97.0333	111.722	125.285	151.788	75.2221	117.962	256.016	309.233	-1025	141.654	215.936	394.98	514.326	214.373	226.719	272.573	212.843	183.246	254.508	257.953	190.616	227.515	1116.14	-1025	1.46996	1.58035	3.98898	3.22046	2.19007	1.95736	2.34471	9.99031	2.17562	1.40224	3.42922	1.61591	1.90157	1.86265
-1020	122.255	149.582	129.362	169.288	104.41	136.494	117.063	96.1431	157.811	151.788	94.0276	122.236	253.139	326.492	-1020	158.065	177.931	412.029	460.336	233.454	204.272	307.065	224.62	264.689	259.599	307.679	184.4	276.354	1051.81	-1020	1.29291	1.18952	3.18509	2.71924	2.23594	1.49657	2.36072	10.9401	1.94577	1.47983	3.27222	1.50856	2.16506	1.73549
-1015	97.8038	135.199	150.124	132.556	83.2014	128.337	88.5763	101.039	133.718	132.513	87.1892	102.576	283.343	274.714	-1015	146.836	209.89	417.712	380.772	214.373	189.681	233.875	212.001	186.64	249.418	252.773	190.616	241.809	1186.42	-1015	1.50134	1.55244	2.78246	2.87254	2.57656	1.47799	2.72996	11.7421	1.74901	1.59985	2.89913	1.8583	1.90831	1.84482
-1010	97.8038	149.582	124.571	202.827	91.9022	141.388	78.3388	122.85	133.718	189.133	76.9316	106.85	230.127	319.301	-1010	136.471	242.712	400.663	522.851	194.17	224.475	299.494	271.732	212.09	327.468	279.708	227.91	198.927	1404.4	-1010	1.39536	1.6226	3.21635	2.57782	2.1128	1.58765	2.53932	11.4319	2.23974	1.43673	3.6358	2.133	2.16853	2.18921
-1005	120.816	129.446	102.212	151.721	107.129	137.581	95.2529	117.508	122.876	157.811	68.3837	106.85	234.442	337.999	-1005	139.926	241.848	366.564	406.346	175.09	199.782	261.637	221.255	195.123	271.476	225.838	207.191	213.221	1148.3	-1005	1.15817	1.86833	3.58632	2.67825	1.63439	1.4521	2.23847	9.77206	2.12927	1.40202	3.30252	1.93909	1.61504	2.09721
-1000	117.94	149.582	126.168	151.721	99.5153	136.494	94.8078	102.82	108.42	161.425	90.6084	97.4467	222.935	302.041	-1000	135.608	198.661	394.98	463.178	234.576	234.576	259.954	217.049	178.156	305.41	255.881	203.047	215.604	1253.12	-1000	1.1498	1.3281	3.13059	3.05283	2.35718	1.71858	2.27411	12.1876	2.39766	1.34458	2.82403	2.08367	1.51057	2.04175
-995	116.502	132.323	110.197	148.527	85.3766	137.581	83.6801	117.063	113.239	134.923	88.044	108.559	224.373	307.794	-995	132.153	230.619	329.623	440.445	227.842	213.251	261.637	232.192	176.459	302.017	251.737	190.616	284.692	1225.72	-995	1.13434	1.74285	2.99122	2.96543	2.66867	1.55	3.40215	10.4706	2.31049	1.72093	2.85922	1.75587	1.51465	2.28242
-990	102.119	182.663	89.4353	151.721	97.3401	156.071	91.2469	126.41	119.262	156.607	94.8824	108.559	218.62	379.709	-990	128.698	249.622	321.099	409.188	198.66	241.31	289.399	222.097	205.303	291.836	242.414	202.011	187.015	1105.41	-990	1.26028	1.36657	3.59029	2.69698	2.04088	1.54616	2.04955	8.74465	2.42658	1.41818	2.55489	1.86084	2.01044	1.59768
-985	116.502	120.816	121.377	143.735	107.672	116.373	120.179	113.057	139.741	152.993	90.6084	104.285	258.892	294.85	-985	146.836	200.388	380.772	488.752	223.352	222.23	291.081	232.192	198.517	229.058	344.973	195.796	208.456	1086.36	-985	1.26038	1.65862	3.13711	3.40036	2.07437	1.90963	1.73455	9.60891	2.083	1.51767	3.8073	1.8775	1.70398	1.89591
-980	125.131	140.953	102.212	110.197	97.3401	134.862	108.161	134.867	103.601	148.174	94.0276	82.9152	241.633	306.356	-980	141.654	219.391	414.871	392.138	226.719	202.027	278.462	207.795	230.754	281.656	268.312	202.011	190.589	1089.93	-980	1.13204	1.55649	4.05893	3.55852	2.32914	1.49802	1.76208	8.08149	2.68782	1.40237	2.85355	2.43636	1.8441	1.99823
-975	103.557	145.267	103.809	186.856	118.548	145.738	94.8078	119.289	91.5547	184.314	95.7372	105.14	233.003	381.147	-975	147.7	203.843	372.247	446.128	197.538	251.411	277.621	252.383	171.369	325.771	256.917	216.515	243.001	1242.4	-975	1.42627	1.40323	3.58589	2.38755	1.6663	1.72509	2.56309	10.4151	3.03229	1.36931	2.68357	2.0593	1.65483	2.24256
-970	156.774	132.323	83.0471	102.212	183.261	109.304	136.203	133.532	232.501	119.262	131.639	97.4467	245.948	313.548	-970	202.116	207.298	358.039	457.495	257.023	255.901	333.986	234.716	242.631	271.476	337.721	215.479	206.074	1137.58	-970	1.28922	1.56661	4.31128	4.47595	1.4025	2.34119	1.513	8.51913	1.4365	1.96807	2.56552	2.21125	1.54765	2.05162
-965	122.255	149.582	97.4206	167.691	75.5882	122.899	88.5763	117.953	99.9874	169.858	82.9152	99.1563	218.62	312.109	-965	141.654	203.843	349.514	434.762	177.335	228.964	238.081	219.573	205.303	261.295	253.809	229.982	172.721	1287.67	-965	1.15868	1.36275	3.58768	2.59263	2.34607	1.86303	1.94997	10.9167	2.38111	1.29268	3.06107	2.31939	1.67931	1.74683
-960	125.131	120.816	121.377	169.288	104.41	130.512	94.3627	114.392	99.9874	169.858	89.7536	103.43	270.399	379.709	-960	138.199	216.8	372.247	429.079	191.926	250.289	302.018	238.922	190.033	315.59	287.996	206.155	196.545	1124.47	-960	1.10443	1.79445	3.06688	2.5346	1.8382	1.91775	2.08286	9.82996	3.02056	1.4066	3.20874	1.99318	1.51867	2.61215
-955	109.31	140.953	137.347	186.856	84.289	122.355	93.9176	112.612	102.397	150.583	71.8029	107.704	228.688	340.875	-955	120.06	240.121	366.564	431.92	195.293	237.943	260.795	230.509	208.697	249.418	227.91	196.832	170.339	1236.44	-955	1.09835	1.70356	2.66889	2.31151	2.31694	1.94469	1.8137	10.9797	2.54691	1.53078	3.17411	1.82752	1.90922	1.76952
-950	104.995	145.267	111.794	135.75	82.1138	129.968	76.5584	99.2588	98.7827	145.765	75.2221	85.4796	184.101	268.961	-950	109.695	199.525	287	380.772	186.314	203.149	244.811	198.541	181.549	262.992	246.557	191.652	198.927	1141.15	-950	1.04476	1.3735	2.56722	2.80495	2.26897	1.56307	2.59837	11.4967	2.47828	1.36206	3.27773	2.24208	1.72912	1.8104
-945	107.872	122.255	130.959	140.541	90.8146	125.618	77.4486	109.496	119.262	169.858	94.8824	104.285	248.824	286.22	-945	135.608	215.936	423.396	352.356	164.989	234.576	262.478	196.017	205.303	257.902	263.133	197.868	202.501	1153.06	-945	1.25712	1.76628	3.23304	2.50714	1.81677	1.86738	2.61464	10.5306	2.20085	1.15401	2.77325	1.89737	1.90322	2.10954
-940	122.255	106.434	100.615	124.571	88.6394	110.391	89.4665	111.722	133.718	128.899	70.0933	88.044	245.948	293.411	-940	141.654	189.16	355.198	340.99	187.436	196.415	279.303	206.112	208.697	244.328	278.672	187.508	226.324	1066.11	-940	1.15868	1.77726	3.53027	2.73732	2.11459	1.77926	2.52971	9.5425	2.08875	1.59902	3.97573	2.12971	1.70707	2.29559
-935	115.063	152.459	107.003	137.347	96.2525	121.267	85.0154	117.063	106.011	138.537	92.318	117.107	250.263	319.301	-935	137.335	196.07	412.029	429.079	216.618	217.74	271.732	192.652	215.484	208.697	266.241	181.292	170.339	1089.93	-935	1.19356	1.28605	3.85063	3.12405	2.25052	1.79554	2.00362	9.31061	2.56325	1.39062	2.88395	1.54809	1.87274	1.36887
-930	135.199	166.842	138.944	146.929	102.778	125.618	95.698	110.387	101.192	136.127	81.2056	110.269	267.522	330.807	-930	133.016	204.707	377.93	440.445	203.149	221.107	280.145	219.573	188.336	235.845	217.551	198.903	214.412	1145.91	-930	0.983854	1.22695	2.72002	2.99766	1.97658	1.76016	2.24051	10.3809	2.76845	1.613	2.67901	1.80381	1.39303	1.41358
-925	76.2295	133.761	89.4353	130.959	92.9897	107.129	55.6384	97.9235	120.467	133.718	69.2385	86.3344	227.25	307.794	-925	120.06	201.252	298.366	406.346	180.702	190.803	235.557	198.541	145.918	251.115	237.234	173.005	184.633	975.576	-925	1.57499	1.50456	3.33611	3.10285	1.94325	1.78107	3.31845	9.96263	1.95537	1.48477	3.42633	2.00389	1.9142	1.87734
-920	87.7358	107.872	86.2412	110.197	87.5518	107.672	72.5524	117.063	116.853	167.449	67.5289	107.704	181.225	268.961	-920	134.744	212.481	304.049	443.287	172.845	187.436	249.859	214.525	164.582	246.025	285.924	213.407	165.574	1039.9	-920	1.53579	1.96975	3.52557	4.02267	1.97421	1.7408	2.28213	8.88324	2.13824	1.28114	4.23409	1.98141	1.87588	2.28071
-915	113.625	153.897	99.0177	135.75	81.0262	126.705	96.5882	111.722	124.081	108.42	89.7536	96.592	217.182	348.067	-915	137.335	190.887	355.198	409.188	162.744	190.803	294.446	213.684	207	223.967	267.277	168.861	238.236	1132.81	-915	1.20867	1.24036	3.58721	3.01427	2.00854	1.50588	2.46651	10.1396	2.37302	1.97089	2.97789	1.74819	1.82178	1.45531
-910	99.2421	155.335	102.212	130.959	95.7087	121.811	102.375	110.832	109.625	151.788	75.2221	84.6248	224.373	277.59	-910	137.335	190.887	329.623	483.069	168.356	204.272	271.732	196.858	186.64	256.205	246.557	197.868	212.03	1180.46	-910	1.38384	1.22887	3.22491	3.68871	1.75904	1.67696	2.07112	10.6509	2.47875	1.29693	3.27773	2.33817	1.88065	1.64937
-905	117.94	128.008	110.197	114.988	107.672	109.304	89.0214	111.277	121.671	148.174	77.7864	115.397	215.744	337.999	-905	142.518	204.707	340.99	363.722	176.213	211.006	299.494	205.271	173.066	240.935	314.93	183.364	202.501	1008.93	-905	1.20839	1.59918	3.09436	3.16313	1.63656	1.93046	2.27474	9.06685	2.4615	1.38534	4.04866	1.58898	1.46741	1.88219
-900	122.255	149.582	113.391	158.109	105.497	126.162	100.594	126.855	125.285	169.858	100.866	96.592	248.824	316.424	-900	149.428	226.301	375.089	420.554	185.191	222.23	249.859	219.573	193.426	293.533	257.953	174.041	228.707	1272.18	-900	1.22226	1.51288	3.30792	2.6599	1.75542	1.76147	2.27356	10.0286	1.99432	1.29268	2.55738	1.80181	1.58216	1.96235
-895	106.434	145.267	99.0177	146.929	90.8146	134.862	101.929	103.265	118.057	150.583	83.77	106.85	233.003	337.999	-895	121.788	196.07	338.148	440.445	186.314	223.352	260.795	220.414	171.369	232.451	267.277	171.969	222.751	1262.65	-895	1.14426	1.34972	3.41503	2.99766	2.05159	1.65615	2.18534	12.2273	2.20906	1.46373	3.1906	1.60945	1.6101	1.60016
-890	115.063	125.131	108.6	116.585	90.8146	118.005	106.381	103.71	121.671	116.853	70.9481	104.285	225.812	271.837	-890	125.243	199.525	295.524	383.613	172.845	181.824	250.7	212.001	188.336	259.599	239.306	161.609	190.589	1122.09	-890	1.08847	1.59452	2.72122	3.29041	1.90328	1.54083	1.79158	10.8195	2.06047	1.81426	3.37297	1.54968	1.63681	2.07461
-885	94.9272	104.995	102.212	172.482	100.059	128.337	86.3507	87.241	120.467	138.537	88.8988	105.995	231.565	300.603	-885	129.561	218.527	406.346	386.455	212.128	217.74	266.684	219.573	201.91	259.599	294.211	184.4	192.971	1181.65	-885	1.36485	2.0813	3.97553	2.24055	2.12003	1.69663	2.23474	13.5447	2.21376	1.58494	3.30951	1.73971	2.127	2.47248
-880	94.9272	104.995	114.988	116.585	93.5335	118.548	92.1371	98.3686	77.0987	142.151	81.2056	105.995	222.935	274.714	-880	126.107	202.98	375.089	409.188	189.681	202.027	222.938	208.636	215.484	256.205	240.342	174.041	176.295	1093.5	-880	1.32845	1.93323	3.26197	3.50977	2.02795	1.70417	1.91339	11.1164	2.89159	1.46771	2.95967	1.64197	2.26999	2.44016
-875	106.434	123.693	86.2412	135.75	89.727	91.9022	101.039	106.826	144.56	130.104	72.6577	101.721	225.812	280.467	-875	126.107	196.07	372.247	366.564	203.149	179.58	287.716	223.779	176.459	212.09	225.838	152.285	219.177	1035.14	-875	1.18484	1.58513	4.31635	2.70029	2.26409	1.95403	2.16923	9.68995	1.99029	1.72	3.10825	1.49709	1.65793	1.71465
-870	110.748	145.267	122.974	143.735	98.4277	116.373	101.484	92.1371	120.467	126.49	94.8824	113.688	243.071	297.726	-870	158.065	195.206	352.356	372.247	217.74	198.66	296.129	237.24	195.123	249.418	265.205	180.256	209.648	1178.08	-870	1.42724	1.34377	2.8653	2.58981	2.21218	1.70709	2.06581	12.7861	2.45818	1.87556	2.79509	1.58554	1.76186	1.71696
-865	109.31	128.008	126.168	135.75	77.7634	126.162	82.7899	105.935	86.736	122.876	82.0604	102.576	192.731	322.177	-865	128.698	191.751	329.623	326.782	187.436	196.415	243.129	225.462	169.672	193.426	246.557	158.501	175.103	1022.03	-865	1.17736	1.49796	2.61258	2.40723	2.41034	1.55686	2.11503	9.64769	2.80309	1.83487	3.00458	1.54521	1.55221	1.51105
-860	100.68	138.076	122.974	138.944	94.0773	119.636	93.0273	90.8018	96.3734	162.63	66.6741	97.4467	204.237	296.288	-860	120.924	227.164	363.722	386.455	194.17	254.779	212.001	223.779	173.066	234.148	255.881	202.011	187.015	1036.33	-860	1.20107	1.64521	2.95773	2.78137	2.06395	2.12962	2.01033	11.4131	2.19979	1.376	3.83779	2.07304	1.71896	1.69579
-855	94.9272	151.021	95.8236	175.677	95.1649	121.811	89.9116	118.398	110.829	138.537	84.6248	99.1563	233.003	332.245	-855	126.107	197.797	304.049	420.554	211.006	202.027	265.843	200.224	190.033	266.386	262.097	171.969	191.78	989.87	-855	1.32845	1.30974	3.17301	2.39391	2.21727	1.65853	2.13298	8.3605	2.39867	1.44527	3.09716	1.73432	2.00188	1.7639
-850	116.502	109.31	95.8236	140.541	91.3584	117.461	92.1371	86.7959	112.034	134.923	92.318	90.6084	227.25	291.973	-850	138.199	189.16	343.831	372.247	216.618	200.905	266.684	206.954	179.853	273.172	233.09	175.076	202.501	1023.22	-850	1.18624	1.73049	3.58817	2.64867	2.37108	1.7104	2.19782	11.7889	2.38039	1.53387	2.52486	1.93223	1.54378	2.49906
-845	86.2975	125.131	91.0324	138.944	75.5882	89.727	87.6861	107.716	95.1687	128.899	68.3837	94.0276	217.182	335.122	-845	114.878	202.98	338.148	377.93	176.213	175.09	258.272	201.065	164.582	223.967	252.773	168.861	173.912	977.959	-845	1.33118	1.62213	3.71459	2.72002	2.33122	1.95137	1.98335	9.07906	2.71383	1.55986	3.6964	1.79586	1.90715	1.78986
-840	89.1741	113.625	100.615	142.138	81.0262	112.567	85.9056	92.1371	103.601	133.718	83.77	91.4632	195.608	307.794	-840	139.063	206.435	287	340.99	205.394	184.069	250.7	216.208	164.582	229.058	231.018	198.903	223.942	1030.37	-840	1.55945	1.81681	2.85246	2.399	2.53491	1.6352	2.60683	11.183	2.41985	1.61689	2.75777	2.17468	1.84563	2.01591
-835	93.489	122.255	126.168	127.765	98.4277	113.11	105.935	99.2588	92.7594	143.355	85.4796	103.43	204.237	304.918	-835	155.474	176.204	349.514	380.772	206.517	219.985	254.906	209.478	217.181	251.115	270.384	163.681	213.221	1029.18	-835	1.66302	1.44128	2.77024	2.98026	2.09815	1.94487	2.01275	10.3686	2.74804	1.46125	3.16315	1.58252	2.32306	2.05403
-830	96.3655	113.625	102.212	132.556	92.9897	113.654	79.6741	91.2469	86.736	121.671	82.0604	81.2056	194.169	212.867	-830	145.973	152.883	278.475	389.297	158.255	182.947	233.033	199.382	156.099	232.451	239.306	170.933	216.795	918.4	-830	1.51478	1.3455	2.72449	2.93685	1.70185	1.60968	2.72102	10.065	2.68669	1.63869	2.91621	2.10494	1.61986	2.04577
-825	79.106	122.255	102.212	138.944	87.008	118.005	92.5822	115.283	121.671	132.513	76.0768	104.285	211.429	268.961	-825	126.107	184.841	295.524	338.148	185.191	240.188	254.906	213.684	193.426	246.025	256.917	167.825	169.148	1119.71	-825	1.59415	1.51193	2.89129	2.4337	2.12844	2.03541	1.827	9.71272	2.09504	1.61255	3.37707	1.60929	2.44515	2.01239
-820	112.187	107.872	102.212	156.512	100.059	95.7087	79.229	99.704	130.104	119.262	86.3344	87.1892	212.867	277.59	-820	163.247	162.384	431.92	335.307	194.17	173.968	306.224	164.89	178.156	222.271	258.989	166.789	179.868	979.15	-820	1.45514	1.50534	4.22574	2.14237	1.94056	1.81768	2.27023	9.82057	2.35369	1.38259	2.99983	1.91295	1.58803	2.06051
-815	102.119	116.502	84.6442	145.332	89.1832	103.322	88.1312	91.692	126.49	120.467	82.0604	94.8824	238.756	271.837	-815	145.109	196.933	338.148	329.623	198.66	186.314	268.367	180.033	191.73	230.754	240.342	165.753	203.692	976.767	-815	1.42098	1.69039	3.99494	2.26807	2.22755	1.80324	2.31123	10.6527	2.12164	1.49446	2.92884	1.74693	1.87752	1.9807
-810	103.557	140.953	114.988	135.75	79.3948	109.304	78.3388	98.8137	115.648	151.788	82.9152	84.6248	231.565	264.646	-810	114.014	204.707	281.317	386.455	163.866	193.048	255.748	226.303	159.492	207	250.701	162.645	184.633	939.841	-810	1.10098	1.45231	2.44648	2.84681	2.06395	1.76616	2.35685	9.51124	2.21143	1.49091	3.02359	1.92195	1.54014	1.46858
-805	104.995	119.378	81.45	121.377	95.1649	100.603	94.3627	88.5763	115.648	119.262	83.77	105.14	218.62	266.084	-805	141.654	163.247	346.673	358.039	202.027	170.601	249.017	183.398	191.73	201.91	245.521	150.214	210.839	976.767	-805	1.34915	1.36748	4.25626	2.94982	2.12291	1.69578	2.23435	11.0274	2.15324	1.53777	2.9309	1.4287	1.82608	1.69135
-800	116.502	116.502	105.406	146.929	97.3401	132.143	88.5763	132.642	149.379	134.923	84.6248	94.0276	204.237	273.275	-800	152.019	186.569	366.564	426.237	190.803	185.191	274.256	218.732	157.795	256.205	234.126	198.903	245.383	1082.78	-800	1.30486	1.60142	3.47764	2.90096	1.96017	1.40144	2.7703	8.1632	1.83598	1.62116	2.76663	2.11537	1.35445	2.19916
-795	89.1741	122.255	135.75	126.168	96.7963	99.5153	112.612	80.1192	121.671	90.35	100.011	84.6248	256.016	261.769	-795	128.698	187.432	394.98	332.465	162.744	203.149	251.541	180.874	176.459	210.394	223.766	161.609	209.648	919.591	-795	1.44322	1.53313	2.90961	2.6351	1.6813	2.04139	1.86168	11.4778	2.06738	2.00193	2.23741	1.90971	1.97882	1.72094
-790	94.9272	148.144	99.0177	130.959	91.9022	106.041	92.5822	96.5882	127.695	137.332	70.9481	91.4632	222.935	287.658	-790	116.605	214.208	349.514	346.673	161.622	182.947	257.43	208.636	167.976	242.631	217.551	161.609	178.677	1063.72	-790	1.22837	1.44595	3.52982	2.64719	1.75863	1.72525	1.92993	11.013	2.01598	1.51921	3.06634	1.76693	1.76952	1.63781
-785	102.119	133.761	140.541	114.988	85.3766	123.986	90.3567	94.8078	116.853	127.695	75.2221	94.8824	218.62	273.275	-785	118.333	186.569	377.93	394.98	167.234	243.555	243.97	213.684	203.607	239.238	244.485	165.753	188.206	1128.05	-785	1.15878	1.39479	2.68911	3.43496	1.95878	1.96437	2.08293	11.8983	2.08784	1.6734	3.25018	1.74693	1.99382	1.78855
-780	139.514	128.008	94.2265	132.556	123.443	118.005	81.8997	85.9056	137.332	128.899	87.1892	95.7372	241.633	320.739	-780	135.608	187.432	389.297	329.623	194.17	212.128	296.97	198.541	183.246	200.213	260.025	164.717	198.927	946.988	-780	0.971999	1.46422	4.1315	2.48667	1.57296	1.79763	2.42891	11.0236	2.16242	1.54028	2.98231	1.72051	1.31346	1.56407
-775	107.872	104.995	110.197	111.794	115.286	106.041	85.0154	100.149	109.625	114.443	70.9481	81.2056	258.892	268.961	-775	126.107	187.432	363.722	318.257	209.884	187.436	263.319	173.303	223.967	229.058	237.234	179.22	191.78	941.032	-775	1.16904	1.78515	3.30065	2.84681	1.82056	1.76758	2.25583	9.39631	2.40201	1.51431	3.34377	2.20699	2.07624	2.1816
-770	104.995	151.021	103.809	145.332	75.5882	123.986	92.1371	102.82	103.601	124.081	67.5289	81.2056	233.003	290.535	-770	135.608	183.114	358.039	338.148	195.293	188.559	244.811	187.604	178.156	252.812	227.91	164.717	206.074	1112.56	-770	1.29156	1.21251	3.44902	2.32672	2.58364	1.5208	2.2366	10.8205	2.36301	1.51195	3.375	2.02839	1.6968	1.67402
-765	97.8038	130.885	107.003	135.75	83.2014	106.585	88.1312	93.9176	133.718	102.397	73.5125	90.6084	215.744	250.263	-765	119.197	187.432	340.99	321.099	184.069	188.559	272.573	169.096	196.82	293.533	245.521	156.429	173.912	970.812	-765	1.21873	1.43204	3.18673	2.36537	2.21233	1.7691	1.97333	10.3368	2.03842	1.65138	3.33986	1.72643	2.01239	2.24269
-760	103.557	99.2421	97.4206	108.6	108.76	101.147	91.2469	83.6801	104.806	126.49	90.6084	83.77	215.744	235.88	-760	133.88	168.43	375.089	269.95	178.457	205.394	243.97	190.128	205.303	239.238	248.629	175.076	192.971	1022.03	-760	1.29282	1.69716	3.8502	2.48573	1.64084	2.03066	2.11482	12.2136	2.32782	1.50311	2.744	2.08997	1.98252	2.41065
-755	103.557	122.255	94.2265	137.347	82.6576	110.391	71.6622	77.0035	112.034	142.151	82.0604	87.1892	215.744	274.714	-755	121.788	186.569	323.94	406.346	176.213	198.66	230.509	180.033	173.066	215.484	261.061	177.148	166.765	1010.12	-755	1.17605	1.52606	3.43789	2.95853	2.13184	1.7996	2.3271	13.1179	2.05749	1.26649	3.18132	2.03177	1.67121	1.76258
-750	94.9272	102.119	122.974	110.197	86.4642	122.355	93.0273	89.4665	92.7594	110.829	74.3673	92.318	254.578	280.467	-750	135.608	204.707	380.772	309.732	195.293	179.58	258.272	210.319	200.213	234.148	239.306	155.393	228.707	1006.55	-750	1.42854	2.0046	3.09637	2.81071	2.25866	1.46769	2.45849	11.2505	2.78432	1.89768	3.21789	1.68324	2.10912	2.2929
-745	71.9146	122.255	105.406	151.721	81.0262	108.76	87.6861	93.4725	83.122	86.736	64.9645	104.285	207.114	276.152	-745	128.698	194.342	315.416	400.663	162.744	186.314	251.541	212.843	186.64	254.508	237.234	173.005	203.692	1153.06	-745	1.78959	1.58965	2.99239	2.64079	2.00854	1.71307	2.32297	12.3358	3.02617	2.45391	3.65175	1.65896	2.59529	2.08179
-740	119.378	165.404	114.988	132.556	84.289	123.443	92.5822	106.381	108.42	152.993	81.2056	91.4632	263.207	327.93	-740	116.605	232.347	429.079	352.356	181.824	196.415	259.113	207.795	198.517	273.172	274.528	192.688	206.074	1157.83	-740	0.976772	1.40473	3.7315	2.65817	2.15716	1.59115	2.22585	10.8838	2.3899	1.3582	3.38066	2.10672	1.66292	1.65155
-735	89.1741	149.582	116.585	132.556	76.6758	123.443	76.5584	100.594	118.057	140.946	64.1097	98.3015	277.59	332.245	-735	147.7	186.569	343.831	360.881	180.702	160.499	219.573	171.62	176.459	266.386	258.989	192.688	219.177	1026.8	-735	1.65631	1.24726	2.94918	2.72248	2.3567	1.30019	2.86287	10.2073	1.85988	1.21763	4.03978	1.96017	1.97882	1.78086
-730	106.434	119.378	110.197	129.362	91.9022	109.848	91.692	103.265	116.853	146.969	100.011	89.7536	224.373	289.097	-730	145.973	164.111	366.564	312.574	178.457	194.17	265.002	207.795	210.394	223.967	298.355	148.142	166.765	932.694	-730	1.37149	1.37472	3.32644	2.41628	1.94182	1.76764	1.81875	9.03206	2.26783	1.41387	2.98322	1.65054	1.97676	1.87612
-725	81.9826	179.786	100.615	134.153	85.3766	186.523	82.7899	134.422	97.578	154.197	70.9481	147.025	207.114	286.22	-725	110.559	218.527	295.524	343.831	170.601	242.433	257.43	205.271	173.066	215.484	215.479	191.652	195.353	1101.84	-725	1.34857	1.21548	2.93719	2.56298	1.99821	1.29974	2.35963	8.19686	2.6382	1.33122	3.03713	1.30353	2.11101	1.19855
-720	97.8038	100.68	87.8383	129.362	104.41	109.304	78.7839	100.594	118.057	128.899	77.7864	99.1563	211.429	339.437	-720	133.016	186.569	326.782	289.841	224.475	181.824	276.78	198.541	183.246	223.967	256.917	159.537	184.633	1063.72	-720	1.36003	1.85308	3.72027	2.24055	2.14994	1.66348	2.34353	10.5744	2.34445	1.54028	3.30285	1.60895	1.87361	2.22454
-715	93.489	122.255	84.6442	137.347	90.2708	122.355	72.1073	99.2588	95.1687	131.309	63.2549	82.0604	186.978	271.837	-715	136.471	181.386	321.099	377.93	162.744	195.293	232.192	180.874	128.951	223.967	241.378	170.933	187.015	1007.74	-715	1.45976	1.48367	3.79351	2.75164	1.80284	1.59612	2.59357	10.1526	2.43979	1.37747	3.81595	2.08301	1.37932	1.83197
-710	102.119	132.323	81.45	132.556	71.2378	122.355	92.5822	98.3686	109.625	134.923	82.0604	111.978	225.812	267.522	-710	142.518	173.612	355.198	377.93	193.048	172.845	232.192	200.224	140.828	196.82	237.234	138.818	191.78	958.9	-710	1.39561	1.31204	4.36093	2.8511	2.70991	1.41266	2.07146	9.74802	2.11806	1.48399	2.89097	1.23969	1.37906	1.48742
-705	94.9272	143.829	87.8383	156.512	89.1832	118.005	99.2588	100.594	106.011	114.443	96.592	91.4632	199.923	279.029	-705	147.7	162.384	321.099	309.732	196.415	190.803	243.129	212.843	179.853	215.484	236.198	195.796	191.78	1053	-705	1.55593	1.129	3.65557	1.97897	2.20238	1.61692	1.93212	10.4678	2.29343	1.85981	2.44532	2.1407	1.89464	1.49819
-700	84.8592	104.995	116.585	94.2265	74.5006	94.0773	82.7899	100.594	143.355	113.239	64.1097	78.6412	188.416	254.578	-700	142.518	158.065	306.891	346.673	130.195	185.191	245.652	180.874	186.64	198.517	208.227	161.609	160.809	966.047	-700	1.67946	1.50545	2.63233	3.67914	1.74757	1.9685	1.94238	9.60341	1.71359	1.59728	3.24798	2.05502	2.1994	1.89072
-695	102.119	122.255	107.003	129.362	83.7452	104.953	89.9116	96.1431	102.397	102.397	79.496	92.318	221.497	279.029	-695	107.968	191.751	318.257	355.198	164.989	212.128	241.446	206.954	171.369	232.451	219.623	185.436	219.177	1093.5	-695	1.05728	1.56845	2.97428	2.74577	1.97013	2.02117	2.4377	11.3737	2.35795	2.0211	2.76269	2.00867	1.67814	1.90137
-690	107.872	120.816	114.988	119.779	67.975	127.249	91.2469	93.9176	102.397	126.49	70.9481	86.3344	194.169	304.918	-690	130.425	174.476	306.891	340.99	182.947	173.968	229.668	183.398	137.435	171.369	245.521	165.753	212.03	1051.81	-690	1.20908	1.44414	2.66889	2.84681	2.69138	1.36714	2.32369	11.1993	2.24292	1.4499	3.46058	1.91989	1.27405	1.41842
-685	80.5443	113.625	113.391	129.362	90.8146	120.18	99.704	90.3567	121.671	125.285	82.9152	82.9152	181.225	264.646	-685	137.335	200.388	312.574	386.455	193.048	222.23	258.272	204.43	147.615	229.058	229.982	187.508	179.868	1108.99	-685	1.70509	1.76359	2.7566	2.9874	2.12574	1.84915	1.80402	12.2734	2.1227	1.63171	2.7737	2.26144	1.83272	2.01591
-680	86.2975	106.434	95.8236	126.168	91.3584	102.778	96.5882	91.2469	112.034	146.969	64.9645	88.8988	156.774	266.084	-680	123.515	195.206	315.416	392.138	170.601	199.782	233.875	223.779	157.795	246.025	239.306	163.681	152.471	1086.36	-680	1.43127	1.83406	3.29163	3.10807	1.86738	1.94382	1.57857	11.9057	2.08753	1.52262	3.68364	1.84121	1.8285	2.31153
-675	97.8038	135.199	84.6442	108.6	100.059	106.585	86.3507	99.2588	90.35	131.309	83.77	82.9152	208.552	303.48	-675	125.243	182.25	278.475	392.138	173.968	202.027	247.335	186.763	178.156	264.689	251.737	168.861	200.118	1053	-675	1.28055	1.34801	3.28995	3.61085	1.73865	1.89546	2.3175	10.6087	2.73752	1.42232	3.0051	2.03655	1.82156	1.95777
-670	107.872	122.255	103.809	124.571	101.691	105.497	86.3507	105.49	118.057	148.174	70.9481	83.77	215.744	263.207	-670	117.469	188.296	394.98	423.396	175.09	182.947	245.652	175.827	184.943	235.845	257.953	153.321	203.692	1000.59	-670	1.08897	1.54019	3.80488	3.39884	1.72179	1.73414	2.35889	9.48514	2.08079	1.18662	3.6358	1.83027	1.71447	1.92912
-665	97.8038	129.446	86.2412	102.212	79.9386	121.811	94.3627	118.398	124.081	108.42	81.2056	92.318	197.046	264.646	-665	151.155	204.707	352.356	349.514	153.765	199.782	256.589	192.652	198.517	201.91	229.982	207.191	187.015	1125.66	-665	1.54549	1.58141	4.0857	3.41951	1.92354	1.6401	1.98188	9.50743	2.06792	1.7769	2.8321	2.24432	2.02974	1.5598
-660	116.502	128.008	114.988	137.347	97.8839	119.092	81.8997	115.283	113.239	144.56	88.044	100.866	247.386	258.892	-660	148.564	199.525	346.673	420.554	194.17	199.782	254.906	201.906	169.672	259.599	256.917	163.681	177.486	1136.39	-660	1.27521	1.55869	3.01485	3.06198	1.98368	1.67754	2.16711	9.85738	2.25105	1.39669	2.91805	1.62276	1.45639	2.02799
-655	102.119	151.021	116.585	154.915	94.0773	110.391	92.1371	113.947	118.057	128.899	75.2221	116.252	217.182	335.122	-655	104.513	200.388	329.623	412.029	195.293	223.352	258.272	198.541	169.672	256.205	236.198	176.112	160.809	1141.15	-655	1.02345	1.32689	2.82731	2.65972	2.07588	2.02328	1.74533	10.0147	2.18768	1.54028	3.14001	1.51492	1.66152	1.69649
-650	103.557	133.761	91.0324	143.735	87.5518	127.249	82.3448	111.722	108.42	102.397	76.0768	78.6412	233.003	316.424	-650	124.379	217.663	343.831	403.505	211.006	184.069	249.017	212.001	181.549	291.836	227.91	199.939	190.589	1078.02	-650	1.20107	1.62725	3.77702	2.80727	2.41007	1.44653	2.31452	9.64912	2.29678	2.07039	2.99579	2.54242	1.75313	2.18177
-645	117.94	125.131	94.2265	148.527	80.4824	106.041	100.594	103.265	72.28	120.467	73.5125	70.0933	231.565	276.152	-645	126.107	197.797	329.623	358.039	191.926	231.209	254.065	208.636	174.762	223.967	249.665	195.796	169.148	1085.16	-645	1.06924	1.58072	3.4982	2.41061	2.38469	2.18037	1.68148	10.5086	3.51501	1.7319	3.39623	2.79336	1.48179	1.78986
-640	93.489	116.502	92.6295	129.362	76.132	102.778	77.8937	108.606	128.899	161.425	68.3837	94.0276	212.867	274.714	-640	123.515	196.933	298.366	383.613	149.276	202.027	222.938	184.239	171.369	227.361	238.27	151.25	182.251	1022.03	-640	1.32118	1.69039	3.22107	2.96543	1.96075	1.96566	2.33973	9.41045	1.72955	1.14133	3.48431	1.60857	1.83304	1.95157
-635	99.2421	125.131	87.8383	114.988	81.57	113.654	89.9116	94.8078	133.718	148.174	88.044	80.3508	194.169	277.59	-635	138.199	198.661	315.416	323.94	171.723	202.027	256.589	174.985	159.492	239.238	216.515	160.573	187.015	1132.81	-635	1.39254	1.58762	3.59087	2.81716	2.10522	1.77756	2.07999	11.9485	1.91888	1.18094	2.45916	1.9984	1.6071	1.91189
-630	81.9826	116.502	119.779	118.182	82.6576	104.953	72.9975	96.1431	89.1454	115.648	59.8357	90.6084	188.416	250.263	-630	108.832	181.386	267.109	363.722	169.478	180.702	216.208	190.128	162.885	218.877	220.659	175.076	183.442	1005.36	-630	1.3275	1.55694	2.23	3.07764	2.05037	1.72174	2.51298	10.4569	2.42534	1.64402	3.68774	1.93223	1.98683	1.87875
-625	79.106	110.748	99.0177	114.988	91.9022	104.953	88.5763	105.49	134.923	101.192	64.9645	87.1892	220.059	304.918	-625	115.742	171.885	267.109	349.514	200.905	185.191	249.017	174.144	191.73	261.295	251.737	154.357	154.853	1044.66	-625	1.46312	1.55203	2.69758	3.03957	2.18607	1.76451	1.74825	9.90294	1.84563	1.72093	3.875	1.77037	2.42371	2.35936
-620	83.4209	133.761	126.168	107.003	87.008	96.7963	94.3627	95.2529	95.1687	138.537	82.9152	100.866	199.923	220.059	-620	141.654	173.612	340.99	315.416	193.048	231.209	224.62	212.001	147.615	205.303	208.227	175.076	203.692	1118.52	-620	1.69806	1.29793	2.70267	2.94773	2.21874	2.38861	2.15861	11.7426	2.36023	1.53029	2.51133	1.73573	1.76952	1.53485
-615	102.119	119.378	105.406	113.391	100.059	104.953	102.375	105.045	127.695	128.899	94.8824	103.43	188.416	312.109	-615	145.973	196.07	312.574	329.623	194.17	221.107	254.906	204.43	174.762	212.09	284.888	163.681	220.368	1120.9	-615	1.42944	1.64242	2.96543	2.90696	1.94056	2.10672	2.15257	10.6706	1.99622	1.58596	3.00254	1.58252	1.71137	1.77663
-610	99.2421	116.502	122.974	142.138	83.7452	97.8839	81.0095	89.9116	107.215	128.899	76.9316	93.1728	218.62	281.905	-610	153.746	209.89	247.218	346.673	169.478	176.213	252.383	204.43	174.762	227.361	279.708	203.047	212.03	1101.84	-610	1.5492	1.8016	2.01033	2.43898	2.02374	1.80022	2.61735	12.2547	2.35398	1.58596	3.6358	2.17926	1.76097	1.95157
-605	116.502	128.008	95.8236	127.765	85.3766	116.373	92.1371	115.283	113.239	128.899	74.3673	94.8824	182.663	270.399	-605	112.287	196.07	278.475	389.297	168.356	184.069	202.747	217.049	169.672	264.689	231.018	174.041	170.339	1050.62	-605	0.96382	1.5317	2.90612	3.04698	1.97192	1.58171	1.84875	9.11343	1.79044	1.68386	3.10645	1.83428	1.45639	2.06775
-600	96.3655	103.557	95.8236	164.497	88.6394	117.461	93.4725	117.063	75.894	125.285	64.9645	86.3344	233.003	333.684	-600	152.883	196.933	304.049	545.584	178.457	186.314	278.462	195.176	156.099	235.845	263.133	176.112	204.883	1161.4	-600	1.58649	1.90169	3.17301	3.31668	2.0133	1.58618	2.19191	9.92115	3.66909	1.55785	4.05041	2.03989	1.61986	2.27744
-595	96.3655	163.965	121.377	188.453	76.6758	114.198	80.5644	123.295	97.578	161.425	75.2221	116.252	191.293	353.82	-595	133.016	202.116	261.425	471.702	186.314	206.517	235.557	211.16	191.73	239.238	236.198	180.256	185.824	1098.27	-595	1.38033	1.23268	2.15384	2.50302	2.42989	1.80841	2.30653	8.90767	2.41404	1.3081	3.14001	1.55056	1.98961	1.45908
-590	100.68	112.187	122.974	95.8236	95.1649	95.7087	94.8078	96.1431	120.467	120.467	81.2056	87.1892	222.935	277.59	-590	105.377	209.026	255.742	335.307	151.52	211.006	238.922	193.493	162.885	252.812	236.198	176.112	175.103	1061.34	-590	1.04665	1.8632	2.07965	3.49921	1.59219	2.20467	1.84693	11.0392	1.9833	1.6062	2.90864	2.01989	1.61785	2.25349
-585	115.063	117.94	92.6295	105.406	88.6394	103.866	81.4546	88.5763	84.3267	139.741	64.9645	92.318	188.416	264.646	-585	121.788	204.707	321.099	358.039	167.234	203.149	246.494	193.493	166.279	262.992	271.42	167.825	183.442	950.561	-585	1.05844	1.73569	3.46649	3.39677	1.88667	1.95589	2.25207	10.7316	2.92308	1.38465	4.17798	1.8179	1.44511	2.22988
-580	92.0507	112.187	86.2412	121.377	73.413	134.319	98.8137	119.734	71.0754	150.583	68.3837	106.85	168.28	300.603	-580	121.788	178.795	287	355.198	180.702	196.415	272.573	214.525	190.033	278.263	224.802	185.436	169.148	1080.4	-580	1.32305	1.59373	3.32787	2.92641	2.46145	1.46231	1.71178	9.02335	3.83499	1.42463	3.28737	1.73549	2.06444	2.48035
-575	116.502	140.953	87.8383	146.929	81.57	126.705	99.2588	107.716	108.42	125.285	76.0768	78.6412	161.089	297.726	-575	133.016	176.204	255.742	468.861	170.601	191.926	242.287	241.446	149.312	232.451	208.227	189.58	200.118	1168.55	-575	1.14176	1.25009	2.91151	3.19106	2.09146	1.51474	2.01612	10.8484	2.23471	1.92717	2.73706	2.41069	1.28163	1.64914
-570	89.1741	107.872	100.615	110.197	88.0956	115.286	105.935	109.941	112.034	109.625	81.2056	92.318	208.552	270.399	-570	128.698	175.34	315.416	366.564	180.702	184.069	233.033	199.382	156.099	254.508	246.557	165.753	197.736	1116.14	-570	1.44322	1.62545	3.13488	3.32644	2.0512	1.59664	1.86657	10.1521	2.08002	1.81877	3.03621	1.79546	1.75049	2.35936
-565	89.1741	99.2421	99.0177	142.138	70.694	106.585	76.1133	109.941	89.1454	128.899	72.6577	81.2056	179.786	299.165	-565	135.608	207.298	227.326	292.683	186.314	213.251	215.366	203.589	139.131	227.361	243.45	177.148	162	1056.58	-565	1.52071	2.08881	2.29582	2.05914	2.6355	2.00076	2.12841	9.61036	2.4159	1.57944	3.35064	2.18148	1.56022	2.29097
-560	99.2421	106.434	89.4353	121.377	70.694	110.935	89.4665	93.0273	107.215	116.853	70.9481	94.0276	199.923	256.016	-560	105.377	204.707	289.841	346.673	173.968	160.499	262.478	208.636	157.795	295.23	249.665	167.825	187.015	1001.78	-560	1.06181	1.92333	3.24079	2.85618	2.46086	1.44678	2.09034	10.7687	2.44814	1.78546	3.51899	1.78485	1.59	2.77384
-555	76.2295	136.638	102.212	138.944	67.4312	103.866	68.5465	101.929	79.508	169.858	65.8193	115.397	198.484	327.93	-555	126.97	183.977	247.218	434.762	176.213	166.111	228.827	206.954	140.828	264.689	229.982	168.861	178.677	1087.55	-555	1.66563	1.34646	2.41868	3.12904	2.61322	1.59929	2.60665	10.6696	2.87803	1.21839	3.49414	1.4633	1.84742	1.93716
-550	96.3655	138.076	67.0765	153.318	86.4642	119.092	85.0154	121.069	90.35	139.741	68.3837	109.414	218.62	342.313	-550	118.333	192.615	289.841	397.821	162.744	205.394	226.303	196.017	156.099	249.418	223.766	182.328	147.706	1057.77	-550	1.22796	1.39499	4.32106	2.59475	1.88221	1.72467	1.73741	8.73689	2.50474	1.40271	3.27222	1.66641	1.61986	1.80638
-545	79.106	110.748	79.853	110.197	87.5518	116.373	94.8078	97.0333	86.736	114.443	64.9645	79.496	186.978	260.331	-545	103.649	196.933	247.218	340.99	153.765	182.947	215.366	167.414	142.525	261.295	223.766	181.292	175.103	1038.71	-545	1.31026	1.77821	3.09591	3.09436	1.75628	1.57207	1.84693	10.7047	2.48301	1.46285	3.44444	2.28052	1.80169	2.35936
-540	81.9826	136.638	95.8236	140.541	84.8328	119.636	92.1371	102.375	89.1454	131.309	73.5125	93.1728	217.182	336.56	-540	127.834	207.298	278.475	377.93	198.66	198.66	247.335	236.398	159.492	247.722	200.975	204.083	202.501	1232.87	-540	1.55928	1.51714	2.90612	2.68911	2.34178	1.66054	2.19782	12.0427	2.77451	1.80032	2.7339	2.19037	1.94544	1.81298
-535	113.625	158.212	110.197	132.556	79.9386	119.636	77.8937	119.289	103.601	163.835	82.0604	83.77	212.867	289.097	-535	126.107	215.072	267.109	394.98	172.845	209.884	242.287	210.319	169.672	229.058	224.802	190.616	198.927	946.988	-535	1.10985	1.35939	2.42392	2.97972	2.16223	1.75435	2.55383	7.93863	2.33865	1.28373	2.73947	2.27547	1.49327	1.44779
-530	103.557	143.829	86.2412	156.512	83.2014	119.092	95.2529	100.594	116.853	136.127	61.5453	100.011	179.786	291.973	-530	119.197	174.476	255.742	366.564	173.968	195.293	228.827	212.001	152.705	210.394	231.018	159.537	216.795	981.532	-530	1.15102	1.21308	2.96543	2.34208	2.09092	1.63985	2.27599	9.75735	1.95825	1.55737	3.75363	1.59519	1.4746	1.4628
-525	103.557	117.94	105.406	127.765	82.1138	110.935	89.0214	105.935	86.736	140.946	76.0768	96.592	205.676	316.424	-525	127.834	234.074	295.524	352.356	163.866	232.331	247.335	196.858	152.705	305.41	236.198	206.155	189.398	1259.08	-525	1.23443	1.98469	2.80368	2.75785	1.9956	2.0943	2.12755	11.8853	2.85158	1.39669	3.10473	2.13429	1.4746	2.58954
-520	90.6124	128.008	103.809	143.735	91.9022	110.391	75.2231	101.484	85.5314	113.239	74.3673	93.1728	233.003	293.411	-520	120.924	201.252	267.109	406.346	182.947	209.884	184.239	213.684	135.738	285.049	188.544	215.479	177.486	1178.08	-520	1.33452	1.57219	2.57308	2.82704	1.99067	1.90127	2.35946	11.6085	2.15406	1.88702	2.53531	2.31268	1.49801	2.22681
-515	117.94	135.199	97.4206	126.168	87.008	121.267	93.4725	121.514	78.3034	124.081	74.3673	104.285	212.867	326.492	-515	128.698	213.345	315.416	366.564	194.17	225.597	248.176	229.668	156.099	234.148	235.162	162.645	188.206	1330.55	-515	1.09121	1.578	3.23767	2.90537	2.23164	1.86033	2.0135	10.9497	3.16942	1.85096	3.16217	1.55962	1.32354	1.73187
-510	106.434	143.829	87.8383	140.541	76.132	127.249	91.2469	123.74	95.1687	168.653	70.0933	111.978	194.169	345.19	-510	145.973	225.437	264.267	386.455	168.356	227.842	226.303	252.383	167.976	302.017	220.659	214.443	175.103	1237.64	-510	1.37149	1.56739	3.00856	2.74976	2.21137	1.79052	1.91901	10.0019	2.37791	1.49646	3.14807	1.91504	1.57822	2.09983
-505	86.2975	117.94	114.988	127.765	100.059	124.53	105.935	104.155	87.9407	152.993	71.8029	91.4632	224.373	294.85	-505	143.381	197.797	295.524	409.188	148.153	242.433	259.113	215.366	142.525	242.631	217.551	161.609	188.206	1045.86	-505	1.66148	1.6771	2.57004	3.20266	1.48066	1.94678	1.77661	10.0413	2.94645	1.40769	3.02983	1.76693	1.65155	2.05725
-500	70.4763	130.885	79.853	111.794	66.8874	101.147	75.6682	107.271	93.964	101.192	76.0768	111.978	169.718	319.301	-500	126.107	207.298	241.534	397.821	153.765	203.149	200.224	195.176	137.435	266.386	232.054	185.436	162	1243.59	-500	1.78935	1.58383	3.02474	3.55852	2.29887	2.00846	2.14093	11.593	2.13085	1.92877	3.05026	1.656	1.95008	2.03527
-495	92.0507	130.885	76.6589	121.377	101.691	116.917	82.7899	119.289	89.1454	131.309	85.4796	92.318	182.663	283.343	-495	119.197	244.439	269.95	403.505	178.457	198.66	218.732	217.89	161.189	239.238	197.868	197.868	170.339	1184.03	-495	1.2949	1.8676	3.52145	3.3244	1.75491	1.69915	2.05748	9.92578	2.45365	1.65937	2.31479	2.14333	1.75109	1.82786
-490	104.995	100.68	92.6295	140.541	91.9022	109.304	89.0214	117.953	96.3734	134.923	86.3344	91.4632	172.595	273.275	-490	107.968	190.887	284.158	394.98	179.58	193.048	216.208	189.287	157.795	283.353	222.73	187.508	144.133	1103.03	-490	1.02831	1.89597	3.06769	2.81042	1.95403	1.76616	1.61908	9.35143	2.24344	1.40293	2.57986	2.05009	1.50288	2.81438
-485	92.0507	110.748	73.4647	134.153	72.8692	118.005	96.1431	100.149	97.578	113.239	60.6905	94.8824	188.416	283.343	-485	113.15	197.797	247.218	392.138	151.52	159.377	193.493	168.255	162.885	254.508	205.119	193.724	164.383	1029.18	-485	1.22922	1.786	3.36512	2.92307	2.07935	1.3506	1.70977	10.2765	1.98296	1.48584	3.37976	2.04172	1.76952	2.29808
-480	87.7358	135.199	67.0765	166.094	85.3766	112.567	82.7899	101.039	77.0987	127.695	63.2549	104.285	176.91	297.726	-480	97.603	189.16	224.485	335.307	166.111	172.845	207.795	193.493	154.402	207	198.903	161.609	170.339	1069.68	-480	1.11246	1.39912	3.3467	2.01877	1.94563	1.5355	2.05748	10.5868	2.69518	1.51528	3.14447	1.54968	1.75985	1.53107
-475	104.995	128.008	127.765	156.512	86.4642	122.899	99.704	110.832	84.3267	146.969	67.5289	96.592	166.842	312.109	-475	126.107	214.208	272.792	409.188	163.866	223.352	221.255	205.271	164.582	261.295	227.91	195.796	159.618	1164.97	-475	1.20107	1.6734	2.13511	2.61442	1.89519	1.81737	1.60092	10.5112	2.62379	1.39669	3.375	2.02704	1.56752	2.04124
-470	92.0507	106.434	91.0324	151.721	75.0444	132.143	100.149	106.381	77.0987	136.127	83.77	117.962	205.676	302.041	-470	127.834	197.797	269.95	409.188	156.01	211.006	246.494	221.255	157.795	295.23	227.91	194.76	171.53	1041.09	-470	1.38874	1.85841	2.96543	2.69698	2.0789	1.5968	1.71275	9.78648	3.19712	1.62536	2.72067	1.65104	1.71422	2.77384
-465	86.2975	149.582	73.4647	153.318	58.1866	122.899	97.9235	129.971	69.8707	156.607	75.2221	121.381	175.472	313.548	-465	100.194	234.074	250.059	394.98	154.887	212.128	222.097	201.065	147.615	249.418	206.155	194.76	177.486	1110.18	-465	1.16103	1.56485	3.4038	2.57622	2.66191	1.72604	1.81249	8.54173	3.17868	1.28388	2.74062	1.60453	1.71054	1.66743
-460	92.0507	129.446	84.6442	175.677	82.1138	127.249	92.1371	115.283	77.0987	160.221	82.0604	119.671	198.484	340.875	-460	116.605	251.349	284.158	485.91	177.335	217.74	211.16	236.398	171.369	279.959	204.083	217.551	188.206	1119.71	-460	1.26675	1.94173	3.35709	2.76594	2.15962	1.71113	2.04268	9.71272	2.73883	1.47545	2.48699	1.8179	1.86168	2.16275
-455	86.2975	125.131	89.4353	172.482	86.4642	121.811	96.1431	112.612	87.9407	131.309	80.3508	100.011	165.404	299.165	-455	119.197	193.478	272.792	386.455	184.069	179.58	234.716	174.985	154.402	223.967	199.939	185.436	225.133	1027.99	-455	1.38123	1.5462	3.05016	2.24055	2.12885	1.47425	2.34164	9.12858	2.66902	1.33262	2.48833	1.85415	1.78918	1.78986
-450	100.68	128.008	102.212	116.585	80.4824	106.041	92.1371	112.612	90.35	130.104	75.2221	115.397	188.416	319.301	-450	120.06	190.887	275.633	386.455	149.276	202.027	212.001	182.557	125.558	254.508	197.868	154.357	150.089	1013.69	-450	1.19249	1.49121	2.69669	3.31478	1.85476	1.90518	1.62897	9.00165	2.34644	1.40316	2.63045	1.33761	1.24709	1.98822
-445	99.2421	120.816	86.2412	142.138	63.0808	114.198	94.8078	136.203	97.578	157.811	67.5289	114.543	179.786	297.726	-445	130.425	239.257	261.425	352.356	171.723	235.698	194.335	204.43	125.558	249.418	191.652	189.58	163.192	1219.77	-445	1.31421	1.98033	3.03133	2.47897	2.72227	2.06395	1.72129	8.95553	1.99158	1.29541	2.83807	1.6551	1.26516	2.06444
-440	69.038	139.514	86.2412	146.929	77.7634	131.056	93.0273	107.271	73.4847	150.583	61.5453	113.688	168.28	300.603	-440	106.24	218.527	269.95	460.336	152.643	221.107	175.827	206.954	152.705	268.082	191.652	190.616	154.853	1238.83	-440	1.53887	1.56634	3.13018	3.13304	1.96291	1.68713	1.6646	11.5486	2.3927	1.37435	3.11399	1.67666	2.2119	1.92154
-435	73.3529	123.693	94.2265	159.706	82.1138	125.618	92.1371	159.348	86.736	128.899	64.1097	102.576	186.978	261.769	-435	119.197	200.388	298.366	335.307	150.398	176.213	196.017	183.398	151.008	237.541	178.184	184.4	167.956	1105.41	-435	1.62497	1.62005	3.16648	2.09952	1.83158	1.40277	1.8229	6.9371	2.25993	1.4228	2.77937	1.7977	2.05866	1.92041
-430	92.0507	126.57	99.0177	161.303	67.4312	140.3	95.2529	111.722	87.9407	114.443	61.5453	94.8824	162.527	289.097	-430	120.06	222.846	224.485	392.138	154.887	224.475	206.112	256.589	156.099	279.959	202.011	194.76	191.78	1131.62	-430	1.30429	1.76066	2.26712	2.43107	2.29697	1.59996	2.01338	10.1289	2.34377	2.24206	3.28232	2.05264	1.69579	2.2119
-425	67.5997	151.021	86.2412	116.585	88.6394	116.917	89.9116	105.49	90.35	136.127	60.6905	91.4632	192.731	306.356	-425	102.785	205.571	275.633	335.307	171.723	184.069	191.811	205.271	166.279	273.172	206.155	167.825	159.618	1094.69	-425	1.5205	1.36121	3.19607	2.87606	1.93732	1.57436	1.77528	10.3772	2.12297	1.50793	3.39683	1.83489	2.45976	1.80884
-420	94.9272	112.187	70.2706	150.124	91.3584	108.216	100.149	121.959	86.736	137.332	82.0604	88.8988	181.225	294.85	-420	102.785	193.478	196.069	392.138	159.377	191.926	186.763	185.081	149.312	254.508	190.616	156.429	128.647	1082.78	-420	1.08278	1.72461	2.7902	2.6121	1.74452	1.77354	1.28456	8.87823	2.15324	1.34769	2.32287	1.75963	1.57291	2.26861
-415	73.3529	135.199	97.4206	143.735	81.57	132.687	94.3627	103.71	79.508	126.49	71.8029	106.85	199.923	330.807	-415	112.287	212.481	247.218	480.227	166.111	209.884	195.176	235.557	159.492	247.722	197.868	196.832	160.809	1255.5	-415	1.53077	1.57161	2.53763	3.34105	2.03643	1.58179	1.70416	12.1059	2.45479	1.86226	2.7557	1.84214	2.17431	1.83227
-410	79.106	129.446	119.779	146.929	69.6064	125.074	89.0214	98.3686	96.3734	96.3734	85.4796	107.704	186.978	337.999	-410	131.289	196.07	269.95	412.029	161.622	193.048	217.049	194.335	147.615	240.935	235.162	187.508	188.206	1080.4	-410	1.65966	1.51468	2.25373	2.80427	2.32194	1.54347	2.11417	10.9832	2.25217	2.01648	2.75109	1.74095	1.86604	1.86127
-405	94.9272	133.761	92.6295	138.944	108.216	122.899	105.49	93.4725	102.397	149.379	77.7864	105.995	218.62	296.288	-405	121.788	163.247	343.831	426.237	150.398	230.086	230.509	201.906	145.918	271.476	203.047	174.041	222.751	1145.91	-405	1.28296	1.22044	3.7119	3.06769	1.38979	1.87216	2.11157	12.2594	2.25114	1.35164	2.61032	1.64197	1.53716	2.02956
-400	97.8038	120.816	91.0324	138.944	81.57	106.585	95.698	116.173	104.806	145.765	71.8029	88.8988	174.033	296.288	-400	114.878	211.617	301.208	372.247	156.01	198.66	203.589	212.843	145.918	257.902	206.155	179.22	185.824	1078.02	-400	1.17457	1.75156	3.3088	2.67911	1.91259	1.86387	1.94178	9.27942	1.94253	1.46018	2.87113	2.016	1.49195	2.13466
-395	90.6124	138.076	97.4206	114.988	96.2525	114.742	109.496	107.271	131.309	115.648	87.1892	94.8824	205.676	306.356	-395	145.109	196.07	278.475	434.762	177.335	244.677	224.62	206.112	149.312	278.263	256.917	191.652	166.765	1051.81	-395	1.60142	1.42001	2.85848	3.78092	1.84239	2.13242	1.52302	9.8052	1.71063	1.78224	2.94666	2.01989	1.64781	2.01529
-390	96.3655	142.391	83.0471	145.332	78.3072	110.935	104.6	111.722	96.3734	146.969	69.2385	108.559	175.472	276.152	-390	114.878	202.116	281.317	429.079	136.929	203.149	206.954	215.366	134.041	264.689	205.119	184.4	209.648	1095.89	-390	1.19211	1.41944	3.38743	2.9524	1.74862	1.83125	2.00428	9.80905	2.14742	1.46538	2.9625	1.69861	1.39097	1.85889
-385	73.3529	145.267	103.809	143.735	89.727	136.494	102.82	122.404	102.397	144.56	84.6248	107.704	191.293	319.301	-385	135.608	236.666	272.792	446.128	168.356	234.576	196.017	202.747	154.402	215.484	204.083	190.616	178.677	1209.05	-385	1.8487	1.62917	2.62783	3.10382	1.87631	1.71858	1.73777	9.87748	1.91429	1.40251	2.41162	1.76981	2.10492	1.48336
-380	93.489	168.28	83.0471	166.094	82.6576	150.089	105.935	206.53	72.28	196.361	82.0604	129.074	178.348	427.173	-380	107.104	208.162	267.109	457.495	172.845	260.39	239.763	248.176	156.099	278.263	218.587	228.946	171.53	1286.47	-380	1.14563	1.237	3.21635	2.75443	2.0911	1.73491	1.61919	6.22901	3.31715	1.26388	2.66373	1.77376	1.6697	1.65357
-375	93.489	156.774	91.0324	150.124	90.2708	148.457	111.277	213.651	80.7127	172.267	79.496	118.817	199.923	355.258	-375	136.471	218.527	338.148	406.346	156.01	213.251	206.954	213.684	164.582	279.959	225.838	207.191	154.853	1178.08	-375	1.45976	1.3939	3.71459	2.70674	1.72824	1.43645	1.39161	5.51402	2.56408	1.24042	2.84088	1.74379	1.76044	1.78575
-370	99.2421	123.693	95.8236	122.974	91.3584	113.11	118.398	108.606	86.736	134.923	84.6248	99.1563	241.633	314.986	-370	123.515	226.301	326.782	417.712	169.478	205.394	215.366	220.414	130.648	246.025	217.551	167.825	194.162	1080.4	-370	1.24459	1.82953	3.41024	3.39677	1.85509	1.81587	1.63991	9.94788	2.48301	1.63363	2.57077	1.69253	1.31645	1.98899
-365	119.378	119.378	103.809	146.929	81.0262	109.304	113.057	109.051	86.736	134.923	79.496	111.978	217.182	319.301	-365	126.97	217.663	309.732	375.089	184.069	234.576	270.049	218.732	162.885	239.238	253.809	208.227	203.692	1094.69	-365	1.0636	1.82331	2.98368	2.55285	2.27172	2.14609	1.80167	10.0384	3.11346	1.62116	3.19273	1.85953	1.36445	2.00403
-360	89.1741	129.446	89.4353	132.556	86.4642	129.424	106.381	107.271	110.829	114.443	70.0933	105.14	175.472	309.233	-360	115.742	196.07	241.534	372.247	177.335	186.314	200.224	211.16	167.976	239.238	217.551	188.544	172.721	1117.33	-360	1.29793	1.51468	2.70066	2.80823	2.05096	1.43956	1.62362	10.4159	1.80659	1.84511	3.10373	1.79327	1.88368	1.84816
-355	96.3655	109.31	84.6442	130.959	92.446	122.355	124.63	155.342	103.601	150.583	77.7864	106.85	178.348	296.288	-355	108.832	192.615	301.208	360.881	152.643	187.436	211.16	183.398	140.828	220.574	193.724	167.825	182.251	1161.4	-355	1.12936	1.76209	3.55852	2.75568	1.65116	1.53191	1.46233	7.47639	2.0382	1.21792	2.49046	1.57067	1.46139	2.01787
-350	97.8038	119.378	102.212	126.168	91.3584	132.687	106.381	101.484	99.9874	167.449	69.2385	96.592	199.923	307.794	-350	133.016	190.024	295.524	406.346	180.702	202.027	217.049	212.001	135.738	268.082	178.184	222.73	202.501	1128.05	-350	1.36003	1.59178	2.89129	3.22068	1.97795	1.52258	1.90355	11.1155	2.17076	1.26607	2.57349	2.30589	1.38786	2.24565
-345	83.4209	152.459	99.0177	132.556	95.7087	117.461	125.965	129.526	92.7594	132.513	83.77	94.0276	207.114	332.245	-345	145.973	209.026	301.208	463.178	167.234	211.006	217.049	223.779	201.91	225.664	241.378	176.112	196.545	993.444	-345	1.74983	1.37103	3.04196	3.49421	1.74732	1.7964	1.56031	7.66984	2.33991	1.68873	2.88143	1.87299	2.42038	1.48016
-340	112.187	152.459	103.809	135.75	98.4277	114.198	112.612	109.496	106.011	115.648	74.3673	108.559	209.991	307.794	-340	129.561	203.843	298.366	417.712	170.601	203.149	209.478	218.732	134.041	312.197	228.946	174.041	197.736	1226.92	-340	1.15487	1.33704	2.87419	3.07707	1.73326	1.77892	1.7559	11.2051	1.976	1.89136	3.07859	1.60319	1.1948	2.04775
-335	97.8038	132.323	107.003	145.332	83.2014	120.724	115.728	104.155	71.0754	139.741	79.496	89.7536	211.429	329.369	-335	126.107	209.89	309.732	383.613	164.989	218.863	215.366	212.001	147.615	239.238	199.939	174.041	191.78	1069.68	-335	1.28938	1.58619	2.89461	2.63956	1.98301	1.81292	1.65716	10.2701	3.03011	1.5171	2.51509	1.93909	1.5093	1.80799
-330	122.255	148.144	119.779	180.468	86.4642	120.724	100.594	131.307	85.5314	173.472	76.9316	103.43	221.497	362.449	-330	115.742	235.802	275.633	420.554	177.335	215.496	238.922	247.335	157.795	293.533	200.975	218.587	185.824	1224.53	-330	0.946724	1.59171	2.30117	2.33036	2.05096	1.78503	1.84726	9.32576	2.79339	1.42579	2.61239	2.11337	1.29071	1.9814
-325	129.446	140.953	94.2265	124.571	101.147	136.494	113.947	120.179	98.7827	119.262	70.0933	110.269	185.54	350.943	-325	144.245	206.435	309.732	392.138	158.255	203.149	232.192	203.589	193.426	296.927	208.227	199.939	194.162	1123.28	-325	1.11432	1.46457	3.2871	3.14792	1.5646	1.48834	1.70396	9.34676	2.35053	1.70707	2.97071	1.8132	1.49426	2.10657
-320	128.008	125.131	114.988	134.153	95.1649	122.355	136.648	103.71	97.578	152.993	93.1728	95.7372	205.676	316.424	-320	134.744	220.255	227.326	429.079	188.559	202.027	222.097	212.843	203.607	285.049	208.227	164.717	215.604	1095.89	-320	1.05262	1.76019	1.97695	3.19843	1.98139	1.65116	1.5778	10.5668	2.27609	1.39119	2.23485	1.72051	1.59058	2.278
-315	125.131	145.267	86.2412	196.438	87.5518	150.633	120.624	121.514	107.215	133.718	91.4632	107.704	202.799	361.011	-315	142.518	210.753	340.99	423.396	170.601	189.681	234.716	243.129	173.066	262.992	218.587	205.119	200.118	1220.96	-315	1.13894	1.4508	3.95391	2.15536	1.94857	1.25923	1.65903	10.0479	2.1892	1.81822	2.38989	1.90447	1.38307	1.8104
-310	110.748	104.995	99.0177	167.691	91.3584	129.424	123.295	116.618	95.1687	160.221	100.011	104.285	211.429	348.067	-310	148.564	196.07	261.425	358.039	162.744	219.985	239.763	217.049	190.033	227.361	217.551	169.897	257.295	994.635	-310	1.34145	1.86741	2.64019	2.13511	1.78138	1.69972	2.08683	8.529	2.51935	1.35469	2.17526	1.62916	1.7159	2.16544
-305	104.995	136.638	103.809	158.109	90.8146	131.6	118.398	121.959	90.35	165.039	65.8193	111.978	178.348	375.394	-305	115.742	236.666	321.099	497.277	177.335	237.943	213.684	212.843	135.738	278.263	199.939	195.796	200.118	1031.56	-305	1.10235	1.73207	3.09317	3.14515	1.95271	1.80808	1.69021	8.45825	2.36507	1.28965	3.0377	1.74851	1.2928	2.0365
-300	120.816	138.076	87.8383	135.75	91.9022	123.443	123.74	104.6	89.1454	139.741	78.6412	93.1728	195.608	330.807	-300	126.107	203.843	264.267	392.138	177.335	200.905	236.398	185.922	169.672	232.451	205.119	186.472	175.103	1038.71	-300	1.04379	1.47631	3.00856	2.88868	1.92961	1.62752	1.41509	9.93028	2.65183	1.33047	2.60829	2.00136	1.40438	1.6835
-295	112.187	151.021	92.6295	161.303	81.0262	123.443	104.6	107.271	93.964	171.063	85.4796	106.85	185.54	327.93	-295	127.834	190.024	298.366	446.128	178.457	222.23	228.827	221.255	157.795	198.517	191.652	204.083	251.339	1062.53	-295	1.13948	1.25826	3.22107	2.76578	2.20246	1.80027	2.40285	9.90514	2.43526	1.29342	2.24208	1.91001	1.40654	1.3145
-290	99.2421	128.008	100.615	175.677	86.4642	143.019	129.081	209.645	89.1454	186.723	91.4632	141.896	189.854	302.041	-290	130.425	270.352	298.366	417.712	178.457	228.964	220.414	266.684	174.762	254.508	228.946	213.407	212.03	1220.96	-290	1.31421	2.11199	2.96543	2.37774	2.06395	1.60093	1.64261	5.82393	2.47252	1.42823	2.50315	1.50397	1.76097	1.98822
-285	103.557	148.144	89.4353	194.841	92.446	135.95	132.642	110.387	75.894	172.267	70.9481	107.704	181.225	345.19	-285	131.289	228.028	275.633	434.762	151.52	234.576	218.732	222.938	183.246	261.295	204.083	221.694	202.501	1316.25	-285	1.26779	1.53923	3.08193	2.23136	1.63902	1.72546	1.52667	11.924	2.88207	1.29414	2.87652	2.05836	1.76952	1.76379
-280	107.872	158.212	81.45	158.109	94.0773	141.388	115.283	104.6	72.28	154.197	76.0768	114.543	184.101	325.054	-280	146.836	224.573	278.475	389.297	189.681	219.985	206.954	207.795	169.672	251.115	214.443	197.868	179.868	1367.47	-280	1.36121	1.41944	3.41897	2.46221	2.01622	1.5559	1.56024	13.0734	2.86322	1.34759	2.81877	1.72746	1.57291	1.58721
-275	104.995	132.323	108.6	169.288	93.5335	140.3	119.289	121.959	93.964	148.174	77.7864	95.7372	185.54	230.127	-275	122.652	220.255	349.514	409.188	191.926	204.272	237.24	212.001	137.435	273.172	221.694	196.832	247.765	1114.94	-275	1.16816	1.66452	3.21836	2.41711	2.05195	1.45596	2.07702	9.14194	2.52479	1.43076	2.85004	2.05596	1.30896	2.06444
-270	104.995	158.212	75.0618	182.065	82.6576	131.6	112.612	121.069	86.736	140.946	82.9152	89.7536	202.799	392.654	-270	117.469	232.347	309.732	431.92	179.58	239.065	202.747	228.827	127.254	271.476	206.155	184.4	173.912	1078.02	-270	1.1188	1.46858	4.12636	2.37234	2.17257	1.81661	1.54435	8.90415	2.33752	1.62351	2.48634	2.05451	1.212	1.7159
-265	145.267	161.089	118.182	169.288	143.019	139.213	121.514	123.74	173.472	151.788	107.704	117.107	191.293	310.671	-265	145.109	231.483	304.049	520.009	203.149	225.597	276.78	242.287	171.369	290.14	248.629	208.227	253.721	1134	-265	0.998908	1.43699	2.57271	3.07174	1.42043	1.62052	2.088	9.16442	1.59553	1.59622	2.30844	1.77809	1.17968	1.80112
-260	104.995	129.446	97.4206	130.959	97.8839	118.548	125.52	115.283	95.1687	167.449	82.0604	111.978	194.169	339.437	-260	130.425	239.257	323.94	409.188	185.191	224.475	212.843	233.033	181.549	264.689	228.946	190.616	204.883	1037.52	-260	1.2422	1.84831	3.32517	3.12455	1.89195	1.89353	1.63227	8.99977	2.23648	1.39167	2.78997	1.70226	1.72912	2.04478
-255	90.6124	140.953	114.988	138.944	90.8146	137.038	123.295	114.838	91.5547	150.583	75.2221	121.381	241.633	359.573	-255	108.832	226.301	264.267	434.762	204.272	191.926	221.255	203.589	137.435	249.418	232.054	213.407	219.177	1188.8	-255	1.20107	1.60551	2.29821	3.12904	2.24933	1.40053	1.77767	10.352	2.41665	1.352	3.08492	1.75816	1.51673	1.76952
-250	109.31	139.514	111.794	169.288	98.9715	124.53	127.301	122.85	77.0987	142.151	75.2221	118.817	227.25	322.177	-250	152.883	239.257	278.475	417.712	171.723	224.475	212.001	250.7	178.156	264.689	229.982	207.191	229.898	1300.77	-250	1.39861	1.71493	2.49096	2.46746	1.73507	1.80257	1.80594	10.5883	2.74974	1.76362	3.05738	1.74379	1.62982	1.89722
-245	110.748	178.348	111.794	151.721	108.76	139.757	122.85	119.734	106.011	154.197	88.8988	106.85	182.663	372.518	-245	148.564	193.478	301.208	477.386	170.601	202.027	204.43	222.097	161.189	252.812	237.234	193.724	235.854	1030.37	-245	1.34145	1.08484	2.69431	3.14648	1.5686	1.44556	1.91986	8.60551	1.92839	1.44034	2.66858	1.81305	1.45545	1.41752
-240	103.557	136.638	103.809	164.497	92.446	129.424	145.55	105.49	99.9874	138.537	73.5125	112.833	204.237	332.245	-240	137.335	235.802	332.465	383.613	184.069	237.943	232.192	233.033	193.426	285.049	221.694	200.975	244.192	1143.53	-240	1.32618	1.72575	3.20266	2.33204	1.9911	1.83847	1.67772	10.8402	2.32221	1.6821	3.01574	1.78117	1.86783	2.08617
-235	103.557	178.348	114.988	159.706	81.0262	131.056	105.045	112.167	85.5314	150.583	87.1892	127.365	198.484	409.913	-235	142.518	214.208	343.831	423.396	197.538	244.677	248.176	254.906	201.91	288.443	263.133	191.652	210.839	1173.31	-235	1.37622	1.20107	2.99014	2.65109	2.43795	1.86697	2.00712	10.4604	2.90158	1.69279	3.01795	1.50475	1.94975	1.6173
-230	139.514	142.391	121.377	145.332	97.8839	141.932	145.995	106.381	113.239	120.467	76.9316	106.85	227.25	342.313	-230	168.43	203.843	298.366	406.346	204.272	186.314	228.827	200.224	205.303	240.935	231.018	186.472	207.265	1075.64	-230	1.20726	1.43158	2.45819	2.79598	2.08688	1.3127	1.41967	10.1112	2.02075	1.66206	3.0029	1.74518	1.47156	1.69207
-225	92.0507	151.021	110.197	159.706	95.1649	139.213	127.746	125.075	99.9874	149.379	80.3508	119.671	195.608	339.437	-225	149.428	221.118	304.049	508.643	169.478	208.761	201.906	218.732	151.008	295.23	227.91	213.407	244.192	1086.36	-225	1.62332	1.46416	2.75914	3.18487	1.78089	1.49959	1.91155	8.68563	2.01932	1.46428	2.83644	1.78327	1.64049	1.9549
-220	119.378	133.761	111.794	174.079	120.18	134.862	133.532	133.087	91.5547	161.425	85.4796	105.995	218.62	332.245	-220	135.608	195.206	287	369.406	179.58	236.821	237.24	245.652	157.795	266.386	204.083	229.982	219.177	1179.27	-220	1.13595	1.45936	2.56722	2.12205	1.49426	1.75602	1.64138	8.86088	2.59123	1.52177	2.38751	2.16975	1.32181	1.9915
-215	117.94	151.021	114.988	174.079	96.2525	137.038	106.826	136.648	118.057	146.969	71.8029	116.252	207.114	358.135	-215	161.52	234.938	332.465	460.336	189.681	234.576	222.097	252.383	176.459	279.959	224.802	215.479	217.986	1092.31	-215	1.36951	1.55567	2.89129	2.6444	1.97066	1.71176	2.04058	7.99363	1.88126	1.71725	3.13083	1.85354	1.49618	1.85378
-210	109.31	142.391	118.182	204.424	109.848	137.581	129.081	121.069	84.3267	155.402	92.318	117.107	209.991	350.943	-210	133.88	215.072	321.099	471.702	181.824	206.517	224.62	270.049	181.549	279.959	202.011	208.227	216.795	1123.28	-210	1.22477	1.51043	2.71698	2.30748	1.65524	1.50105	1.67952	9.27803	2.66369	1.73775	2.18821	1.77809	1.66086	1.96613
-205	136.638	221.497	122.974	170.885	156.071	220.783	152.672	191.841	142.151	231.296	114.543	210.28	212.867	361.011	-205	177.067	286.763	315.416	423.396	218.863	290.695	267.526	331.462	157.795	276.566	240.342	270.384	277.545	1126.86	-205	1.29589	1.29466	2.5649	2.47766	1.40233	1.31665	1.81792	5.8739	1.88198	1.43307	2.09827	1.28583	1.15484	1.24862
-200	115.063	142.391	126.168	174.079	100.603	112.023	136.648	125.52	110.829	143.355	95.7372	116.252	208.552	352.381	-200	152.883	219.391	315.416	392.138	188.559	237.943	208.636	209.478	179.853	268.082	236.198	210.299	260.868	1122.09	-200	1.32868	1.54076	2.49997	2.25264	1.87429	2.12406	1.90906	8.93953	1.8825	1.46125	2.46715	1.80899	1.56308	1.88272
-195	100.68	158.212	129.362	164.497	107.672	144.107	136.203	130.861	103.601	133.718	81.2056	124.8	194.169	312.109	-195	156.338	203.843	264.267	431.92	178.457	260.39	231.351	271.732	198.517	288.443	234.126	222.73	200.118	1204.28	-195	1.55281	1.28842	2.04285	2.6257	1.65741	1.80693	1.46927	9.20273	2.23309	2.03213	2.88312	1.7847	1.97175	1.82314
-190	120.816	128.008	103.809	145.332	103.866	132.143	132.642	126.855	86.736	166.244	88.044	105.995	205.676	339.437	-190	130.425	236.666	309.732	409.188	163.866	213.251	233.875	274.256	166.279	252.812	225.838	205.119	257.295	1014.89	-190	1.07953	1.84884	2.98368	2.81553	1.57768	1.61378	1.93977	8.00033	2.69639	1.64972	2.56506	1.93518	1.37629	1.97497
-185	96.3655	182.663	134.153	175.677	103.322	148.457	139.318	135.758	112.034	166.244	88.044	128.219	220.059	399.845	-185	163.247	219.391	295.524	545.584	214.373	295.184	243.129	309.589	186.64	305.41	235.162	257.953	258.486	1159.02	-185	1.69404	1.20107	2.20289	3.10561	2.07481	1.98834	1.85536	8.53741	2.17013	1.86226	2.67096	2.01181	1.93679	1.67199
-180	103.557	140.953	135.75	170.885	110.391	152.264	127.301	131.307	103.601	202.384	80.3508	127.365	211.429	368.203	-180	145.973	266.033	281.317	460.336	216.618	252.534	225.462	257.43	166.279	264.689	241.378	226.874	227.515	1103.03	-180	1.40959	1.88739	2.07231	2.69383	1.96227	1.65853	1.78723	8.40044	2.17624	1.27199	3.00405	1.7813	1.60567	1.87786
-175	140.953	152.459	142.138	199.632	110.391	170.209	152.227	134.867	134.923	173.472	94.8824	94.8824	209.991	373.956	-175	177.931	259.987	318.257	502.96	218.863	269.369	237.24	270.049	161.189	302.017	236.198	246.557	237.045	1207.86	-175	1.26235	1.70529	2.23907	2.51943	1.98261	1.58258	1.55718	8.95588	1.75834	1.55673	2.48938	2.59856	1.14357	1.98097
-170	96.3655	152.459	122.974	143.735	116.373	162.052	141.099	151.336	107.215	172.267	106.85	123.945	253.139	375.394	-170	164.975	233.211	312.574	437.603	209.884	217.74	246.494	283.51	184.943	271.476	240.342	245.521	271.589	1230.49	-170	1.71197	1.52966	2.5418	3.04451	1.80354	1.34364	1.92481	8.13082	2.29905	1.64575	2.24935	1.98088	1.91918	1.78065
-165	110.748	185.54	118.182	191.647	103.322	168.034	159.348	149.111	114.443	167.449	80.3508	128.219	241.633	399.845	-165	169.294	210.753	380.772	511.485	181.824	252.534	245.652	290.24	181.549	322.377	228.946	251.737	256.104	1145.91	-165	1.52863	1.13589	3.2219	2.66889	1.75978	1.50287	1.60719	7.68499	2.1465	1.73331	2.84933	1.96333	1.63929	1.73751
-160	139.514	151.021	110.197	158.109	102.778	156.071	148.221	144.215	107.215	163.835	104.285	130.784	244.51	355.258	-160	159.793	217.663	409.188	446.128	181.824	208.761	247.335	277.621	196.82	288.443	231.018	234.126	272.78	1192.37	-160	1.14535	1.44128	3.71323	2.82165	1.7691	1.33761	1.84037	8.26803	2.3069	1.69452	2.21525	1.79018	1.41075	1.90996
-155	151.021	192.731	126.168	161.303	107.672	168.578	146.885	145.105	143.355	160.221	82.0604	110.269	212.867	411.351	-155	177.067	239.257	301.208	505.801	257.023	251.411	273.414	271.732	203.607	256.205	252.773	254.845	250.148	1100.65	-155	1.17247	1.2414	2.38736	3.13572	2.38709	1.49137	1.70301	7.58521	1.90725	1.69598	3.08033	2.31113	1.34821	1.32934
-150	117.94	181.225	110.197	198.035	96.7963	152.808	137.538	141.989	124.081	177.086	106.85	135.058	251.701	348.067	-150	156.338	202.116	315.416	508.643	246.922	232.331	238.081	288.557	179.853	271.476	232.054	222.73	279.927	1147.11	-150	1.32557	1.11528	2.86228	2.56845	2.55094	1.52042	2.03527	8.07883	1.91876	1.62948	2.17178	1.64915	1.52495	1.49801
-145	136.638	149.582	118.182	182.065	127.249	146.826	182.494	122.85	108.42	136.127	119.671	119.671	267.522	325.054	-145	169.294	229.756	355.198	463.178	208.761	221.107	278.462	279.303	193.426	257.902	267.277	220.659	308.516	1098.27	-145	1.239	1.53598	3.0055	2.54403	1.64057	1.50592	1.69055	8.93994	2.56836	2.05178	2.23342	1.84387	1.41562	1.72415
-140	102.119	133.761	105.406	138.944	103.322	158.246	142.434	134.422	131.309	133.718	105.14	105.14	235.88	337.999	-140	142.518	203.843	309.732	426.237	213.251	239.065	222.097	260.795	188.336	269.779	258.989	240.342	264.442	1204.28	-140	1.39561	1.52394	2.93847	3.06769	2.06395	1.51072	1.85659	8.95895	1.69141	1.95034	2.46328	2.28592	1.84429	2.01687
-135	122.255	174.033	114.988	148.527	103.322	139.213	143.77	168.25	106.011	189.133	100.866	135.913	215.744	350.943	-135	205.571	216.8	417.712	483.069	230.086	222.23	266.684	270.049	222.271	257.902	264.169	247.593	318.045	1156.64	-135	1.6815	1.24574	3.63265	3.25241	2.22689	1.59633	2.21219	6.87449	2.51563	1.42783	2.61901	1.82171	1.81809	1.48191
-130	128.008	139.514	113.391	137.347	106.585	138.125	158.903	118.398	130.104	152.993	104.285	106.85	250.263	333.684	-130	166.702	196.07	360.881	383.613	223.352	208.761	284.351	262.478	196.82	217.181	262.097	205.119	296.604	1130.43	-130	1.30228	1.40537	3.18262	2.79302	2.09554	1.51139	1.86657	9.54767	2.18557	1.71562	2.51327	1.9197	1.53756	1.55669
-125	132.323	162.527	124.571	148.527	114.742	158.246	152.227	151.781	124.081	172.267	98.3015	121.381	257.454	346.628	-125	160.656	225.437	392.138	454.653	199.782	241.31	233.875	299.494	183.246	315.59	243.45	236.198	302.56	1123.28	-125	1.21412	1.38707	3.14792	3.06109	1.74115	1.52491	1.98756	7.40066	1.88486	1.73854	2.47656	1.94592	1.38484	1.94177
-120	148.144	151.021	127.765	122.974	109.304	131.6	162.464	114.392	150.583	152.993	105.14	108.559	261.769	316.424	-120	160.656	216.8	366.564	380.772	225.597	217.74	284.351	289.399	239.238	244.328	245.521	251.737	266.824	1035.14	-120	1.08446	1.43556	2.86905	3.09637	2.06395	1.65457	1.64236	9.04898	1.88833	1.89158	2.33519	2.3189	1.6149	1.61785
-115	162.527	188.416	126.168	158.109	135.95	153.352	155.787	137.093	110.829	166.244	108.559	157.282	260.331	373.956	-115	196.07	209.89	380.772	400.663	271.614	237.943	233.033	299.494	186.64	266.386	253.809	246.557	302.56	1170.93	-115	1.20638	1.11397	3.01798	2.53409	1.9979	1.55162	1.94213	8.54114	2.10263	1.80153	2.33798	1.56761	1.14836	1.41381
-110	133.761	168.28	132.556	186.856	134.319	143.563	143.77	133.087	125.285	193.951	109.414	137.622	290.535	363.888	-110	179.659	196.07	406.346	485.91	219.985	186.314	275.097	276.78	235.845	257.902	275.564	218.587	376.413	962.473	-110	1.34313	1.16514	3.06547	2.60045	1.63779	1.29778	2.61817	7.23191	2.19576	1.42706	2.51855	1.58831	1.76318	1.53258
-105	138.076	163.965	113.391	146.929	119.092	148.457	158.013	110.832	114.443	139.741	126.51	113.688	263.207	332.245	-105	180.522	202.98	360.881	468.861	223.352	233.454	249.859	258.272	203.607	251.115	272.456	264.169	288.266	1101.84	-105	1.30741	1.23794	3.18262	3.19106	1.87546	1.57253	1.82432	9.94158	2.18325	1.84821	2.15364	2.32363	1.4746	1.53151
-100	142.391	176.91	146.929	183.662	132.143	149.545	175.372	130.861	149.379	178.291	106.85	117.107	291.973	312.109	-100	206.435	204.707	429.079	403.505	235.698	222.23	268.367	293.605	225.664	230.754	272.456	265.205	325.192	1051.81	-100	1.44977	1.15713	2.9203	2.197	1.78366	1.48604	1.8543	8.0376	1.79655	1.64678	2.54991	2.26463	1.58482	1.30436
-95	117.94	257.454	110.197	217.2	113.654	240.359	144.215	358.756	115.648	244.547	105.995	183.781	251.701	471.76	-95	182.25	300.583	329.623	627.989	252.534	314.264	265.002	367.637	198.517	308.804	283.852	314.93	283.501	1416.31	-95	1.54528	1.16752	2.99122	2.89129	2.22195	1.30748	1.96583	3.94784	2.29145	1.50334	2.67798	1.71362	1.6832	1.19945
-90	168.28	166.842	116.585	178.871	110.935	161.509	137.538	249.705	115.648	213.226	100.011	170.959	240.195	422.858	-90	165.839	246.167	304.049	497.277	240.188	236.821	207.795	320.526	169.672	229.058	245.521	283.852	284.692	1151.87	-90	0.985492	1.47545	2.60795	2.78009	2.16512	1.4663	2.06991	4.61293	1.79679	1.50322	2.45494	1.66035	1.00827	1.3729
-85	149.582	194.169	122.974	202.827	128.881	164.771	138.873	151.781	138.537	165.039	117.962	137.622	211.429	418.543	-85	183.114	211.617	363.722	505.801	260.39	245.8	263.319	286.034	200.213	264.689	232.054	225.838	310.898	941.032	-85	1.22417	1.08986	2.95773	2.49376	2.0204	1.49176	2.23872	6.19991	1.90072	1.73312	1.9672	1.641	1.33848	1.36319
-80	172.595	169.718	140.541	156.512	132.687	182.717	135.758	141.989	155.402	218.045	114.543	135.913	283.343	386.9	-80	174.476	219.391	326.782	485.91	230.086	254.779	290.24	311.272	208.697	254.508	265.205	297.319	318.045	1000.59	-80	1.0109	1.29268	2.32517	3.10462	1.73405	1.39439	2.34274	7.04696	1.86767	1.42756	2.31533	2.18758	1.20917	1.49959
-75	152.459	186.978	129.362	186.856	126.705	172.385	158.013	148.666	145.765	201.179	107.704	127.365	237.318	392.654	-75	177.931	202.116	323.94	406.346	233.454	262.635	256.589	302.859	183.246	235.845	236.198	247.593	320.427	954.135	-75	1.16708	1.08096	2.50414	2.17465	1.84249	1.52354	2.02785	6.41799	1.7603	1.50542	2.19302	1.94397	1.20194	1.26135
-70	153.897	143.829	118.182	153.318	116.373	132.687	150.446	136.203	125.285	198.77	107.704	109.414	244.51	391.215	-70	183.977	181.386	423.396	372.247	261.513	213.251	235.557	292.764	181.549	237.541	234.126	236.198	289.457	906.488	-70	1.19546	1.26112	3.58256	2.42795	2.24719	1.60717	1.92399	6.65543	1.88016	1.47288	2.17378	2.15876	1.17968	1.65155
-65	119.378	184.101	153.318	167.691	144.107	163.684	146.44	153.562	134.923	165.039	111.978	104.285	276.152	333.684	-65	192.615	193.478	366.564	471.702	266.002	167.234	291.081	309.589	169.672	256.205	251.737	263.133	332.339	951.753	-65	1.61348	1.05093	2.39088	2.81292	1.84587	1.02169	2.26945	6.19784	2.15739	1.87585	2.24809	2.5232	1.4213	1.39165
-60	143.829	122.255	135.75	153.318	132.143	152.264	153.117	109.941	157.811	171.063	91.4632	105.995	277.59	356.696	-60	169.294	171.021	369.406	451.811	262.635	193.048	263.319	265.002	195.123	195.123	271.42	248.629	306.133	889.811	-60	1.17705	1.39889	2.72122	2.9469	1.9875	1.26785	1.99934	8.0935	1.66857	1.54915	2.96754	2.34568	1.35663	1.59604
-55	163.965	135.199	138.944	150.124	132.143	140.844	136.648	111.722	154.197	161.425	130.784	112.833	274.714	348.067	-55	192.615	202.116	446.128	366.564	257.023	216.618	291.923	256.589	176.459	223.967	285.924	246.557	284.692	815.958	-55	1.17473	1.49495	3.21085	2.44175	1.94503	1.538	2.0834	7.30348	1.89317	1.58952	2.18623	2.18515	1.0762	1.65657
-50	159.65	174.033	121.377	143.735	129.424	176.191	125.075	142.879	143.355	160.221	102.576	129.074	254.578	316.424	-50	164.975	187.432	389.297	400.663	254.779	233.454	245.652	310.431	190.033	305.41	284.888	284.888	279.927	911.253	-50	1.03335	1.07699	3.20735	2.7875	1.96855	1.325	2.23807	6.37778	1.71359	1.93752	2.77735	2.20716	1.19031	1.7549
-45	152.459	168.28	142.138	150.124	134.319	156.614	131.752	114.392	174.677	154.197	115.397	139.332	314.986	312.109	-45	209.89	194.342	352.356	383.613	249.167	214.373	267.526	284.351	198.517	246.025	260.025	245.521	304.942	779.032	-45	1.3767	1.15487	2.47897	2.55532	1.85504	1.3688	2.31452	6.81016	1.53155	1.84407	2.2533	1.76214	1.3021	1.462
-40	155.335	148.144	118.182	146.929	121.267	167.49	124.63	136.648	143.355	184.314	105.995	111.978	264.646	348.067	-40	201.252	210.753	466.019	454.653	213.251	222.23	271.732	286.875	227.361	286.746	292.139	310.787	331.148	815.958	-40	1.2956	1.42262	3.94322	3.09436	1.75852	1.32682	2.65705	5.97125	1.89551	1.55645	2.75617	2.77542	1.46368	1.93559
-35	140.953	163.965	118.182	143.735	120.18	146.826	141.099	137.538	139.741	156.607	94.8824	117.962	261.769	369.641	-35	193.478	189.16	446.128	383.613	252.534	188.559	286.875	285.192	200.213	251.115	269.348	243.45	273.971	690.884	-35	1.37265	1.15366	3.77491	2.66889	2.1013	1.28423	1.9417	5.02322	2.0529	1.82107	2.83876	2.0638	1.42043	1.53151
-30	156.774	125.131	151.721	129.362	137.038	124.53	157.568	128.191	208.407	172.267	111.978	101.721	291.973	300.603	-30	215.936	189.16	412.029	406.346	291.817	194.17	310.431	239.763	254.508	261.295	299.391	235.162	370.457	695.649	-30	1.37737	1.51169	2.71571	3.14116	2.12947	1.55922	2.35109	5.42667	1.48954	1.39181	2.67365	2.31184	1.62341	2.08817
-25	319.301	168.28	110.197	122.974	394.799	126.162	228.34	121.514	301.167	169.858	292.34	111.123	296.288	320.739	-25	299.719	158.065	389.297	423.396	399.565	217.74	344.923	265.002	196.82	229.058	300.427	255.881	410.957	657.531	-25	0.938673	0.939297	3.53273	3.44298	1.01207	1.72589	1.79976	5.41115	1.14529	1.56014	1.02766	2.30267	0.616409	1.36117
-20	146.706	192.731	97.4206	169.288	126.705	143.563	134.867	141.544	144.56	173.472	99.1563	112.833	276.152	356.696	-20	190.024	178.795	352.356	477.386	227.842	240.188	252.383	264.16	191.73	213.787	278.672	236.198	293.03	662.296	-20	1.29527	0.927691	3.61685	2.81996	1.7982	1.67305	2.17273	4.67908	1.74587	1.52278	2.81043	2.09334	1.3069	1.10925
-15	151.021	140.953	122.974	118.182	99.5153	137.581	98.3686	144.66	128.899	161.425	84.6248	75.2221	268.961	326.492	-15	161.52	200.388	386.455	338.148	212.128	224.475	235.557	264.16	179.853	210.394	236.198	250.701	254.912	620.605	-15	1.06952	1.42167	3.14259	2.86124	2.13162	1.63158	2.5914	4.2901	1.82745	1.63642	2.79112	3.33282	1.19091	1.49266
-10	113.625	132.323	92.6295	122.974	108.216	146.282	112.612	133.087	126.49	167.449	88.8988	103.43	248.824	300.603	-10	167.566	176.204	355.198	323.94	227.842	200.905	223.779	263.319	195.123	195.123	222.73	247.593	320.427	582.487	-10	1.47473	1.33162	3.83461	2.63423	2.10543	1.37341	2.84541	4.37674	1.76914	1.57254	2.50544	2.39382	1.71725	1.4746
-5	119.378	138.076	102.212	103.809	121.811	126.705	114.838	101.929	131.309	124.081	108.559	107.704	199.923	237.318	-5	145.973	127.834	326.782	309.732	186.314	164.989	227.144	240.605	174.762	190.033	213.407	212.371	282.31	544.369	-5	1.22277	0.925824	3.1971	2.98368	1.52953	1.30215	2.45834	5.34064	1.72985	1.9391	1.96581	1.9718	1.46394	1.37629
5	110.748	156.774	59.0912	103.809	95.7087	116.917	87.241	100.594	106.011	155.402	85.4796	111.978	205.676	233.003	5	126.107	145.973	213.119	335.307	131.318	169.478	153.953	168.255	103.5	130.648	153.321	159.537	195.353	443.119	5	1.13868	0.931103	3.6066	3.23004	1.37205	1.44956	2.23924	4.40502	1.45224	1.08271	1.79366	1.42472	0.934551	0.833352
10	96.3655	204.237	86.2412	126.168	102.234	139.757	90.8018	129.971	106.011	137.332	80.3508	125.655	217.182	283.343	10	132.153	175.34	352.356	309.732	148.153	239.065	175.827	309.589	154.402	188.336	152.285	244.485	268.015	607.502	10	1.37137	0.85851	4.0857	2.45493	1.44915	1.71058	2.95165	4.67412	1.65857	2.25431	1.89526	1.94569	1.60225	0.922144
15	151.021	208.552	129.362	151.721	135.406	183.804	144.66	147.33	137.332	180.7	128.219	136.767	271.837	373.956	15	190.024	183.977	349.514	380.772	232.331	251.411	243.97	335.669	225.664	218.877	231.018	268.312	397.854	532.457	15	1.25826	0.882164	2.70184	2.50969	1.71581	1.36782	2.75027	3.61404	1.7765	1.8576	1.80174	1.96182	1.49426	1.04951
20	136.638	162.527	111.794	132.556	141.388	131.056	137.093	123.74	161.425	174.677	111.978	111.978	333.684	290.535	20	178.795	156.338	369.406	372.247	262.635	217.74	263.319	270.891	225.664	200.213	261.061	292.139	344.251	433.589	20	1.30853	0.961918	3.30434	2.80823	1.85755	1.66143	2.51108	3.50404	1.63121	1.55081	2.33135	2.60889	1.65155	1.23188
25	169.718	161.089	110.197	138.944	123.986	129.968	147.775	126.855	146.969	165.039	115.397	118.817	261.769	335.122	25	166.702	163.247	392.138	355.198	225.597	199.782	253.224	296.129	230.754	237.541	278.672	277.636	352.589	430.016	25	0.98223	1.0134	3.55852	2.55641	1.81953	1.53716	2.38598	3.38981	1.72297	1.79429	2.41489	2.33668	1.35963	1.4746
30	143.829	139.514	154.915	116.585	121.811	131.056	145.105	120.179	160.221	128.899	124.8	107.704	296.288	270.399	30	164.111	171.021	358.039	304.049	226.719	176.213	244.811	237.24	208.697	215.484	245.521	236.198	333.53	435.972	30	1.14101	1.22583	2.3112	2.60795	1.86124	1.34456	2.29855	3.62769	1.52796	1.8405	1.96732	2.19302	1.45101	1.54453
35	136.638	155.335	127.765	118.182	102.778	138.669	130.861	105.045	137.332	157.811	102.576	100.866	283.343	273.275	35	145.973	172.749	349.514	287	211.006	193.048	246.494	260.795	208.697	193.426	202.011	235.162	365.692	396.663	35	1.06832	1.1121	2.73561	2.42845	2.05302	1.39215	2.7945	3.77611	1.79487	1.65258	1.96939	2.33143	1.52737	1.24522
40	149.582	161.089	162.9	145.332	138.669	152.808	139.764	135.313	142.151	137.332	123.091	115.397	284.782	330.807	40	179.659	164.975	409.188	358.039	181.824	212.128	246.494	287.716	212.09	222.271	228.946	241.378	405.001	406.192	40	1.20107	1.02413	2.51189	2.46359	1.31121	1.38821	2.89776	3.00188	1.73403	2.09504	1.85998	2.09171	1.41788	1.3798
45	553.742	257.454	558.971	215.603	499.752	205.556	645.405	251.485	593.901	291.529	459.88	201.732	1557.67	661.614	45	538.976	301.446	463.178	332.465	658.833	360.282	696.576	366.796	558.222	288.443	524.193	371.908	1266.22	526.501	45	0.973333	1.17087	0.828626	1.54202	1.31832	1.75272	1.96191	2.09357	1.17288	1.25818	1.13985	1.84358	1.00809	1.12037
50	166.842	130.885	121.377	143.735	118.548	135.95	125.965	122.85	183.109	148.174	108.559	103.43	267.522	273.275	50	168.43	177.067	352.356	352.356	218.863	239.065	247.335	291.081	191.73	218.877	258.989	245.521	434.781	366.883	50	1.00952	1.35285	2.903	2.45142	1.84619	1.75848	3.45159	2.98645	1.35075	1.96445	2.38569	2.37379	1.14917	1.67229
55	145.267	143.829	119.779	114.988	138.669	115.829	157.568	116.173	167.449	162.63	109.414	108.559	310.671	274.714	55	174.476	171.885	363.722	369.406	199.782	230.086	250.7	253.224	242.631	215.484	256.917	224.802	471.707	343.06	55	1.20107	1.19506	3.0366	3.21255	1.44071	1.98643	2.99368	2.95301	1.49717	1.55705	2.34812	2.07078	1.67024	1.49819
60	143.829	142.391	145.332	134.153	118.005	143.019	133.532	122.85	157.811	167.449	115.397	100.011	222.935	276.152	60	170.157	190.024	403.505	318.257	191.926	215.496	269.208	209.478	222.271	217.181	223.766	224.802	428.825	364.501	60	1.18305	1.33452	2.77642	2.37234	1.62643	1.50676	3.2114	2.96705	1.70588	1.251	1.93909	2.24777	1.54538	1.52524
65	165.404	135.199	135.75	138.944	126.162	136.494	130.861	122.85	160.221	148.174	105.14	119.671	314.986	266.084	65	162.384	208.162	335.307	349.514	195.293	228.964	280.145	239.763	208.697	208.697	247.593	263.133	486.001	353.78	65	0.981743	1.53967	2.47003	2.5155	1.54796	1.67747	3.71386	2.87979	1.74849	1.61812	2.35489	2.19879	1.26174	1.54362
70	146.706	152.459	153.318	132.556	144.107	145.195	117.508	138.428	161.425	168.653	116.252	115.397	316.424	353.82	70	164.111	196.07	457.495	426.237	196.415	266.002	281.827	310.431	246.025	240.935	271.42	291.103	514.59	375.222	70	1.11864	1.28605	2.98396	3.21553	1.36298	1.83204	4.37918	2.71059	1.74587	1.84064	2.33475	2.52262	1.677	1.58033
75	153.897	109.31	135.75	137.347	129.424	110.935	127.301	124.185	152.993	175.881	94.0276	111.978	303.48	289.097	75	177.931	190.024	403.505	389.297	177.335	240.188	240.605	269.208	207	174.762	219.623	286.96	481.237	332.339	75	1.15617	1.73839	2.97241	2.8344	1.37018	2.16512	3.78032	2.67617	1.57265	1.53062	2.33573	2.56264	1.34506	1.59878
80	168.28	172.595	103.809	124.571	136.494	140.3	125.52	130.416	139.741	139.741	131.639	88.044	312.109	276.152	80	147.7	185.705	369.406	460.336	204.272	233.454	279.303	272.573	240.935	225.664	257.953	243.45	567.002	340.677	80	0.877704	1.07596	3.55852	3.69538	1.49657	1.66396	4.51722	2.61223	1.99872	1.95055	1.95955	2.76509	1.43175	1.30748
85	145.267	158.212	114.988	137.347	133.775	145.195	139.318	137.983	156.607	155.402	105.995	123.945	300.603	289.097	85	159.793	196.07	414.871	389.297	177.335	239.065	292.764	247.335	225.664	205.303	276.6	225.838	524.119	363.31	85	1.09999	1.23928	3.60794	2.8344	1.32562	1.64652	3.76202	2.633	1.86942	1.59158	2.60957	1.82208	1.55344	1.29765
90	168.28	158.212	138.944	137.347	134.862	135.95	147.33	146.44	159.016	125.285	105.995	117.107	274.714	303.48	90	168.43	183.977	400.663	375.089	187.436	274.981	261.637	275.097	239.238	251.115	252.773	256.917	590.825	378.795	90	1.00089	1.16285	2.88363	2.73095	1.38983	2.02267	4.01021	2.58669	1.64535	2.19576	2.38477	2.19386	1.42167	1.58721
95	149.582	136.638	124.571	122.974	148.457	110.935	123.295	125.965	144.56	152.993	114.543	117.962	312.109	280.467	95	179.659	227.164	397.821	338.148	185.191	259.268	265.002	272.573	215.484	196.82	249.665	234.126	603.928	315.663	95	1.20107	1.66253	3.19354	2.74976	1.24744	2.33711	4.89825	2.50595	1.83316	1.78161	2.17967	1.98476	1.44057	1.44045
100	115.063	169.718	114.988	124.571	131.6	155.527	138.873	125.965	152.993	190.337	128.219	113.688	273.275	304.918	100	166.702	218.527	377.93	377.93	197.538	248.044	251.541	296.97	213.787	218.877	231.018	252.773	586.06	328.766	100	1.44879	1.28759	3.28669	3.03386	1.50105	1.59487	4.22011	2.60997	1.64414	1.56023	1.80174	2.2234	1.858	1.28965
105	136.638	123.693	146.929	122.974	141.932	129.968	121.959	130.416	191.542	130.104	134.203	127.365	325.054	303.48	105	170.157	175.34	394.98	338.148	176.213	243.555	273.414	260.795	240.935	259.599	249.665	250.701	655.149	308.516	105	1.24532	1.41754	2.68823	2.74976	1.24153	1.87396	5.37186	2.36562	1.42744	2.00451	1.86036	1.96837	1.76331	2.09873
110	139.514	149.582	143.735	126.168	124.53	123.986	108.606	137.093	149.379	168.653	101.721	111.978	293.411	304.918	110	152.883	162.384	423.396	360.881	176.213	254.779	227.986	284.351	193.426	193.426	222.73	215.479	670.634	309.707	110	1.09582	1.08558	2.94566	2.86033	1.41502	2.05489	6.17492	2.2591	1.52623	1.68601	2.18963	1.92429	1.38643	1.29311
115	176.91	163.965	161.303	108.6	156.614	133.775	123.74	133.532	179.495	148.174	122.236	107.704	323.616	296.288	115	203.843	195.206	448.97	397.821	206.517	221.107	281.827	251.541	257.902	154.402	275.564	208.227	740.914	327.574	115	1.15224	1.19053	2.78339	3.66318	1.31863	1.65283	5.98768	2.45315	1.57011	1.69761	2.25436	1.93332	1.45782	0.941674
120	142.391	140.953	146.929	164.497	129.968	143.019	131.752	132.642	150.583	154.197	106.85	87.1892	323.616	327.93	120	191.751	209.89	349.514	323.94	186.314	303.041	271.732	246.494	227.361	213.787	238.27	211.335	823.105	285.883	120	1.34665	1.48908	2.37879	1.96928	1.43354	2.11888	6.2474	2.1553	1.80453	1.59856	2.22996	2.42387	1.59674	1.51673
125	151.021	126.57	145.332	127.765	144.651	145.195	130.416	160.238	138.537	195.156	111.978	106.85	330.807	277.59	125	155.474	192.615	414.871	497.277	161.622	279.471	257.43	323.05	220.574	183.246	231.018	258.989	696.84	327.574	125	1.02949	1.52181	2.85463	3.89213	1.11732	1.9248	5.3432	2.04429	1.85821	1.65534	2.06306	2.42387	1.46056	1.44779
130	159.65	181.225	138.944	143.735	144.651	152.264	116.173	143.324	171.063	179.495	116.252	126.51	337.999	363.888	130	183.114	208.162	412.029	471.702	230.086	272.737	277.621	293.605	264.689	244.328	275.564	286.96	736.149	382.369	130	1.14697	1.14864	2.96543	3.28174	1.59063	1.79121	6.33667	2.66785	1.62292	1.63572	2.3704	2.26828	1.65793	1.34821
135	162.527	151.021	169.288	118.182	135.406	131.056	138.873	142.879	184.314	162.63	134.203	98.3015	361.011	257.454	135	188.296	207.298	488.752	409.188	193.048	259.268	291.081	320.526	274.869	215.484	251.737	268.312	823.105	368.075	135	1.15855	1.37265	2.8871	3.46234	1.4257	1.9783	5.92702	2.57612	1.57927	1.97089	1.87579	2.72948	1.69122	1.42685
140	139.514	176.91	151.721	135.75	132.143	126.162	121.514	145.55	160.221	124.081	117.107	105.995	307.794	286.22	140	175.34	183.977	389.297	369.406	196.415	224.475	263.319	243.97	246.025	208.697	286.96	245.521	718.281	334.722	140	1.25679	1.03995	2.56588	2.72122	1.48638	1.77926	5.91109	2.2997	1.64348	1.96622	2.4504	2.31636	1.76344	1.17968
145	168.28	153.897	161.303	110.197	152.808	172.385	125.52	190.061	195.156	143.355	142.751	105.14	353.82	373.956	145	221.118	215.936	409.188	480.227	218.863	301.918	318.002	314.637	218.877	227.361	308.715	305.607	948.179	350.207	145	1.31399	1.40312	2.53676	4.35789	1.43228	1.75142	7.554	1.84261	1.62948	2.1948	2.16261	2.90667	1.30067	1.47736
150	270.399	135.199	215.603	162.9	207.188	114.198	150.891	129.971	256.594	175.881	200.022	109.414	454.5	303.48	150	272.079	203.843	488.752	363.722	249.167	270.492	302.859	254.906	259.599	196.82	277.636	233.09	916.017	356.163	150	1.00621	1.50772	2.26691	2.23279	1.20261	2.36862	6.07071	2.74032	1.1803	1.44931	1.38803	2.13035	0.960058	1.45577
155	184.101	129.446	138.944	113.391	161.509	127.793	136.648	138.428	171.063	161.425	125.655	84.6248	294.85	257.454	155	211.617	182.25	545.584	340.99	218.863	225.597	296.97	302.018	290.14	200.213	283.852	232.054	992.253	331.148	155	1.14946	1.40792	3.92664	3.0072	1.35512	1.76533	7.26139	2.3922	1.73603	1.87094	2.25898	2.74215	1.57598	1.54669
160	152.459	130.885	174.079	143.735	132.143	135.406	127.301	141.544	125.285	154.197	129.074	113.688	405.598	297.726	160	203.843	183.114	505.801	352.356	225.597	239.065	266.684	258.272	276.566	188.336	261.061	227.91	985.106	302.56	160	1.33704	1.39905	2.90558	2.45142	1.70721	1.76554	7.73842	2.13757	2.12861	1.67494	2.02256	2.0047	1.81404	1.43895
165	186.978	139.514	183.662	140.541	145.738	139.213	130.861	170.476	177.086	160.221	123.945	114.543	326.492	277.59	165	213.345	155.474	448.97	412.029	202.027	273.859	287.716	299.494	259.599	215.484	263.133	265.205	916.017	318.045	165	1.14101	1.11439	2.44455	2.93173	1.38623	1.9672	6.9999	1.86563	1.62472	1.86926	2.12297	2.31533	1.38839	1.54453
170	143.829	145.267	130.959	127.765	147.914	133.775	125.075	161.129	136.127	180.7	118.817	120.526	345.19	271.837	170	203.843	180.522	403.505	355.198	214.373	239.065	260.795	304.542	273.172	178.156	247.593	253.809	975.576	321.619	170	1.41726	1.24269	3.08115	2.78009	1.44931	1.78707	7.79993	1.99604	1.91582	1.68534	2.08383	2.10584	1.89928	1.2264
175	158.212	161.089	177.274	114.988	165.859	147.37	145.55	186.945	156.607	171.063	153.008	129.929	375.394	317.862	175	205.571	191.751	502.96	403.505	253.656	267.125	288.557	298.653	325.771	227.361	304.571	290.068	1106.61	284.692	175	1.29934	1.19034	2.8372	3.50909	1.52935	1.81262	7.60293	1.52287	1.84256	1.74587	1.99055	2.23251	2.05908	1.4114
180	172.595	151.021	170.885	154.915	132.143	123.443	119.734	153.117	180.7	198.77	107.704	104.285	346.628	267.522	180	217.663	179.659	372.247	392.138	235.698	269.369	279.303	295.288	283.353	193.426	252.773	253.809	969.62	319.236	180	1.26112	1.18963	2.17834	2.53132	1.78366	2.18214	8.09814	2.08492	1.54567	1.48557	2.34692	2.4338	1.64172	1.28079
185	172.595	155.335	161.303	135.75	179.998	133.231	133.977	155.342	150.583	162.63	135.058	111.123	368.203	290.535	185	208.162	220.255	406.346	414.871	227.842	291.817	249.017	272.573	300.32	246.025	298.355	263.133	956.517	365.692	185	1.20607	1.41793	2.51915	3.05614	1.2658	2.19031	7.1394	2.35411	1.65368	1.67603	2.20909	2.36793	1.74003	1.58383
190	186.978	188.416	226.782	158.109	164.771	121.811	142.879	166.47	157.811	167.449	135.913	96.592	368.203	335.122	190	240.121	194.342	588.207	412.029	243.555	283.96	289.399	343.24	342.738	247.722	265.205	268.312	1108.99	328.766	190	1.28422	1.03145	2.59371	2.60598	1.47814	2.33115	7.76171	1.97492	1.83383	2.04982	1.95129	2.77779	1.83304	1.31476
195	152.459	153.897	174.079	156.512	142.476	139.213	130.416	159.348	165.039	157.811	129.074	105.14	401.283	258.892	195	202.116	196.07	420.554	448.97	231.209	270.492	235.557	298.653	266.386	227.361	238.27	263.133	999.4	354.972	195	1.32571	1.27403	2.41587	2.8686	1.6228	1.94301	7.66315	2.22765	1.42728	1.89247	1.84599	2.50269	1.74726	1.47736
200	179.786	136.638	154.915	126.168	157.158	143.563	143.77	166.47	183.109	143.355	140.187	111.978	388.339	290.535	200	215.936	202.116	466.019	375.089	231.209	252.534	270.049	311.272	342.738	213.787	276.6	268.312	980.341	360.927	200	1.20107	1.47921	3.00823	2.97294	1.47119	1.75904	6.81884	2.16812	1.4748	2.17133	1.97309	2.39611	1.90636	1.56463
205	162.527	125.131	183.662	127.765	141.388	121.811	128.191	143.77	174.677	113.239	135.913	102.576	389.777	254.578	205	234.938	177.931	576.841	346.673	231.209	217.74	270.891	286.034	273.172	235.845	244.485	285.924	1160.21	300.177	205	1.44553	1.42195	3.14078	2.71337	1.63528	1.78752	9.05064	2.08791	1.55081	2.52593	1.79884	2.78745	1.68078	1.88478
210	162.527	181.225	172.482	172.482	143.019	125.618	141.989	167.805	150.583	149.379	147.025	116.252	336.56	276.152	210	196.933	197.797	443.287	392.138	241.31	223.352	291.081	270.049	283.353	229.058	263.133	251.737	1081.59	327.574	210	1.2117	1.09145	2.57004	2.2735	1.68726	1.77803	7.61742	1.95211	1.93302	1.80782	1.78971	2.16544	1.74342	1.26394
215	161.089	151.021	121.377	145.332	154.983	127.249	124.185	159.793	163.835	137.332	103.43	118.817	333.684	300.603	215	210.753	183.977	448.97	323.94	209.884	235.698	254.065	273.414	296.927	193.426	228.946	260.025	1032.75	281.118	215	1.30831	1.21823	3.69898	2.22896	1.35424	1.85226	8.31626	1.75926	1.55074	1.9909	2.21353	2.18845	1.84325	1.28079
220	145.267	133.761	186.856	113.391	152.808	119.636	135.313	142.434	184.314	174.677	116.252	121.381	368.203	277.59	220	209.026	174.476	468.861	403.505	226.719	262.635	238.081	281.827	261.295	188.336	249.665	275.564	1051.81	278.736	220	1.4389	1.30439	2.50921	3.55852	1.48369	2.19529	7.7732	1.95695	1.29171	1.61342	2.14762	2.27024	1.79872	1.408
225	153.897	155.335	167.691	119.779	160.421	128.337	145.105	158.903	175.881	167.449	117.107	93.1728	371.079	253.139	225	200.388	168.43	466.019	358.039	206.517	237.943	243.129	258.272	324.074	223.967	220.659	235.162	972.003	276.354	225	1.30209	1.0843	2.77903	2.98915	1.28734	1.85405	6.69862	1.73913	1.38234	1.54239	1.88425	2.52393	2.10578	1.44183
230	158.212	126.57	188.453	122.974	140.844	137.038	116.618	179.823	209.612	169.858	110.269	111.123	395.53	329.369	230	200.388	186.569	571.158	426.237	227.842	242.433	256.589	300.335	291.836	215.484	249.665	275.564	1148.3	357.354	230	1.26658	1.47404	3.03077	3.46609	1.61769	1.7691	9.84665	1.98725	1.22411	1.76815	2.26415	2.4798	1.84459	1.70249
235	148.144	129.446	145.332	130.959	151.72	120.724	125.075	147.775	152.993	137.332	135.913	83.77	381.147	254.578	235	219.391	180.522	383.613	397.821	224.475	222.23	239.763	258.272	276.566	191.73	199.939	265.205	1122.09	302.56	235	1.48093	1.39457	2.63956	3.03776	1.47953	1.84082	8.97134	2.04743	1.56716	1.88064	1.47109	3.16587	1.86687	1.48115
240	163.965	139.514	145.332	129.362	134.862	125.074	140.654	155.787	183.109	150.583	118.817	115.397	350.943	264.646	240	212.481	175.34	417.712	446.128	212.128	202.027	255.748	276.78	249.418	166.279	251.737	267.277	1067.3	273.971	240	1.29589	1.25679	2.87419	3.44869	1.57293	1.61526	7.58811	1.75862	1.39669	1.83805	2.1187	2.31614	1.52117	1.19184
245	220.059	153.897	161.303	143.735	168.034	109.848	133.532	148.221	185.519	173.472	133.348	108.559	388.339	270.399	245	244.439	183.977	460.336	338.148	250.289	216.618	258.272	306.224	312.197	208.697	241.378	273.492	1117.33	356.163	245	1.11079	1.19546	2.85386	2.35257	1.48951	1.97199	8.36748	2.40292	1.39216	1.76527	1.81013	2.51929	1.4187	1.35608
250	217.182	122.255	194.841	150.124	166.403	129.424	140.209	141.989	157.811	104.806	135.058	97.4467	448.747	201.361	250	221.118	154.61	446.128	309.732	250.289	219.985	265.843	242.287	286.746	200.213	267.277	237.234	1306.72	259.677	250	1.01812	1.26465	2.2897	2.06318	1.50412	1.69972	9.31985	1.82885	1.68456	2.31177	1.97898	2.4345	1.3203	1.63767
255	152.459	140.953	194.841	132.556	156.071	119.092	144.215	151.336	166.244	102.397	129.929	119.671	358.135	277.59	255	225.437	175.34	477.386	343.831	223.352	189.681	256.589	273.414	278.263	220.574	249.665	261.061	1037.52	298.986	255	1.47867	1.24396	2.45013	2.59386	1.4311	1.59272	7.19426	1.97564	1.54345	2.67015	1.92155	2.18148	1.82516	1.56488
260	149.582	125.131	190.05	122.974	153.895	121.811	152.672	141.099	187.928	118.057	134.203	103.43	350.943	286.22	260	236.666	166.702	480.227	355.198	252.534	196.415	243.97	263.319	302.017	205.303	233.09	249.665	1207.86	266.824	260	1.58218	1.33222	2.52685	2.88841	1.64095	1.61246	7.91146	1.89104	1.29821	2.23043	1.73685	2.41385	2.01907	1.6407
265	140.953	135.199	174.079	124.571	156.071	110.935	140.209	158.458	166.244	139.741	142.751	94.8824	404.16	286.22	265	238.393	183.114	466.019	372.247	227.842	222.23	239.763	277.621	283.353	183.246	263.133	247.593	1231.68	281.118	265	1.6913	1.3544	2.67705	2.98824	1.45986	2.00324	8.78462	1.77409	1.44224	1.98668	1.8433	2.60948	2.01027	1.35538
270	192.731	145.267	207.618	114.988	182.173	129.424	137.538	155.787	190.337	122.876	136.767	94.0276	389.777	261.769	270	210.753	176.204	537.059	358.039	279.471	197.538	281.827	304.542	349.525	208.697	216.515	255.881	1307.92	287.074	270	1.09351	1.21296	2.58677	3.1137	1.5341	1.52628	9.50948	1.84273	1.48067	2.47845	1.58309	2.72134	1.81354	1.43664
275	161.089	120.816	169.288	126.168	158.79	119.092	143.77	159.348	198.77	157.811	135.913	99.1563	381.147	280.467	275	237.529	169.294	539.9	295.524	264.88	190.803	278.462	288.557	285.049	218.877	244.485	257.953	1310.3	302.56	275	1.47453	1.40125	3.18924	2.34231	1.66812	1.60215	9.11388	1.89873	1.40093	1.8285	1.79884	2.60148	1.76952	1.81165
280	181.225	130.885	221.991	135.75	168.578	109.304	135.758	134.422	187.928	116.853	121.381	82.9152	447.309	211.429	280	253.077	145.973	522.851	329.623	253.656	215.496	281.827	257.43	291.836	205.303	228.946	232.054	1180.46	239.427	280	1.39648	1.11528	2.35528	2.42816	1.50468	1.97153	8.69534	1.78116	1.49965	2.20303	1.88618	2.79869	1.61036	1.56858
285	189.854	145.267	185.259	118.182	160.965	118.548	158.903	154.007	173.472	115.648	128.219	86.3344	422.858	284.782	285	225.437	159.793	630.831	403.505	280.593	189.681	300.335	267.526	330.861	215.484	226.874	262.097	1293.62	273.971	285	1.18742	1.09999	3.40513	3.41425	1.7432	1.60003	8.14094	1.77895	1.73132	2.31327	1.76942	3.03583	1.74271	1.48336
290	195.608	133.761	172.482	118.182	146.282	97.8839	142.879	128.636	179.495	122.876	152.154	80.3508	395.53	228.688	290	220.255	152.019	522.851	340.99	230.086	200.905	239.763	248.176	322.377	166.279	224.802	248.629	1101.84	257.295	290	1.126	1.13649	3.03133	2.88528	1.57289	2.05248	7.71169	2.00018	1.33576	2.01973	1.47747	3.0943	1.64808	1.2431
295	161.089	104.995	188.453	158.109	172.928	129.968	134.867	136.648	169.858	130.104	139.332	91.4632	408.475	212.867	295	210.753	145.973	466.019	340.99	269.369	193.048	277.621	278.462	325.771	201.91	235.162	239.306	1385.34	240.618	295	1.30831	1.39028	2.47287	2.15668	1.55769	1.48535	10.2719	1.76086	1.63443	2.1403	1.68778	2.61642	2.02231	1.92304
300	152.459	107.872	156.512	116.585	159.877	104.953	132.642	135.758	178.291	125.285	140.187	100.866	451.624	221.497	300	245.303	156.338	537.059	315.416	231.209	232.331	265.002	258.272	313.894	213.787	243.45	249.665	1413.93	252.53	300	1.60898	1.44929	3.43143	2.70545	1.44617	2.21366	10.6598	1.86015	1.48635	2.06147	1.73661	2.47522	2.05887	1.98186
305	198.484	136.638	191.647	119.779	152.808	112.567	145.105	128.636	163.835	137.332	139.332	82.9152	408.475	284.782	305	228.028	151.155	517.168	358.039	272.737	214.373	291.081	216.208	341.041	215.484	223.766	256.917	1390.11	254.912	305	1.14885	1.10625	2.69854	2.98915	1.78484	1.90441	9.58002	1.98166	1.77668	1.57434	1.606	3.09855	1.71823	1.57705
310	194.169	140.953	170.885	132.556	141.388	121.267	158.458	142.879	186.723	101.192	129.074	107.704	396.968	218.62	310	236.666	147.7	520.009	369.406	261.513	196.415	279.303	250.7	295.23	184.943	211.335	232.054	1259.08	260.868	310	1.21886	1.04787	3.04303	2.78679	1.84961	1.61969	7.94581	1.8258	1.49581	2.47747	1.63731	2.15455	1.52048	1.31209
315	148.144	120.816	116.585	114.988	144.651	137.581	127.301	128.636	146.969	109.625	135.058	96.592	365.326	264.646	315	208.162	150.291	417.712	409.188	242.433	204.272	236.398	285.192	313.894	217.181	213.407	257.953	1213.81	295.413	315	1.40513	1.24396	3.58289	3.55852	1.67599	1.48474	9.53501	2.2965	1.60849	2.60153	1.58012	2.67054	2.11884	1.79761
320	191.293	130.885	199.632	124.571	154.983	118.548	125.965	155.342	151.788	124.081	131.639	111.978	392.654	251.701	320	256.532	179.659	548.425	403.505	253.656	224.475	287.716	247.335	276.566	227.361	229.982	232.054	1353.18	262.06	320	1.34104	1.37265	2.74717	3.23916	1.63667	1.89353	10.7425	1.68698	1.89551	1.99334	1.74707	2.07231	1.44577	1.73711
325	172.595	129.446	190.05	97.4206	152.808	104.41	126.41	146.885	183.109	134.923	160.702	97.4467	414.228	230.127	325	242.712	174.476	576.841	403.505	257.023	221.107	230.509	245.652	346.132	171.369	229.982	256.917	1207.86	262.06	325	1.40625	1.34787	3.03521	4.14188	1.68201	2.11769	9.55504	1.78411	1.25886	1.82069	1.43111	2.63649	2.00546	1.32386
330	171.157	119.378	162.9	126.168	145.738	98.4277	136.648	126.41	150.583	124.081	135.058	88.044	414.228	267.522	330	230.619	147.7	457.495	343.831	274.981	186.314	261.637	238.081	300.32	184.943	225.838	245.521	1203.09	277.545	330	1.34742	1.23725	2.80844	2.72519	1.88682	1.8929	8.80432	2.19559	1.73749	1.91876	1.67216	2.78862	1.75465	1.54922
335	188.416	92.0507	167.691	108.6	175.104	118.548	129.081	136.648	186.723	134.923	134.203	77.7864	396.968	253.139	335	272.943	177.067	591.049	375.089	274.981	181.824	258.272	284.351	327.468	229.058	220.659	255.881	1265.03	253.721	335	1.44862	1.92359	3.52463	3.45385	1.57039	1.53376	9.8003	1.85675	1.38318	2.10751	1.64421	3.28953	1.738	2.48839
340	194.169	100.68	137.347	110.197	151.176	90.2708	135.313	136.203	166.244	119.262	123.091	91.4632	337.999	238.756	340	199.525	139.926	497.277	312.574	228.964	230.086	247.335	255.748	305.41	167.976	223.766	235.162	1111.37	243.001	340	1.02758	1.38981	3.62058	2.8365	1.51455	2.54885	8.21336	1.78411	1.48778	2.14442	1.8179	2.57111	1.57291	1.6684
345	204.237	107.872	177.274	142.138	153.895	114.742	145.55	132.642	167.449	124.081	142.751	121.381	384.024	264.646	345	234.938	157.201	537.059	380.772	250.289	213.251	259.954	249.859	279.959	217.181	225.838	262.097	1266.22	258.486	345	1.15032	1.4573	3.02955	2.67888	1.62636	1.85853	8.69958	1.94875	1.55244	2.01368	1.58204	2.15929	1.37075	2.01332
350	189.854	119.378	145.332	111.794	138.669	102.778	132.642	150.446	162.63	91.5547	112.833	82.0604	355.258	235.88	350	212.481	142.518	434.762	298.366	209.884	214.373	199.382	231.351	266.386	203.607	199.939	251.737	1080.4	275.163	350	1.11918	1.19383	2.9915	2.66889	1.51356	2.08579	8.14524	1.82898	1.22599	2.52691	1.77199	3.06771	1.4031	1.70556
355	159.65	107.872	143.735	103.809	138.669	114.742	127.301	118.844	196.361	115.648	111.123	77.7864	372.518	221.497	355	210.753	174.476	477.386	329.623	223.352	196.415	238.922	276.78	264.689	195.123	194.76	228.946	1193.56	223.942	355	1.32009	1.61744	3.32128	3.17529	1.61069	1.7118	9.37594	1.88434	1.21675	2.39329	1.75264	2.94327	1.65793	1.80884
360	138.076	106.434	154.915	107.003	135.406	99.5153	124.63	141.989	173.472	118.057	119.671	94.8824	302.041	253.139	360	237.529	148.564	400.663	355.198	221.107	196.415	224.62	212.001	225.664	190.033	195.796	209.263	1029.18	239.427	360	1.72028	1.39584	2.58634	3.31951	1.63292	1.97372	8.25788	1.68624	1.29485	1.79575	1.63611	2.2055	1.63435	1.78546
365	179.786	107.872	177.274	110.197	164.228	96.2525	133.087	130.861	162.63	133.718	154.718	93.1728	373.956	241.633	365	243.576	134.744	480.227	318.257	259.268	179.58	237.24	254.906	300.32	210.394	229.982	255.881	1423.46	268.015	365	1.35481	1.24911	2.70896	2.88807	1.57871	1.86571	10.6957	2.04809	1.45877	1.9063	1.48646	2.74631	1.67043	1.9504
370	158.212	136.638	162.9	146.929	137.038	91.9022	117.508	138.873	156.607	125.285	113.688	100.866	322.177	264.646	370	183.114	147.7	508.643	412.029	225.597	213.251	224.62	245.652	293.533	203.607	207.191	268.312	1195.94	231.089	370	1.15739	1.08096	3.12242	2.80427	1.64624	2.32041	10.1775	1.66403	1.4343	1.96074	1.82246	2.66009	1.85531	1.49012
375	159.65	126.57	182.065	102.212	143.019	95.7087	150.891	132.642	143.355	98.7827	131.639	74.3673	362.449	208.552	375	207.298	145.109	431.92	329.623	244.677	186.314	229.668	236.398	305.41	171.369	211.335	253.809	1172.12	257.295	375	1.29845	1.14647	2.37234	3.22491	1.7108	1.94668	7.76798	1.93977	1.60209	2.39311	1.60542	3.41291	1.91299	1.35395
380	153.897	104.995	193.244	124.571	147.37	91.9022	115.728	121.959	175.881	130.104	146.17	86.3344	405.598	218.62	380	213.345	141.654	511.485	426.237	270.492	182.947	249.017	210.319	327.468	173.066	226.874	225.838	1254.31	253.721	380	1.38628	1.34915	2.64683	3.42165	1.83546	1.99067	10.8385	2.08038	1.41583	1.61654	1.55212	2.61586	2.12783	1.64832
385	204.237	120.816	180.468	124.571	162.596	112.023	128.191	137.983	189.133	98.7827	107.704	96.592	427.173	221.497	385	221.982	171.021	537.059	403.505	257.023	189.681	225.462	260.795	293.533	173.066	234.126	247.593	1436.56	214.412	385	1.08688	1.41554	2.97593	3.23916	1.58075	1.69324	11.2064	1.5539	1.19208	2.64009	2.17378	2.56329	1.43722	1.43247
390	148.144	115.063	172.482	126.168	142.476	84.8328	141.099	125.965	193.951	116.853	128.219	99.1563	352.381	237.318	390	234.074	167.566	520.009	358.039	235.698	202.027	232.192	267.526	291.836	235.845	202.011	194.76	1265.03	234.662	390	1.58005	1.4563	3.01485	2.8378	1.65431	2.38148	8.96558	1.86291	1.19717	2.28942	1.57551	1.96417	1.96995	2.04969
395	222.935	96.3655	180.468	91.0324	186.523	94.0773	152.672	141.989	189.133	93.964	159.847	98.3015	412.79	231.565	395	262.578	138.199	528.534	360.881	303.041	209.884	312.954	303.7	405.517	234.148	215.479	258.989	1278.14	241.809	395	1.17782	1.43411	2.92869	3.96431	1.62468	2.23097	8.37179	1.70301	1.65468	3.23209	1.34803	2.63464	1.81899	2.42979
400	138.076	103.557	177.274	89.4353	151.72	91.9022	145.55	123.295	181.905	127.695	134.203	82.9152	366.764	179.786	400	222.846	140.79	477.386	304.049	226.719	179.58	249.017	227.144	322.377	139.131	180.256	213.407	1275.75	217.986	400	1.61394	1.35954	2.69293	3.39965	1.49433	1.95403	8.76506	1.76801	1.36894	1.77881	1.34316	2.5738	2.33478	1.34352
405	165.404	125.131	206.021	89.4353	142.476	100.603	149.111	129.971	185.519	101.192	136.767	77.7864	392.654	227.25	405	215.936	174.476	528.534	355.198	227.842	185.191	233.875	244.811	397.033	215.484	208.227	251.737	1245.97	254.912	405	1.30551	1.39434	2.56544	3.97156	1.59916	1.84082	8.35603	1.9613	1.26065	2.41927	1.52249	3.23626	2.40039	1.72206
410	199.923	103.557	185.259	113.391	159.333	104.41	137.538	119.734	201.179	114.443	135.913	82.0604	356.696	222.935	410	244.439	152.883	448.97	420.554	266.002	179.58	257.43	200.224	317.287	173.066	205.119	227.91	1435.37	233.471	410	1.22267	1.47631	2.42347	3.70888	1.66947	1.71995	10.4362	1.94992	1.27961	1.74954	1.5092	2.77735	1.58705	1.67121
415	181.225	99.2421	130.959	100.615	142.476	91.3584	150.001	122.85	180.7	83.122	127.365	78.6412	414.228	214.305	415	237.529	143.381	534.217	349.514	264.88	209.884	223.779	243.97	291.836	218.877	209.263	269.348	1272.18	251.339	415	1.31069	1.44476	4.07927	3.47379	1.85913	2.29737	8.48114	2.04591	1.2384	2.93508	1.64302	3.42503	1.61036	2.20549
420	197.046	106.434	193.244	111.794	154.983	97.3401	138.428	119.734	185.519	122.876	144.461	82.0604	461.692	211.429	420	229.756	110.559	528.534	363.722	237.943	180.702	242.287	236.398	318.984	186.64	207.191	246.557	1303.15	219.177	420	1.166	1.03876	2.73506	3.2535	1.53529	1.8564	9.41391	1.83054	1.306	1.92388	1.43424	3.00458	1.61883	1.75358
425	130.885	110.748	169.288	92.6295	153.352	89.727	139.764	118.844	177.086	127.695	95.7372	91.4632	356.696	283.343	425	247.031	157.201	468.861	434.762	257.023	189.681	252.383	234.716	259.599	210.394	200.975	249.665	1215	257.295	425	1.88739	1.41944	2.7696	4.69356	1.67604	2.11398	8.69328	2.16499	1.4252	1.8381	2.09924	2.72968	1.98342	1.89974
430	179.786	110.748	154.915	116.585	165.859	99.5153	141.544	108.606	167.449	108.42	121.381	78.6412	335.122	231.565	430	266.897	149.428	528.534	349.514	235.698	189.681	261.637	209.478	325.771	210.394	212.371	235.162	1297.19	207.265	430	1.48452	1.34925	3.41177	2.99793	1.42108	1.90605	9.1646	1.90841	1.56249	1.93209	1.74962	2.99031	1.81199	1.89974
435	149.582	135.199	154.915	103.809	151.176	94.6211	135.758	129.526	186.723	89.1454	117.107	76.0768	337.999	250.263	435	230.619	124.379	494.435	326.782	249.167	178.457	241.446	236.398	312.197	223.967	195.796	236.198	1366.28	234.662	435	1.54176	0.919967	3.19166	3.14792	1.64819	1.88602	10.0641	1.8117	1.29307	2.65183	1.67194	3.10473	2.08713	1.65657
440	169.718	97.8038	167.691	95.8236	157.702	90.8146	143.324	108.606	145.765	89.1454	139.332	83.77	365.326	211.429	440	248.758	143.381	477.386	338.148	274.981	194.17	238.081	239.763	312.197	164.582	192.688	220.659	1354.37	208.456	440	1.46571	1.46601	2.84681	3.52886	1.74368	2.1381	9.44969	1.91938	1.63332	2.68958	1.38294	2.6341	1.8395	1.68278
445	146.706	113.625	159.706	111.794	149.545	89.727	142.434	111.722	167.449	102.397	135.913	73.5125	368.203	204.237	445	240.121	133.016	531.376	386.455	287.327	189.681	283.51	242.287	269.779	154.402	215.479	241.378	1342.46	207.265	445	1.63675	1.17066	3.32721	3.45684	1.92135	2.11398	9.42512	1.85519	1.69311	2.36616	1.58542	3.28349	1.83891	1.35887
450	145.267	84.8592	154.915	86.2412	156.614	83.7452	135.313	108.161	166.244	98.7827	129.929	80.3508	332.245	235.88	450	220.255	124.379	451.811	289.841	233.454	162.744	248.176	201.065	358.009	171.369	191.652	215.479	1248.36	188.206	450	1.5162	1.46571	2.91652	3.36082	1.49063	1.94332	9.22573	1.74006	1.49284	2.03542	1.47505	2.68172	2.46448	2.01945
455	181.225	89.1741	202.827	110.197	176.191	100.603	122.85	123.295	173.472	119.262	124.8	77.7864	391.215	218.62	455	263.442	154.61	556.95	429.079	250.289	212.128	278.462	242.287	339.345	200.213	245.521	220.659	1397.25	207.265	455	1.45367	1.7338	2.74594	3.89374	1.42055	2.10857	11.3737	1.68106	1.60523	2.03155	1.96732	2.83672	1.87251	2.2452
460	163.965	90.6124	182.065	94.2265	159.333	109.848	150.891	106.381	175.881	103.601	135.913	73.5125	396.968	209.991	460	268.624	112.287	537.059	304.049	228.964	163.866	251.541	246.494	344.435	191.73	238.27	263.133	1189.99	222.751	460	1.6383	1.2392	2.94982	3.22679	1.43701	1.49176	7.8864	2.0939	1.43018	2.37925	1.75311	3.57943	2.10066	2.11593
465	153.897	96.3655	145.332	105.406	147.37	72.3254	124.63	119.734	177.086	84.3267	122.236	83.77	342.313	172.595	465	226.301	145.973	414.871	315.416	221.107	180.702	219.573	256.589	278.263	203.607	175.076	236.198	1104.22	246.574	465	1.47047	1.51478	2.85463	2.99239	1.50036	2.49846	8.86002	2.05935	1.23992	3.0428	1.43228	2.8196	1.80811	2.11286
470	139.514	116.502	158.109	121.377	146.282	91.9022	134.867	109.941	178.291	93.964	124.8	95.7372	359.573	202.799	470	209.026	126.107	494.435	312.574	236.821	148.153	224.62	236.398	281.656	207	199.939	246.557	1240.02	206.074	470	1.49824	1.08244	3.12718	2.57524	1.61893	1.61208	9.19435	1.8744	1.25986	2.51584	1.60208	2.57536	2.01883	1.7768
475	168.28	92.0507	159.706	134.153	141.932	78.851	114.392	108.606	136.127	104.806	112.833	89.7536	352.381	248.824	475	267.76	138.199	483.069	281.317	230.086	188.559	254.906	222.097	320.681	174.762	231.018	232.054	1247.17	216.795	475	1.59116	1.50134	3.02474	2.09698	1.62111	2.39133	10.9025	1.99616	1.87256	2.11912	2.04743	2.58546	1.90564	1.89855
480	109.31	109.31	154.915	94.2265	161.509	92.446	117.953	110.832	152.993	102.397	112.833	88.044	369.641	191.293	480	204.707	139.063	471.702	295.524	228.964	142.541	233.875	221.255	278.263	178.156	200.975	221.694	1189.99	223.942	480	1.87272	1.27218	3.04492	3.13632	1.41766	1.54189	10.0886	2.02056	1.52866	2.16077	1.78117	2.518	2.54562	1.62982
485	148.144	112.187	164.497	102.212	113.654	108.76	118.844	118.398	154.197	107.215	117.107	91.4632	362.449	244.51	485	196.933	137.335	477.386	278.475	225.597	193.048	234.716	239.763	293.533	166.279	169.897	225.838	1198.33	258.486	485	1.32934	1.22417	2.90209	2.72449	1.98494	1.77499	10.0832	2.18319	1.52218	2.23628	1.45078	2.46917	1.9814	1.48216
490	171.157	92.0507	153.318	119.779	141.932	96.7963	127.746	110.832	139.741	85.5314	137.622	74.3673	376.832	222.935	490	212.481	136.471	485.91	412.029	261.513	199.782	236.398	234.716	356.312	178.156	216.515	247.593	1303.15	246.574	490	1.24144	1.48257	3.1693	3.4399	1.84253	2.06395	10.2011	2.22476	1.69168	2.74421	1.57325	3.32933	2.08179	1.93541
495	181.225	94.9272	154.915	134.153	154.439	98.4277	117.508	128.191	192.747	97.578	99.1563	90.6084	375.394	286.22	495	241.848	147.7	508.643	423.396	228.964	179.58	259.954	233.875	332.558	167.976	200.975	249.665	1206.67	241.809	495	1.33452	1.55593	3.28337	3.15607	1.48255	1.82448	10.2688	1.88632	1.34868	2.39679	2.02685	2.75543	1.83506	1.76952
500	123.693	115.063	170.885	111.794	133.231	104.41	123.74	98.8137	163.835	97.578	119.671	94.8824	325.054	234.442	500	205.571	134.744	494.435	318.257	223.352	180.702	237.24	279.303	295.23	186.64	200.975	220.659	1238.83	204.883	500	1.66194	1.17104	2.89337	2.84681	1.67643	1.7307	10.0116	2.07343	1.44804	2.86236	1.67939	2.3256	2.38679	1.62206
[truncated: 2,903 more rows]

## Sheet: E
sum of normalized and raw read counts at 214 origins of replication per bin [5bp]																															ratios RER- (rnh201△)/RER+
[truncated: 4,006 more rows]
