# Supplementary material for: Evidence that DNA polymerase δ contributes to initiating leading strand DNA replication in Saccharomyces cerevisiae
Source: Nat Commun. 2018 Feb 27;9:858. doi: 10.1038/s41467-018-03270-4 (PMC5829166; doi:10.1038/s41467-018-03270-4)
Supplement: Supplementary file 5 — Supplementary Data 2 [file 41467_2018_3270_MOESM5_ESM.xlsx]

## Sheet: rer-
TAK	1086		1087		1085		1083		1079		1092
strain	pol1LM rnh201		pol3LM rnh201		pol2MG rnh201		pol2-16 rnh201		rnh201		pol2-16 pol3-LM rnh201			pol1LM		pol3LM		pol2MG		pol2-16		wt		pol2-16 pol3-LM
bin	same	opposite	same	opposite	same	opposite	same	opposite	same	opposite	same	opposite		same	opposite	same	opposite	same	opposite	same	opposite	same	opposite	same	opposite
	pol1LM rnh201 same	pol1LM rnh201 opposite	pol3LM rnh201 same	pol3LM rnh201 opposite	pol2MG rnh201 same	pol2MG rnh201 opposite	pol2-16 rnh201 same	pol2-16 rnh201 opposite	rnh201 same	rnh201 opposite	pol2-16 pol3-LM rnh201 same	pol2-16 pol3-LM rnh201 opposite	median	pol1LM same	pol1LM opposite	pol3LM same	pol3LM opposite	pol2MG same	pol2MG opposite	pol2-16 same	pol2-16 opposite	wt same	wt opposite	pol2-16 pol3-LM same	pol2-16 pol3-LM opposite
-1500	249.799	206.194	303.621	196.712	216.33	1093.54	173.251	169.313	271.949	309.577	203.188	246.358	left	224.819	209.27	274.807	179.542	221.701	1132.84	154.299	161.583	214.788	301.652	189.369	237.179
-1495	260.615	209.236	343.534	183.883	249.612	1255.19	178.501	152.907	244.583	237.741	210.671	269.958	right	218.739	239.957	197.42	292.859	1151.59	226.656	166.683	165.977	329.932	233.394	238.603	209.098
-1490	256.221	220.053	339.257	175.33	278.139	1026.97	179.813	171.282	277.08	301.025	258.446	243.48	sl & or	234.955		288.031		226.831		162.368		230.056		202.616
-1485	249.461	229.179	312.174	219.519	268.63	1036.48	169.313	166.032	213.796	331.812	234.271	241.754	sr & ol	216.179		193.899		1152.68		171.808		329.308		253.454
-1480	258.587	194.363	346.385	152.523	225.839	986.56	192.282	159.469	248.004	285.632	230.817	249.236	bias ratio	1.08685		1.48547		0.196786		0.945057		0.698604		0.799419
-1475	271.094	187.603	319.301	185.309	323.306	1034.1	193.594	164.063	400.226	239.452	275.139	237.724	same as wt	2		2		1		1		1		1
-1470	277.855	198.757	394.85	178.181	275.761	948.524	225.751	156.188	360.888	301.025	273.987	235.998		0.656463	0.656463	0.588807	0.588807	0.985981	0.985981	0.705776	0.705776	1	1	0.414198	0.414198
-1465	236.954	221.067	305.047	185.309	304.288	979.428	185.719	152.907	278.79	297.604	231.968	240.602
-1460	219.377	210.926	269.41	181.032	221.084	1126.82	180.469	171.938	261.687	282.211	193.978	282.046
-1455	240.672	222.757	312.174	206.69	266.252	1112.55	166.688	168.657	299.315	304.446	206.066	240.027
-1450	261.291	238.306	322.152	191.01	230.594	1067.39	160.126	211.97	246.293	340.364	183.042	272.836
-1445	267.038	226.475	372.043	196.712	232.971	1317	154.219	202.126	263.397	429.303	203.764	273.412
-1440	243.038	210.588	303.621	199.563	278.139	1072.14	178.501	151.594	225.769	268.528	235.422	227.363
-1435	230.193	204.842	347.81	192.436	204.444	1198.14	179.813	173.907	282.211	277.08	212.398	230.241
-1430	252.165	191.997	320.727	173.905	254.366	1017.46	177.844	132.563	246.293	323.26	213.549	279.743
-1425	233.912	217.349	246.603	163.927	221.084	1148.21	159.469	155.532	234.321	295.894	200.31	224.485
-1420	233.912	218.701	275.112	166.778	240.103	972.296	181.782	151.594	248.004	318.129	204.339	240.602
-1415	255.545	224.447	277.963	191.01	240.103	1188.63	147.001	177.844	236.031	355.757	197.432	239.451
-1410	224.109	201.461	280.814	175.33	199.689	1105.42	124.688	175.219	177.878	256.555	170.954	256.719
-1405	235.602	212.278	282.239	161.076	242.48	1117.31	162.094	152.907	215.507	302.735	193.978	233.695
-1400	242.024	217.687	279.388	185.309	223.462	1162.48	157.501	153.563	201.824	330.101	208.944	221.032
-1395	231.883	195.715	319.301	152.523	204.444	1157.72	177.188	178.501	215.507	271.949	199.734	240.027
-1390	233.236	216.334	267.985	199.563	202.066	1041.24	171.282	175.219	241.162	343.784	190.525	235.422
-1385	237.292	195.715	285.09	153.949	225.839	1072.14	178.501	155.532	278.79	290.763	222.183	237.149
-1380	228.841	211.264	277.963	171.054	218.707	1098.29	172.594	160.782	268.528	295.894	207.217	231.968
-1375	223.433	195.715	272.261	153.949	199.689	1084.03	124.688	160.782	220.638	319.839	181.891	230.241
-1370	243.038	194.025	229.498	191.01	194.935	1152.97	158.813	157.501	236.031	299.315	193.403	222.183
-1365	222.757	223.433	246.603	185.309	249.612	1229.04	137.157	158.813	218.927	336.943	196.856	229.666
-1360	232.222	209.574	263.708	163.927	221.084	1200.51	143.719	158.157	205.244	289.052	177.862	269.383
-1355	230.193	205.18	258.007	175.33	206.821	1233.79	159.469	178.501	220.638	343.784	158.291	229.666
-1350	230.869	203.49	297.919	178.181	225.839	1081.65	150.938	177.188	184.72	328.391	179.013	233.695
-1345	215.32	226.813	209.541	162.501	206.821	1179.12	178.501	169.313	224.058	312.998	193.403	246.358
-1340	234.588	196.053	299.345	165.352	235.348	1141.08	159.469	144.376	174.458	249.714	175.559	229.666
-1335	221.067	223.771	280.814	178.181	218.707	1224.29	148.969	163.407	229.19	297.604	175.559	218.154
-1330	207.546	198.419	289.367	158.225	178.294	1202.89	158.813	175.219	236.031	290.763	179.588	231.393
-1325	222.419	193.349	290.792	173.905	218.707	1010.33	158.157	156.188	186.43	280.501	192.252	190.525
-1320	228.165	225.461	282.239	182.458	194.935	1105.42	168.001	145.688	181.299	277.08	164.623	246.934
-1315	210.926	209.574	256.581	172.48	187.803	1167.23	171.282	171.938	236.031	306.156	189.949	221.032
-1310	194.363	221.405	236.625	148.247	190.18	1079.27	143.719	162.094	191.561	302.735	185.92	231.968
-1305	221.743	208.56	259.432	181.032	223.462	1198.14	167.344	144.376	205.244	309.577	173.257	229.666
-1300	218.363	212.278	289.367	192.436	202.066	1026.97	156.188	164.719	232.61	290.763	189.374	240.602
-1295	235.264	209.236	270.836	196.712	204.444	1141.08	156.844	162.094	232.61	342.074	187.071	206.642
-1290	223.771	191.997	283.665	161.076	199.689	1012.71	136.501	143.063	194.982	248.004	191.676	207.793
-1285	243.376	210.25	286.516	178.181	230.594	1100.67	150.938	163.407	206.955	251.424	191.1	234.271
-1280	216.334	217.349	283.665	145.396	228.216	1129.2	158.813	112.219	234.321	297.604	173.257	210.671
-1275	200.447	222.419	230.923	135.418	178.294	1029.35	142.407	138.469	205.244	304.446	160.593	219.881
-1270	233.574	195.377	249.454	172.48	185.426	1031.73	146.344	149.626	203.534	331.812	176.135	220.456
-1265	214.982	206.194	233.774	216.669	251.989	1198.14	145.688	159.469	196.693	319.839	177.862	221.032
-1260	208.56	226.137	249.454	161.076	256.743	1029.35	127.969	142.407	253.135	297.604	178.437	232.544
-1255	284.953	201.799	372.043	163.927	204.444	1145.84	163.407	148.969	350.626	307.867	162.32	218.729
-1250	231.207	257.573	255.156	215.243	256.743	1281.34	147.001	176.532	215.507	420.751	185.344	283.773
-1245	219.377	217.01	259.432	179.607	204.444	1105.42	147.657	176.532	184.72	283.921	189.374	234.271
-1240	212.278	231.207	238.05	152.523	171.162	1110.18	142.407	160.782	212.086	335.232	181.315	248.661
-1235	208.898	206.87	249.454	176.756	225.839	1041.24	154.219	164.063	193.272	326.681	183.042	212.398
-1230	227.151	204.504	277.963	156.8	261.498	1050.75	160.782	152.251	246.293	321.549	210.671	195.13
-1225	236.278	218.363	293.643	193.861	216.33	993.692	177.188	158.157	222.348	299.315	187.071	234.271
-1220	211.264	207.884	272.261	161.076	249.612	927.129	179.813	161.438	188.141	307.867	199.159	218.154
-1215	218.025	224.447	286.516	143.971	187.803	1038.86	154.219	173.907	171.037	259.976	182.466	219.305
-1210	246.418	208.56	226.647	182.458	183.048	1060.25	166.032	131.25	241.162	336.943	193.403	221.607
-1205	240.334	196.729	310.748	185.309	232.971	1022.22	172.594	112.875	179.589	261.687	200.31	226.788
-1200	241.01	221.067	267.985	199.563	235.348	1229.04	192.938	156.844	212.086	330.101	230.817	227.939
-1195	236.954	225.461	255.156	188.16	278.139	1034.1	164.719	139.782	253.135	312.998	231.393	218.729
-1190	254.531	233.574	255.156	192.436	249.612	1271.83	178.501	162.751	224.058	324.97	204.339	226.212
-1185	229.855	208.898	289.367	171.054	235.348	1186.25	156.844	170.626	205.244	299.315	191.676	226.212
-1180	198.081	204.842	245.178	200.989	202.066	1191	172.594	145.032	225.769	314.708	166.925	237.149
-1175	227.151	214.306	269.41	178.181	211.575	1057.88	150.282	166.032	215.507	311.287	208.369	220.456
-1170	233.574	209.236	309.323	181.032	225.839	1129.2	166.688	166.688	229.19	277.08	232.544	252.69
-1165	233.236	194.363	283.665	166.778	225.839	1093.54	158.813	141.751	206.955	246.293	201.461	244.056
-1160	253.179	218.363	293.643	185.309	268.63	1200.51	173.251	158.157	224.058	282.211	208.944	209.52
-1155	229.855	221.067	265.134	195.287	230.594	1100.67	167.344	157.501	265.107	283.921	223.334	222.759
-1150	250.475	209.236	296.494	159.651	197.312	1122.06	159.469	162.094	203.534	336.943	178.437	265.929
-1145	205.18	193.687	280.814	205.265	194.935	1100.67	144.376	174.563	188.141	285.632	181.315	267.08
-1140	217.01	204.166	300.77	163.927	202.066	1305.11	154.219	167.344	203.534	326.681	210.671	252.69
-1135	217.349	221.743	317.876	181.032	237.725	1338.39	156.188	165.376	200.113	314.708	222.183	252.69
-1130	215.32	211.264	216.669	186.734	247.234	1186.25	157.501	153.563	186.43	270.238	192.827	255.568
-1125	230.531	230.193	270.836	182.458	275.761	1086.4	153.563	141.751	234.321	254.845	212.398	253.841
-1120	202.476	207.208	287.941	173.905	213.953	1200.51	149.626	151.594	237.741	299.315	191.676	215.851
-1115	265.686	193.349	329.279	138.269	206.821	1195.76	161.438	150.282	212.086	287.342	184.769	234.846
-1110	187.941	196.053	255.156	183.883	209.198	1160.1	135.844	164.719	174.458	294.184	179.588	260.748
-1105	218.363	208.898	263.708	158.225	216.33	1157.72	154.876	185.063	181.299	302.735	176.71	229.09
-1100	208.898	196.391	235.199	171.054	230.594	1171.99	160.782	156.188	210.375	314.708	202.037	240.602
-1095	215.658	203.49	256.581	193.861	225.839	1205.27	139.126	164.719	167.616	323.26	165.774	255.568
-1090	238.982	179.152	273.687	153.949	221.084	867.697	148.313	173.251	198.403	237.741	188.798	199.734
-1085	212.954	214.306	259.432	205.265	218.707	1240.93	148.313	175.219	152.223	265.107	187.071	248.085
-1080	233.236	214.644	260.858	168.203	197.312	1131.57	146.344	150.282	189.851	316.418	199.734	215.276
-1075	211.602	191.659	262.283	173.905	235.348	1067.39	164.063	143.719	200.113	326.681	173.832	196.856
-1070	206.87	200.109	265.134	206.69	213.953	1212.4	122.063	158.813	198.403	323.26	179.013	216.427
-1065	211.264	201.799	292.217	215.243	213.953	1200.51	150.282	154.219	208.665	312.998	184.193	234.271
-1060	221.405	237.968	307.897	191.01	221.084	1350.28	160.782	167.344	218.927	326.681	181.315	235.422
-1055	223.433	205.856	256.581	186.734	235.348	1164.85	154.219	171.282	165.906	324.97	186.496	221.607
-1050	206.87	204.842	232.349	151.098	209.198	1136.33	144.376	152.907	183.01	283.921	172.106	208.369
-1045	212.278	234.588	226.647	206.69	230.594	1186.25	162.094	164.063	181.299	326.681	181.891	221.032
-1040	217.01	218.363	319.301	181.032	199.689	1126.82	164.719	191.626	208.665	294.184	188.798	248.085
-1035	220.053	214.306	280.814	169.629	306.666	1169.61	150.938	160.126	266.818	306.156	189.949	246.934
-1030	228.165	195.715	256.581	179.607	206.821	1105.42	144.376	194.907	224.058	319.839	165.198	248.661
-1025	246.418	239.658	253.73	203.84	266.252	1143.46	144.376	166.688	241.162	271.949	193.403	253.266
-1020	248.109	207.546	349.236	155.374	290.025	1048.37	163.407	179.157	213.796	297.604	227.939	258.446
-1015	222.419	217.687	272.261	168.203	278.139	1269.45	151.594	183.751	206.955	311.287	202.613	260.173
-1010	234.25	231.883	310.748	193.861	259.121	1395.45	138.469	211.97	186.43	287.342	206.066	288.953
-1005	199.095	222.081	262.283	172.48	199.689	1229.04	164.719	184.407	251.424	294.184	193.978	264.202
-1000	216.672	227.151	262.283	239.476	230.594	1267.08	146.344	137.813	200.113	333.522	196.856	256.144
-995	225.799	203.152	240.901	163.927	282.893	1345.52	159.469	179.157	224.058	335.232	214.7	239.451
-990	221.743	236.954	323.577	173.905	237.725	1076.9	164.063	215.907	196.693	265.107	158.291	286.075
-985	262.982	215.32	290.792	182.458	228.216	1041.24	170.626	192.282	213.796	294.184	211.822	246.358
-980	223.095	208.56	313.599	203.84	261.498	1160.1	161.438	173.907	241.162	295.894	211.247	271.109
-975	228.841	230.193	334.981	245.178	254.366	1324.13	162.094	211.97	218.927	323.26	207.217	290.68
-970	348.839	239.996	497.482	188.16	251.989	1145.84	171.282	185.063	333.522	299.315	219.881	287.802
-965	221.405	221.405	303.621	186.734	259.121	1305.11	156.844	191.626	270.238	335.232	202.613	239.451
-960	225.461	228.165	319.301	182.458	237.725	1084.03	148.969	164.719	254.845	333.522	192.827	262.475
-955	208.56	208.898	238.05	178.181	273.384	1271.83	143.719	192.938	203.534	352.336	172.681	258.446
-950	227.489	225.461	252.305	178.181	202.066	1133.95	124.688	158.157	179.589	326.681	180.164	246.934
-945	223.095	220.053	295.068	173.905	204.444	1233.79	166.032	156.188	239.452	355.757	200.886	221.032
-940	237.968	199.095	326.428	166.778	211.575	1026.97	152.251	159.469	203.534	232.61	209.52	221.607
-935	234.588	213.63	303.621	223.796	218.707	1141.08	158.813	181.782	179.589	336.943	207.217	261.324
-930	211.602	209.236	287.941	193.861	209.198	1174.36	143.063	189.001	246.293	319.839	180.74	276.29
-925	192.673	184.898	242.327	121.163	185.426	1024.6	125.344	162.751	171.037	333.522	146.779	254.417
-920	203.152	209.574	239.476	171.054	178.294	1117.31	152.251	167.344	201.824	285.632	177.862	267.08
-915	224.109	212.278	292.217	179.607	221.084	1122.06	167.344	174.563	210.375	324.97	189.949	234.846
-910	215.32	227.489	259.432	173.905	223.462	1179.12	162.094	147.657	244.583	277.08	180.74	241.178
-905	223.433	198.081	253.73	173.905	213.953	967.542	143.063	160.782	198.403	302.735	204.915	256.719
-900	227.489	230.531	305.047	200.989	230.594	1388.32	155.532	175.876	205.244	330.101	184.769	271.109
-895	207.884	224.447	242.327	218.094	261.498	1233.79	137.157	176.532	215.507	311.287	179.013	280.319
-890	212.278	207.546	248.028	188.16	192.557	1129.2	161.438	161.438	162.485	318.129	173.832	272.836
-885	219.715	200.785	252.305	176.756	187.803	1262.32	162.094	181.782	218.927	372.861	195.13	221.032
-880	223.433	198.419	255.156	195.287	166.408	1081.65	152.907	181.126	181.299	311.287	169.803	234.271
-875	229.855	191.997	238.05	196.712	168.785	1100.67	132.563	162.094	217.217	302.735	188.798	241.754
-870	229.855	220.391	310.748	202.414	240.103	1174.36	145.032	156.844	220.638	307.867	217.578	246.934
-865	205.518	192.673	245.178	186.734	216.33	993.692	140.438	173.251	196.693	287.342	176.71	265.353
-860	211.264	215.658	285.09	173.905	194.935	1045.99	132.563	179.813	194.982	323.26	169.227	229.09
-855	239.996	206.532	306.472	176.756	202.066	1229.04	139.126	178.501	171.037	289.052	216.427	247.51
-850	225.461	189.293	275.112	198.138	230.594	1057.88	168.657	133.875	227.479	294.184	192.252	218.154
-845	210.25	210.588	265.134	171.054	223.462	1100.67	139.782	171.282	200.113	275.37	170.379	254.992
-840	225.461	198.419	245.178	161.076	211.575	1157.72	129.282	147.001	159.064	234.321	150.808	219.305
-835	232.222	205.18	282.239	202.414	266.252	1124.44	134.532	147.001	232.61	278.79	198.008	258.446
-830	207.208	186.25	282.239	171.054	223.462	915.242	135.188	127.969	217.217	248.004	154.837	206.642
-825	213.63	216.672	299.345	188.16	194.935	1257.57	145.032	135.188	258.266	347.205	172.681	241.178
-820	232.222	177.462	309.323	152.523	194.935	1003.2	147.657	148.969	230.9	259.976	195.13	207.793
-815	214.306	174.42	259.432	155.374	216.33	924.751	150.938	127.969	232.61	290.763	165.774	214.125
-810	213.968	204.504	233.774	182.458	171.162	1072.14	124.688	137.813	208.665	271.949	171.53	217.003
-805	247.433	204.842	238.05	165.352	261.498	1003.2	164.719	143.719	225.769	253.135	215.276	202.037
-800	230.531	198.419	300.77	200.989	244.857	1214.78	163.407	160.126	275.37	285.632	187.647	246.934
-795	232.222	199.433	193.861	173.905	211.575	986.56	150.282	135.188	213.796	249.714	180.74	203.764
-790	216.672	220.391	285.09	198.138	209.198	1193.38	151.594	168.001	210.375	323.26	170.379	247.51
-785	215.32	200.109	249.454	198.138	211.575	1133.95	161.438	145.032	246.293	309.577	180.74	240.602
-780	216.672	195.377	297.919	156.8	263.875	1041.24	157.501	147.001	225.769	246.293	169.227	231.393
-775	227.151	187.603	276.538	169.629	230.594	977.051	166.688	130.594	230.9	225.769	190.525	209.52
-770	206.87	183.884	256.581	236.625	190.18	1098.29	166.688	141.751	191.561	258.266	196.856	219.881
-765	219.715	186.588	265.134	155.374	225.839	967.542	133.219	151.594	215.507	292.473	200.31	232.544
-760	231.883	177.462	273.687	158.225	230.594	1122.06	169.313	145.688	234.321	318.129	195.13	227.363
-755	215.658	199.771	276.538	185.309	190.18	1081.65	139.782	156.188	200.113	307.867	177.862	206.642
-750	222.757	192.335	259.432	179.607	211.575	1119.69	168.657	149.626	206.955	285.632	186.496	265.929
-745	223.771	197.405	267.985	192.436	204.444	1174.36	133.219	138.469	213.796	271.949	171.53	230.241
-740	246.756	210.588	287.941	169.629	197.312	1207.64	165.376	150.938	237.741	304.446	177.286	221.607
-735	205.856	202.814	269.41	148.247	171.162	1055.5	149.626	156.844	256.555	292.473	182.466	210.095
-730	227.151	202.476	283.665	155.374	228.216	905.733	166.688	139.782	200.113	311.287	164.047	203.764
-725	194.363	282.925	232.349	238.05	166.408	1050.75	130.594	159.469	210.375	312.998	164.047	206.642
-720	222.757	182.194	245.178	175.33	154.521	912.865	147.001	143.063	239.452	292.473	179.013	215.851
-715	191.997	212.954	249.454	191.01	209.198	998.446	143.063	128.625	165.906	297.604	161.745	207.217
-710	218.701	180.504	290.792	131.142	199.689	1107.8	143.719	144.376	244.583	241.162	179.588	208.369
-705	213.63	188.617	249.454	179.607	199.689	1091.16	144.376	129.938	224.058	292.473	149.657	227.939
-700	197.743	196.729	302.196	135.418	223.462	984.183	157.501	152.251	183.01	259.976	181.315	230.241
-695	199.771	179.152	216.669	168.203	168.785	1143.46	129.938	160.126	159.064	301.025	151.384	209.52
-690	217.687	198.081	249.454	141.12	204.444	1043.61	154.219	166.032	172.747	299.315	166.349	219.305
-685	227.827	203.828	238.05	182.458	185.426	1088.78	151.594	152.251	239.452	287.342	159.442	233.12
-680	203.49	195.039	233.774	186.734	185.426	1091.16	139.782	147.001	248.004	294.184	177.286	209.52
-675	218.701	200.447	265.134	181.032	199.689	1081.65	122.063	154.219	208.665	299.315	177.286	214.7
-670	228.503	187.265	299.345	163.927	180.671	1041.24	148.313	148.313	196.693	323.26	157.14	203.764
-665	204.504	215.996	252.305	162.501	232.971	1191	133.875	181.782	203.534	273.659	191.676	230.817
-660	235.264	215.32	276.538	173.905	180.671	1155.34	148.313	137.157	171.037	287.342	183.042	218.729
-655	227.151	202.476	263.708	196.712	213.953	1155.34	141.094	173.251	188.141	374.571	166.349	286.651
-650	201.123	212.954	236.625	145.396	204.444	1245.68	145.688	163.407	217.217	335.232	183.042	264.202
-645	217.01	221.067	232.349	182.458	197.312	1145.84	127.969	169.313	194.982	258.266	169.227	249.812
-640	205.18	193.349	289.367	152.523	209.198	1076.9	120.75	147.001	213.796	273.659	144.477	238.3
-635	224.109	176.11	293.643	156.8	204.444	1198.14	143.719	148.313	213.796	282.211	191.1	215.276
-630	203.152	183.546	229.498	165.352	187.803	1022.22	162.094	150.938	222.348	295.894	158.291	226.788
-625	209.574	198.757	242.327	168.203	216.33	1112.55	142.407	147.657	237.741	261.687	181.315	230.241
-620	233.574	189.969	218.094	171.054	240.103	1229.04	158.813	166.032	232.61	294.184	173.257	196.281
-615	223.433	213.63	253.73	162.501	263.875	1250.43	150.282	164.719	215.507	292.473	174.408	219.881
-610	236.954	176.11	218.094	186.734	247.234	1160.1	140.438	155.532	205.244	285.632	182.466	217.003
-605	196.729	184.56	202.414	173.905	149.767	1136.33	145.688	165.376	203.534	241.162	164.047	232.544
-600	220.053	203.152	269.41	122.589	211.575	1219.53	153.563	156.188	196.693	295.894	200.31	199.734
-595	206.194	202.137	230.923	175.33	190.18	1188.63	127.313	162.751	160.775	306.156	173.257	232.544
-590	201.461	200.785	260.858	181.032	256.743	1098.29	126	151.594	212.086	275.37	158.867	229.09
-585	217.01	209.574	219.519	153.949	164.03	979.428	135.844	152.251	225.769	330.101	166.349	240.602
-580	213.968	216.334	235.199	159.651	204.444	1229.04	133.875	181.782	232.61	292.473	158.291	244.632
-575	225.461	217.349	232.349	203.84	261.498	1145.84	156.844	185.063	201.824	282.211	171.53	242.905
-570	236.954	202.814	230.923	151.098	263.875	1219.53	152.907	145.032	256.555	270.238	166.349	203.188
-565	186.25	190.645	222.37	195.287	235.348	1110.18	118.782	166.688	164.195	306.156	133.54	210.671
-560	197.405	217.687	266.559	175.33	197.312	1098.29	117.469	164.719	155.644	268.528	146.203	239.451
-555	187.265	195.715	273.687	152.523	204.444	1124.44	134.532	173.907	183.01	299.315	153.111	219.305
-550	220.391	198.419	258.007	178.181	173.539	1136.33	134.532	166.688	179.589	289.052	142.75	225.637
-545	206.87	184.56	189.585	196.712	204.444	1088.78	133.219	150.938	198.403	259.976	160.018	245.207
-540	218.701	218.363	226.647	181.032	223.462	1319.38	137.157	166.688	176.168	289.052	141.599	227.939
-535	210.926	217.01	229.498	168.203	202.066	969.919	123.375	178.501	212.086	249.714	159.442	228.515
-530	207.884	199.771	245.178	191.01	223.462	1114.93	139.782	152.907	186.43	249.714	169.227	230.241
-525	207.208	222.757	216.669	230.923	232.971	1271.83	123.375	176.532	215.507	299.315	153.111	266.505
-520	200.785	203.828	183.883	169.629	175.917	1250.43	128.625	179.157	155.644	268.528	150.808	225.637
-515	211.602	209.236	270.836	195.287	263.875	1369.3	147.001	167.344	236.031	311.287	150.233	264.778
-510	219.039	214.982	198.138	216.669	221.084	1347.9	139.782	187.032	184.72	277.08	157.715	252.69
-505	198.757	207.546	249.454	179.607	211.575	1110.18	158.157	166.032	198.403	302.735	148.506	248.661
-500	174.082	208.222	193.861	171.054	173.539	1231.42	110.907	163.407	186.43	277.08	127.208	228.515
-495	181.856	221.405	219.519	146.821	206.821	1290.85	103.032	178.501	218.927	301.025	148.506	253.841
-490	199.095	193.687	266.559	192.436	237.725	1255.19	115.5	169.969	181.299	324.97	149.657	222.183
-485	200.785	169.349	202.414	169.629	168.785	1110.18	108.282	153.563	143.671	234.321	138.72	213.549
-480	204.842	201.799	222.37	192.436	209.198	1148.21	132.563	160.782	169.327	289.052	138.72	211.247
-475	211.94	224.447	216.669	213.818	168.785	1207.64	119.438	171.282	222.348	309.577	159.442	227.363
-470	203.152	185.574	228.072	179.607	204.444	1026.97	124.688	162.094	193.272	333.522	156.564	221.607
-465	208.222	209.574	218.094	175.33	183.048	974.674	121.407	172.594	232.61	328.391	160.018	230.817
-460	199.433	205.18	186.734	173.905	216.33	1195.76	115.5	165.376	191.561	299.315	137.569	256.144
-455	202.476	195.039	196.712	121.163	223.462	1019.84	105	157.501	205.244	259.976	158.867	209.52
-450	202.137	203.152	215.243	175.33	244.857	1019.84	128.625	166.688	196.693	285.632	139.296	233.695
-445	204.504	209.574	226.647	210.967	178.294	1179.12	116.157	169.313	164.195	324.97	149.657	210.095
-440	181.856	207.546	208.116	213.818	156.899	1269.45	122.719	179.157	191.561	292.473	136.994	256.144
-435	202.814	190.645	209.541	192.436	187.803	1076.9	126.657	191.626	179.589	312.998	133.54	198.583
-430	195.377	214.306	202.414	205.265	135.503	1219.53	109.594	187.032	188.141	292.473	133.54	242.905
-425	171.377	204.166	181.032	188.16	154.521	1171.99	124.032	183.751	181.299	299.315	136.418	248.661
-420	183.546	190.645	240.901	153.949	187.803	1074.52	116.157	158.157	179.589	294.184	140.447	201.461
-415	207.208	209.574	216.669	242.327	206.821	1276.58	121.407	166.688	215.507	302.735	144.477	248.661
-410	198.081	198.081	188.16	169.629	230.594	1186.25	136.501	159.469	213.796	333.522	138.145	235.422
-405	206.532	208.56	243.752	179.607	161.653	1091.16	135.188	163.407	200.113	295.894	147.93	221.607
-400	187.941	205.856	189.585	192.436	187.803	1065.01	120.75	164.719	210.375	299.315	139.872	229.666
-395	279.207	198.419	295.068	171.054	204.444	1119.69	135.188	192.282	265.107	306.156	151.959	222.759
-390	220.729	164.279	183.883	166.778	178.294	1103.05	134.532	175.219	203.534	273.659	145.628	225.061
-385	203.49	196.729	229.498	222.37	209.198	1276.58	131.25	164.719	242.872	314.708	148.506	229.666
-380	211.264	240.334	245.178	220.945	211.575	1333.64	138.469	187.688	230.9	407.068	158.291	250.963
-375	187.941	215.32	202.414	223.796	180.671	1202.89	118.125	184.407	200.113	357.467	146.779	230.241
-370	187.941	197.405	200.989	168.203	197.312	1122.06	147.001	148.969	191.561	328.391	155.413	216.427
-365	217.687	191.321	258.007	196.712	204.444	1150.59	140.438	186.376	229.19	301.025	143.901	233.695
-360	206.532	201.461	206.69	181.032	178.294	1076.9	127.969	141.094	164.195	265.107	122.604	206.066
-355	189.293	250.137	208.116	172.48	211.575	1224.29	123.375	163.407	208.665	343.784	145.628	218.154
-350	207.208	195.377	202.414	192.436	190.18	1200.51	123.375	167.344	186.43	292.473	142.174	233.12
-345	247.771	200.447	243.752	218.094	247.234	1015.09	147.657	166.688	256.555	311.287	168.076	252.114
-340	190.307	204.166	198.138	186.734	237.725	1257.57	127.969	200.813	200.113	295.894	157.14	257.295
-335	200.785	201.461	198.138	175.33	190.18	1081.65	141.094	164.063	217.217	256.555	158.291	226.212
-330	220.053	210.588	205.265	171.054	240.103	1297.98	141.751	189.001	244.583	302.735	153.111	276.865
-325	210.926	202.814	216.669	175.33	190.18	1086.4	148.969	175.219	234.321	271.949	147.355	265.353
-320	195.039	211.94	199.563	175.33	225.839	1126.82	143.719	161.438	220.638	331.812	147.355	215.851
-315	217.01	194.363	218.094	186.734	209.198	1295.6	140.438	192.938	222.348	302.735	173.832	233.12
-310	234.926	200.785	208.116	193.861	235.348	1117.31	145.032	173.251	242.872	304.446	160.593	256.719
-305	184.222	201.799	210.967	225.221	230.594	1138.7	139.126	168.657	218.927	268.528	123.755	253.841
-300	219.715	181.18	258.007	193.861	204.444	1103.05	131.907	160.782	227.479	229.19	152.535	227.939
-295	217.687	197.405	238.05	213.818	254.366	1117.31	123.375	176.532	213.796	311.287	151.384	235.422
-290	200.785	233.574	229.498	235.199	282.893	1229.04	119.438	186.376	227.479	432.724	149.657	260.748
-285	181.18	234.926	191.01	243.752	232.971	1229.04	122.719	189.001	183.01	330.101	140.447	280.895
-280	203.828	211.264	252.305	198.138	249.612	1233.79	123.375	166.032	189.851	314.708	168.652	245.207
-275	205.518	206.87	206.69	173.905	213.953	1214.78	130.594	187.688	210.375	345.495	169.803	222.183
-270	210.926	205.18	208.116	171.054	206.821	1136.33	130.594	173.907	217.217	345.495	136.418	256.719
-265	283.601	225.123	243.752	203.84	282.893	1276.58	124.688	205.407	304.446	270.238	174.408	228.515
-260	207.208	217.01	258.007	159.651	206.821	1050.75	132.563	161.438	208.665	302.735	138.72	241.754
-255	200.447	211.94	196.712	188.16	209.198	1103.05	133.219	180.469	225.769	355.757	183.042	252.114
-250	237.968	190.983	239.476	192.436	223.462	1312.24	150.282	200.813	205.244	316.418	183.618	236.573
-245	230.531	225.461	175.33	181.032	299.534	1069.76	132.563	183.751	196.693	290.763	152.535	222.183
-240	216.334	187.265	216.669	199.563	190.18	1164.85	161.438	174.563	227.479	321.549	165.774	266.505
-235	223.771	227.827	192.436	222.37	211.575	1212.4	143.719	191.626	237.741	338.653	166.349	248.085
-230	239.32	203.152	212.392	192.436	221.084	1145.84	127.313	155.532	246.293	318.129	168.076	210.095
-225	203.828	208.56	230.923	216.669	261.498	1176.74	147.657	190.313	186.43	312.998	177.862	259.022
-220	218.701	210.588	239.476	218.094	287.648	1138.7	137.157	190.313	218.927	282.211	165.198	250.388
-215	218.701	220.053	239.476	223.796	209.198	1152.97	135.188	179.157	227.479	336.943	166.925	278.592
-210	216.672	210.926	236.625	202.414	249.612	1171.99	141.094	174.563	215.507	323.26	154.837	237.149
-205	280.221	356.276	275.112	334.981	316.175	1053.12	124.032	204.751	312.998	449.827	185.344	265.353
-200	246.418	189.631	252.305	216.669	259.121	1086.4	120.75	173.251	210.375	350.626	184.769	215.276
-195	221.405	224.109	188.16	195.287	230.594	1357.41	155.532	187.688	201.824	304.446	183.042	266.505
-190	223.433	228.503	233.774	216.669	309.043	962.787	112.219	194.907	256.555	376.281	185.344	257.87
-185	256.897	227.827	223.796	229.498	266.252	1169.61	133.875	193.594	265.107	347.205	173.832	278.592
-180	226.475	208.56	200.989	220.945	266.252	1150.59	131.25	205.407	283.921	388.254	164.623	225.637
-175	222.081	226.475	186.734	235.199	275.761	1150.59	142.407	199.501	268.528	343.784	179.013	254.417
-170	247.433	223.095	262.283	243.752	256.743	1202.89	150.938	208.688	261.687	302.735	200.886	272.261
-165	261.629	231.207	267.985	225.221	292.402	1143.46	153.563	220.501	218.927	340.364	172.681	309.675
-160	265.01	234.926	265.134	245.178	299.534	1229.04	154.219	206.72	241.162	396.806	185.92	252.114
-155	260.615	201.123	253.73	269.41	266.252	1114.93	171.938	163.407	306.156	304.446	180.74	259.597
-150	286.305	216.672	213.818	222.37	316.175	1062.63	160.782	195.563	319.839	309.577	202.037	242.905
-145	258.249	218.363	225.221	215.243	320.929	1029.35	179.813	187.032	307.867	345.495	208.369	219.881
-140	249.123	215.996	233.774	178.181	256.743	1138.7	160.782	189.001	254.845	280.501	177.862	261.324
-135	273.122	233.912	262.283	203.84	397.001	1124.44	179.157	180.469	297.604	374.571	211.822	270.534
-130	294.08	207.208	280.814	192.436	358.965	1017.46	186.376	185.719	321.549	280.501	227.363	241.754
-125	264.334	216.672	192.436	243.752	237.725	1164.85	170.626	211.313	307.867	393.385	180.74	273.412
-120	289.685	209.912	292.217	267.985	254.366	1079.27	175.219	197.532	236.031	359.178	211.247	269.383
-115	279.545	235.264	253.73	219.519	301.911	1224.29	145.688	196.219	277.08	342.074	203.764	302.768
-110	301.854	196.391	289.367	219.519	358.965	958.033	206.063	179.813	345.495	328.391	229.666	242.329
-105	265.348	202.814	255.156	218.094	287.648	1036.48	182.438	172.594	280.501	312.998	220.456	240.602
-100	320.783	210.25	283.665	222.37	325.684	1019.84	194.251	190.313	277.08	321.549	212.398	250.963
-95	266.7	359.656	225.221	359.214	292.402	1431.11	165.376	316.314	314.708	720.066	195.13	330.397
-90	295.094	272.108	239.476	273.687	361.342	1105.42	166.688	263.813	324.97	547.318	219.305	269.958
-85	278.193	209.574	250.879	260.858	261.498	924.751	162.094	187.688	328.391	383.123	208.369	250.963
-80	276.164	202.814	253.73	289.367	337.57	993.692	192.282	196.219	290.763	318.129	221.032	244.056
-75	270.418	232.898	255.156	216.669	380.36	972.296	205.407	194.907	290.763	326.681	231.393	242.905
-70	303.206	195.715	245.178	250.879	339.947	884.338	190.969	191.626	324.97	324.97	167.501	245.207
-65	263.996	211.602	249.454	263.708	328.061	820.152	168.657	194.251	263.397	362.598	193.403	230.241
-60	280.559	211.602	246.603	269.41	361.342	879.583	169.313	152.907	318.129	326.681	217.003	239.451
-55	286.305	196.053	280.814	219.519	309.043	748.835	192.938	204.094	311.287	309.577	200.886	213.549
-50	289.685	235.264	225.221	296.494	318.552	839.17	175.219	190.969	278.79	343.784	183.618	257.87
-45	318.417	209.574	239.476	265.134	349.456	751.212	183.751	183.751	408.778	283.921	229.09	242.905
-40	271.432	235.94	256.581	282.239	342.324	765.475	182.438	178.501	287.342	326.681	211.822	234.271
-35	260.953	195.715	285.09	229.498	320.929	665.631	186.376	182.438	309.577	335.232	218.154	228.515
-30	315.713	207.884	255.156	259.432	306.666	682.272	211.313	163.407	311.287	295.894	245.783	237.724
-25	638.863	208.222	456.144	253.73	520.618	679.894	214.595	160.126	832.95	312.998	192.827	210.671
-20	274.474	224.785	215.243	222.37	316.175	644.235	194.251	189.657	246.293	306.156	191.1	260.173
-15	223.095	215.32	192.436	258.007	251.989	641.858	162.751	156.844	307.867	312.998	173.832	216.427
-10	267.038	213.63	262.283	253.73	273.384	572.918	141.751	163.407	301.025	319.839	179.588	229.09
-5	230.531	176.448	243.752	219.519	297.157	496.846	152.251	150.282	220.638	271.949	160.593	184.193
5	199.433	183.208	129.716	156.8	225.839	404.133	110.25	131.907	183.01	237.741	127.784	171.532
10	198.081	231.883	188.16	256.581	268.63	534.882	132.563	151.594	186.43	314.708	147.93	215.399
15	274.474	251.151	236.625	282.239	425.528	551.523	190.969	197.532	328.391	299.315	214.7	228.184
20	271.094	178.476	253.73	297.919	375.606	358.965	182.438	189.001	301.025	290.763	176.135	225.428
25	280.559	240.334	266.559	293.643	394.624	413.642	205.407	181.782	273.659	367.729	192.252	240.516
30	249.123	201.799	225.221	222.37	397.001	463.564	189.001	158.813	266.818	256.555	192.252	218.189
35	241.348	225.799	239.476	270.836	392.247	423.151	168.657	148.313	261.687	275.37	211.822	232.126
40	236.616	218.025	228.072	277.963	442.169	380.36	158.157	181.126	362.598	307.867	229.666	237.428
45	566.188	367.093	675.664	397.701	979.428	489.714	662.815	294.657	829.529	461.8	667.7	340.583
50	227.489	256.221	249.454	272.261	442.169	446.923	185.063	148.969	301.025	299.315	211.822	227.887
55	239.996	232.56	315.025	193.861	456.433	370.851	175.219	164.063	367.729	212.086	267.656	209.014
60	241.01	211.264	219.519	210.967	437.414	332.815	164.063	159.469	301.025	294.184	203.188	201.077
65	243.376	246.756	238.05	230.923	503.978	351.833	168.001	155.532	304.446	295.894	230.241	220.456
70	212.278	271.094	245.178	255.156	549.145	349.456	181.782	192.938	287.342	343.784	199.734	268.807
75	220.391	247.433	270.836	210.967	444.546	332.815	197.532	164.719	294.184	280.501	206.066	185.92
80	224.447	231.545	258.007	212.392	522.996	299.534	167.344	181.126	270.238	277.08	218.154	202.613
85	220.729	239.32	206.69	226.647	527.75	351.833	173.907	168.001	289.052	285.632	200.886	200.886
90	222.081	252.841	266.559	253.73	603.822	375.606	178.501	191.626	287.342	309.577	220.456	223.91
95	209.236	263.658	279.388	267.985	561.032	339.947	194.907	181.782	324.97	282.211	210.671	200.886
100	220.729	278.869	215.243	269.41	608.577	382.738	163.407	169.969	301.025	295.894	237.149	248.661
105	230.531	253.517	277.963	258.007	670.385	316.175	170.626	187.688	354.047	311.287	217.003	211.247
110	185.574	255.883	240.901	279.388	646.613	351.833	169.969	165.376	273.659	301.025	231.968	221.607
115	222.419	246.756	315.025	206.69	865.32	358.965	166.688	193.594	295.894	275.37	263.626	191.676
120	200.447	270.756	235.199	259.432	794.002	297.157	150.938	177.844	318.129	290.763	203.764	211.247
125	197.405	277.517	235.199	275.112	753.589	406.51	169.313	180.469	359.178	314.708	212.973	243.48
130	217.687	263.996	252.305	253.73	836.793	301.911	178.501	195.563	324.97	253.135	247.51	226.212
135	214.306	259.601	246.603	243.752	877.206	368.474	175.876	181.782	369.44	301.025	218.729	229.666
140	211.94	268.052	267.985	259.432	808.266	335.193	177.844	156.188	336.943	297.604	260.748	220.456
145	247.433	303.544	263.708	319.301	1074.52	373.229	205.407	185.719	316.418	331.812	269.383	271.685
150	352.558	278.869	275.112	225.221	969.919	323.306	214.595	189.657	400.226	292.473	293.558	204.915
155	226.813	272.108	275.112	263.708	960.41	401.756	192.282	171.938	354.047	282.211	278.017	225.637
160	220.391	249.461	258.007	222.37	941.392	375.606	178.501	173.907	314.708	249.714	273.412	222.183
165	228.841	289.347	272.261	230.923	934.26	306.666	183.094	193.594	290.763	242.872	271.685	193.978
170	229.179	271.432	229.498	272.261	1029.35	354.211	201.469	187.032	342.074	302.735	264.778	214.7
175	215.658	287.657	238.05	273.687	1141.08	375.606	200.157	203.438	318.129	289.052	279.743	244.632
180	244.39	267.714	232.349	248.028	943.769	318.552	168.001	183.094	312.998	343.784	263.051	223.91
185	223.095	291.375	226.647	295.068	1079.27	325.684	189.001	204.094	328.391	328.391	244.056	227.363
190	244.39	312.333	289.367	250.879	1055.5	323.306	213.938	180.469	307.867	328.391	298.163	235.998
195	237.968	280.221	215.243	316.45	1093.54	356.588	163.407	179.157	294.184	304.446	248.085	221.032
200	223.433	297.798	202.414	290.792	1036.48	323.306	208.688	191.626	345.495	314.708	317.733	238.876
205	247.433	258.249	256.581	267.985	1138.7	320.929	177.844	192.938	355.757	268.528	280.319	245.207
210	204.166	288.671	262.283	259.432	1038.86	311.42	191.626	201.469	359.178	301.025	283.773	230.241
215	211.264	263.996	243.752	270.836	1026.97	339.947	185.063	172.594	350.626	280.501	274.563	212.398
220	225.461	251.827	212.392	317.876	1195.76	304.288	182.438	181.126	345.495	311.287	240.027	211.822
225	223.771	257.573	192.436	272.261	941.392	254.366	217.876	146.344	328.391	289.052	284.348	191.1
230	212.616	274.812	270.836	275.112	1155.34	311.42	195.563	173.907	333.522	312.998	280.895	222.759
235	247.771	253.179	205.265	242.327	1152.97	306.666	164.719	171.282	295.894	302.735	248.085	207.793
240	235.602	242.7	259.432	230.923	1124.44	320.929	208.032	160.126	306.156	302.735	256.719	206.642
245	236.616	243.038	270.836	267.985	1084.03	309.043	200.157	169.313	348.915	287.342	274.563	205.491
250	247.771	227.151	249.454	206.69	1305.11	263.875	201.469	143.063	355.757	263.397	278.592	183.042
255	222.081	238.982	250.879	262.283	1112.55	299.534	187.032	158.157	401.937	275.37	245.207	207.217
260	258.249	239.32	266.559	295.068	1179.12	318.552	211.97	154.876	431.013	280.501	287.802	202.613
265	238.644	247.094	182.458	249.454	1186.25	244.857	191.626	168.657	347.205	218.927	259.022	184.193
270	280.221	261.629	252.305	252.305	1278.96	311.42	171.282	162.094	384.833	248.004	301.041	207.793
275	234.926	251.827	219.519	219.519	1402.58	278.139	182.438	179.813	377.992	273.659	268.807	190.525
280	220.391	222.757	219.519	259.432	1110.18	266.252	210.657	126	386.544	205.244	287.802	185.344
285	245.066	249.799	260.858	258.007	1191	311.42	190.313	181.126	362.598	280.501	306.797	182.466
290	254.869	233.574	222.37	229.498	1124.44	266.252	217.876	133.875	355.757	268.528	269.383	177.286
295	249.123	249.123	226.647	216.669	1328.88	280.516	200.813	180.469	393.385	230.9	272.836	196.856
300	237.968	212.278	238.05	236.625	1345.52	251.989	201.469	165.376	342.074	236.031	269.383	185.344
305	254.869	245.066	236.625	263.708	1485.78	297.157	200.813	150.282	381.412	246.293	324.065	205.491
310	265.01	221.405	255.156	229.498	1257.57	297.157	212.626	136.501	360.888	196.693	274.563	176.135
315	235.264	260.277	186.734	266.559	1347.9	259.121	168.657	150.282	362.598	227.479	252.69	195.705
320	256.559	230.869	238.05	259.432	1464.39	290.025	218.532	163.407	386.544	263.397	306.221	180.164
325	232.56	234.588	259.432	269.41	1205.27	306.666	201.469	150.282	336.943	220.638	280.319	199.159
330	260.953	228.503	252.305	269.41	1393.07	249.612	186.376	166.032	403.647	244.583	299.89	166.349
335	248.109	231.545	246.603	240.901	1419.22	375.606	204.751	171.938	350.626	230.9	309.675	182.466
340	233.574	213.968	240.901	205.265	1200.51	240.103	176.532	144.376	348.915	242.872	244.632	200.886
345	247.771	219.377	185.309	243.752	1236.17	268.63	198.844	173.251	388.254	232.61	272.261	224.485
350	223.095	220.053	182.458	229.498	1119.69	285.27	181.126	175.876	295.894	218.927	287.802	175.559
355	243.714	216.334	253.73	249.454	1205.27	271.007	196.876	157.501	330.101	212.086	293.558	191.676
360	228.841	202.137	202.414	246.603	1183.87	259.121	158.813	154.219	345.495	283.921	247.51	188.222
365	280.221	212.954	225.221	220.945	1457.26	251.989	193.594	140.438	331.812	224.058	286.075	193.403
370	228.165	216.334	186.734	238.05	1238.55	278.139	173.251	148.313	326.681	227.479	249.236	168.652
375	214.306	210.926	166.778	248.028	1224.29	221.084	173.251	132.563	386.544	213.796	285.499	189.374
380	226.137	218.025	256.581	239.476	1333.64	278.139	187.032	148.969	395.095	253.135	283.197	162.32
385	263.658	203.828	193.861	202.414	1400.2	244.857	204.094	158.813	403.647	224.058	292.982	176.71
390	212.954	206.194	195.287	183.883	1217.15	232.971	194.907	139.126	354.047	236.031	299.89	177.862
395	286.981	215.996	300.77	223.796	1328.88	282.893	209.345	139.126	425.882	224.058	360.328	201.461
400	231.207	198.081	186.734	169.629	1350.28	187.803	162.094	129.938	395.095	234.321	234.271	173.832
405	258.587	218.025	228.072	232.349	1312.24	287.648	181.782	156.188	372.861	188.141	282.046	179.013
410	266.362	204.166	192.436	210.967	1609.4	249.612	205.407	128.625	377.992	198.403	282.046	171.53
415	220.391	182.194	223.796	235.199	1352.66	240.103	211.97	139.782	333.522	140.25	254.417	173.832
420	255.545	208.56	163.927	270.836	1340.77	228.216	191.626	147.657	336.943	208.665	300.465	170.954
425	235.602	202.814	230.923	220.945	1233.79	228.216	197.532	162.751	342.074	217.217	272.836	189.949
430	229.855	190.307	202.414	203.84	1233.79	194.935	202.782	138.469	357.467	230.9	264.202	168.076
435	245.742	204.842	229.498	233.774	1388.32	261.498	192.938	158.813	336.943	236.031	264.202	189.949
440	226.475	182.532	215.243	225.221	1552.35	242.48	164.063	117.469	350.626	205.244	278.592	166.349
445	247.094	203.49	186.734	275.112	1407.33	206.821	209.345	137.157	420.751	210.375	269.383	154.262
450	222.757	172.73	199.563	206.69	1219.53	237.725	186.376	124.032	324.97	159.064	260.173	145.052
455	261.629	208.898	232.349	210.967	1488.16	256.743	192.938	152.251	415.62	251.424	297.587	169.803
460	240.672	199.433	208.116	196.712	1212.4	230.594	185.719	132.563	381.412	203.534	271.685	164.047
465	228.165	191.321	198.138	240.901	1138.7	221.084	183.094	139.782	379.702	229.19	256.719	189.374
470	230.531	194.701	212.392	210.967	1278.96	187.803	189.001	133.875	319.839	229.19	258.446	177.286
475	267.376	197.067	212.392	195.287	1328.88	263.875	189.657	143.063	357.467	230.9	269.958	185.344
480	250.475	194.025	155.374	220.945	1221.91	237.725	211.97	143.719	345.495	218.927	260.173	181.315
485	234.588	202.137	192.436	185.309	1376.43	213.953	194.251	143.063	295.894	203.534	246.934	154.262
490	244.39	211.94	216.669	262.283	1305.11	230.594	176.532	148.969	330.101	181.299	260.173	187.071
495	215.658	215.32	165.352	233.774	1224.29	192.557	194.907	152.907	342.074	210.375	269.383	174.984
500	235.264	190.307	188.16	232.349	1245.68	194.935	192.938	153.563	302.735	230.9	270.534	214.7
505	236.954	234.588	262.283	277.963	1148.21	230.594	232.313	161.438	395.095	181.299	264.202	192.827
510	266.362	211.94	263.708	233.774	1602.27	287.648	173.251	151.594	381.412	229.19	290.104	188.798
515	228.503	193.011	189.585	202.414	1248.06	225.839	191.626	148.969	343.784	194.982	252.114	161.169
520	233.574	194.025	210.967	196.712	1271.83	242.48	206.72	148.969	355.757	198.403	278.592	188.798
525	213.63	200.785	178.181	219.519	1193.38	225.839	189.657	143.063	360.888	213.796	259.022	166.349
530	235.602	252.841	200.989	232.349	1426.35	237.725	178.501	162.751	338.653	224.058	281.47	215.276
535	236.954	206.194	229.498	228.072	1264.7	271.007	194.251	160.782	331.812	212.086	278.592	167.501
540	246.756	229.855	238.05	236.625	1217.15	259.121	195.563	160.782	372.861	224.058	302.768	176.135
545	213.63	204.504	209.541	238.05	1252.81	232.971	203.438	133.219	340.364	222.348	257.87	161.169
550	247.094	218.363	248.028	263.708	1393.07	235.348	201.469	151.594	367.729	206.955	305.646	169.227
555	245.404	199.095	228.072	235.199	1352.66	202.066	199.501	144.376	393.385	208.665	278.017	170.379
560	249.123	197.743	188.16	206.69	1388.32	263.875	157.501	143.719	360.888	203.534	280.895	169.803
565	228.841	225.461	223.796	267.985	1050.75	194.935	185.063	131.907	324.97	222.348	292.407	170.954
570	258.925	210.25	243.752	273.687	1404.96	285.27	200.157	141.751	422.461	248.004	289.529	175.559
575	275.488	212.954	235.199	315.025	1264.7	237.725	208.032	171.282	347.205	254.845	242.329	211.247
580	226.137	212.616	245.178	260.858	1288.47	228.216	175.219	151.594	350.626	259.976	249.236	196.856
585	223.095	187.265	202.414	245.178	1236.17	263.875	175.876	145.032	381.412	261.687	255.568	165.774
590	205.18	237.968	205.265	280.814	1152.97	223.462	156.188	168.001	307.867	229.19	235.422	199.159
595	221.067	226.475	238.05	213.818	1259.94	282.893	179.813	166.688	357.467	215.507	273.412	197.432
600	239.32	242.362	232.349	232.349	1440.62	225.839	171.282	154.219	376.281	206.955	269.958	191.676
605	225.123	228.841	185.309	287.941	1250.43	237.725	190.969	164.063	318.129	283.921	268.231	218.729
610	226.475	235.94	226.647	287.941	1183.87	282.893	191.626	187.688	388.254	232.61	286.075	219.881
615	207.884	256.897	243.752	255.156	1114.93	268.63	190.313	168.001	319.839	248.004	279.743	218.154
620	218.025	279.883	206.69	253.73	1255.19	287.648	206.72	158.813	287.342	294.184	256.719	202.613
625	222.419	220.391	191.01	269.41	1412.09	232.971	178.501	150.938	376.281	244.583	260.173	200.886
630	228.841	223.433	229.498	219.519	1243.3	240.103	193.594	174.563	384.833	246.293	277.441	180.74
635	239.32	195.377	250.879	265.134	1157.72	244.857	176.532	140.438	340.364	191.561	282.621	183.042
640	224.785	212.954	202.414	242.327	1167.23	213.953	169.313	147.001	350.626	227.479	264.778	165.774
645	222.419	218.701	213.818	252.305	1336.02	209.198	190.969	160.782	401.937	184.72	252.114	189.949
650	237.292	212.278	229.498	242.327	1317	249.612	186.376	158.157	374.571	230.9	268.231	190.525
655	221.743	213.292	223.796	220.945	1195.76	211.575	184.407	151.594	326.681	167.616	256.719	188.798
660	260.953	226.475	245.178	276.538	1459.63	254.366	184.407	160.782	357.467	215.507	266.505	171.53
665	246.418	180.166	176.756	233.774	1290.85	178.294	203.438	133.219	340.364	176.168	261.9	179.013
670	238.306	230.193	202.414	265.134	1157.72	218.707	200.157	152.251	345.495	177.878	260.748	170.954
675	225.123	222.757	219.519	283.665	1171.99	256.743	184.407	161.438	348.915	210.375	288.953	183.042
680	254.531	212.616	230.923	230.923	1409.71	242.48	181.126	166.032	355.757	230.9	297.012	199.159
685	238.982	219.039	195.287	252.305	1305.11	197.312	177.188	140.438	388.254	205.244	268.807	192.827
690	213.63	202.137	202.414	252.305	1143.46	278.139	181.126	152.251	384.833	215.507	222.759	193.403
695	220.391	225.799	198.138	266.559	1305.11	190.18	191.626	137.157	301.025	179.589	244.056	188.222
700	232.56	209.236	212.392	246.603	1212.4	199.689	165.376	147.657	316.418	206.955	233.12	177.862
705	218.363	195.377	205.265	200.989	1435.86	225.839	187.032	137.157	377.992	189.851	300.465	170.379
710	241.01	214.306	205.265	287.941	1238.55	216.33	187.688	168.001	357.467	194.982	265.929	182.466
715	244.39	215.32	262.283	240.901	1566.61	237.725	200.813	160.782	359.178	201.824	274.563	194.554
720	230.193	215.996	208.116	205.265	1402.58	254.366	194.907	143.063	347.205	215.507	306.221	173.257
725	226.137	215.32	218.094	252.305	1440.62	223.462	189.001	162.094	376.281	217.217	255.568	193.978
730	235.602	215.32	229.498	233.774	1445.37	197.312	178.501	152.907	395.095	205.244	288.377	184.193
735	212.954	229.855	155.374	216.669	1328.88	190.18	178.501	143.719	348.915	188.141	254.417	195.13
740	225.461	225.123	166.778	266.559	1252.81	228.216	174.563	147.657	345.495	265.107	245.783	191.676
745	203.152	228.165	188.16	273.687	1079.27	216.33	174.563	168.001	297.604	261.687	248.661	191.1
750	237.968	205.856	165.352	270.836	1293.23	211.575	193.594	132.563	314.708	222.348	231.393	194.554
755	217.349	214.644	202.414	276.538	1278.96	187.803	173.251	133.875	314.708	227.479	265.353	176.71
760	204.166	218.363	195.287	263.708	1231.42	235.348	181.126	152.907	340.364	239.452	244.056	196.281
765	233.574	229.855	206.69	279.388	1179.12	218.707	149.626	167.344	318.129	242.872	242.905	183.618
770	203.152	220.053	175.33	265.134	1262.32	254.366	159.469	164.719	383.123	254.845	250.388	202.613
775	202.137	234.588	198.138	250.879	1210.02	223.462	175.219	152.251	294.184	259.976	248.085	191.676
780	234.25	231.207	189.585	238.05	1183.87	282.893	193.594	161.438	389.964	268.528	240.027	203.188
785	217.687	226.475	196.712	246.603	1200.51	223.462	166.688	152.907	360.888	184.72	272.261	209.52
790	200.109	213.292	173.905	239.476	1219.53	271.007	175.876	167.344	348.915	242.872	252.69	192.252
795	207.546	288.333	173.905	359.214	1205.27	235.348	172.594	171.282	290.763	335.232	230.241	212.973
800	200.109	246.756	182.458	316.45	1143.46	199.689	173.251	169.313	354.047	222.348	254.417	177.286
805	213.63	256.897	186.734	265.134	1229.04	263.875	181.782	197.532	350.626	246.293	259.597	227.363
810	201.799	254.869	223.796	276.538	1188.63	282.893	160.782	183.751	292.473	251.424	246.358	234.846
815	199.433	247.771	175.33	267.985	1072.14	294.779	154.876	193.594	263.397	295.894	265.353	245.783
820	233.236	262.982	199.563	350.661	1331.26	225.839	175.876	200.813	314.708	271.949	236.573	214.125
825	226.137	222.419	205.265	293.643	1267.08	228.216	171.282	159.469	309.577	225.769	249.812	205.491
830	224.447	261.967	192.436	329.279	1250.43	261.498	158.813	161.438	326.681	246.293	234.846	222.759
835	205.856	234.25	193.861	253.73	1067.39	290.025	162.751	171.282	292.473	251.424	212.973	208.944
840	305.572	324.164	347.81	353.512	1205.27	311.42	246.095	240.188	453.248	318.129	311.402	278.017
845	229.517	260.277	229.498	327.854	1214.78	275.761	175.219	165.376	393.385	237.741	257.295	198.583
850	194.025	240.672	155.374	285.09	1072.14	204.444	148.313	152.907	268.528	268.528	202.037	227.939
855	222.757	259.939	182.458	265.134	1297.98	240.103	172.594	179.813	366.019	261.687	235.998	202.037
860	216.334	238.644	243.752	332.13	1271.83	254.366	162.094	171.282	331.812	230.9	230.241	226.788
865	209.236	242.024	223.796	293.643	1136.33	197.312	175.219	166.688	280.501	254.845	244.632	217.003
870	209.236	238.644	181.032	344.959	1205.27	242.48	158.813	181.782	319.839	283.921	212.398	229.09
875	223.771	264.334	242.327	293.643	1226.66	221.084	168.657	160.782	331.812	232.61	225.637	212.398
880	227.827	249.799	185.309	266.559	1255.19	240.103	145.032	150.282	321.549	225.769	219.881	225.061
885	207.208	255.545	151.098	258.007	1105.42	230.594	135.844	139.782	335.232	237.741	215.276	197.432
890	217.349	227.151	252.305	287.941	984.183	235.348	150.282	160.126	294.184	234.321	207.793	174.408
895	192.673	243.038	199.563	292.217	1141.08	202.066	157.501	147.001	302.735	246.293	220.456	171.53
900	245.404	243.038	155.374	273.687	1333.64	273.384	175.219	161.438	340.364	229.19	241.178	210.671
905	218.701	235.94	216.669	293.643	1186.25	183.048	166.032	137.813	307.867	193.272	238.3	192.827
910	234.588	233.912	213.818	290.792	1217.15	211.575	167.344	159.469	336.943	241.162	248.661	212.398
915	220.729	236.954	198.138	249.454	1202.89	225.839	137.157	177.188	290.763	277.08	222.759	204.915
920	192.673	249.799	195.287	287.941	1119.69	294.779	140.438	165.376	330.101	230.9	233.12	215.276
925	225.123	252.841	198.138	313.599	1065.01	275.761	173.251	162.751	307.867	210.375	244.632	231.393
930	193.687	232.898	165.352	258.007	1084.03	199.689	153.563	169.969	280.501	210.375	222.183	191.676
935	198.757	226.813	205.265	387.723	1010.33	251.989	150.938	173.907	302.735	217.217	247.51	220.456
940	202.137	253.179	212.392	303.621	1048.37	232.971	166.688	189.001	289.052	230.9	208.369	214.125
945	212.954	279.883	206.69	290.792	967.542	209.198	165.376	156.844	314.708	307.867	204.915	240.027
950	222.419	241.686	225.221	353.512	1191	223.462	158.157	171.282	330.101	234.321	236.573	219.305
955	223.771	272.108	182.458	269.41	1015.09	292.402	154.219	147.001	246.293	259.976	216.427	218.154
960	222.757	220.729	199.563	343.534	1074.52	254.366	160.126	156.188	326.681	236.031	233.695	199.734
965	213.292	253.517	191.01	342.108	1088.78	247.234	149.626	154.219	350.626	217.217	248.661	214.125
970	204.504	218.701	188.16	235.199	1074.52	268.63	150.938	167.344	319.839	206.955	212.973	192.252
975	226.813	226.475	188.16	326.428	1171.99	211.575	173.251	153.563	350.626	206.955	219.305	197.432
980	216.672	236.278	209.541	253.73	1079.27	213.953	147.657	175.219	282.211	220.638	221.607	193.403
985	223.771	222.419	183.883	260.858	1276.58	204.444	185.063	163.407	323.26	160.775	256.719	169.227
990	205.518	224.109	218.094	225.221	1055.5	161.653	158.157	148.313	348.915	212.086	215.851	200.886
995	228.841	255.883	235.199	287.941	1231.42	294.779	173.251	148.313	340.364	263.397	246.358	195.705
1000	212.954	229.179	191.01	285.09	1238.55	244.857	169.969	151.594	331.812	220.638	215.276	203.764
1005	218.025	222.081	238.05	246.603	1205.27	211.575	164.719	152.907	395.095	241.162	256.719	212.398
1010	203.828	237.63	195.287	255.156	1238.55	228.216	173.251	155.532	331.812	184.72	235.422	202.613
1015	212.616	223.771	185.309	258.007	1183.87	204.444	134.532	156.844	333.522	189.851	222.183	188.222
1020	209.236	233.912	202.414	279.388	1136.33	209.198	175.876	164.719	323.26	242.872	268.231	211.247
1025	217.01	209.912	203.84	255.156	1079.27	199.689	156.188	173.251	357.467	193.272	224.485	208.944
1030	228.503	238.982	220.945	249.454	1345.52	221.084	162.751	161.438	333.522	201.824	260.748	190.525
1035	214.306	252.165	222.37	295.068	1193.38	218.707	178.501	177.188	342.074	230.9	240.602	173.832
1040	236.278	249.799	208.116	285.09	1141.08	240.103	180.469	157.501	374.571	227.479	254.417	214.125
1045	227.151	242.7	179.607	286.516	1207.64	232.971	165.376	183.094	395.095	177.878	254.417	222.759
1050	261.967	330.248	272.261	372.043	1217.15	282.893	217.22	245.438	395.095	256.555	293.558	286.075
1055	215.32	237.63	195.287	283.665	1119.69	247.234	170.626	152.251	330.101	232.61	226.212	205.491
1060	211.94	238.982	171.054	248.028	1022.22	254.366	158.813	181.126	287.342	229.19	216.427	214.125
1065	203.152	237.292	209.541	310.748	1045.99	204.444	161.438	166.032	350.626	210.375	220.456	202.037
1070	242.7	208.56	239.476	240.901	1288.47	192.557	166.688	168.001	323.26	176.168	249.236	180.164
1075	234.25	239.32	238.05	303.621	1390.69	221.084	135.844	177.844	321.549	266.818	256.719	201.461
1080	220.729	232.222	189.585	317.876	1057.88	254.366	162.094	145.688	302.735	278.79	272.836	215.851
1085	437.063	234.926	352.086	305.047	1183.87	237.725	177.844	180.469	461.8	249.714	238.3	238.876
1090	238.644	226.813	218.094	367.766	1219.53	251.989	181.126	158.813	277.08	215.507	278.017	219.881
1095	211.264	243.714	196.712	336.406	1098.29	190.18	176.532	173.251	273.659	273.659	214.125	214.125
1100	197.067	243.714	209.541	282.239	1167.23	230.594	149.626	172.594	309.577	210.375	268.231	215.276
1105	194.363	250.813	215.243	303.621	1076.9	221.084	150.282	184.407	316.418	239.452	244.632	220.456
1110	212.954	253.517	236.625	283.665	1029.35	271.007	171.282	184.407	336.943	254.845	229.666	218.729
1115	216.672	241.348	208.116	333.556	1148.21	263.875	167.344	173.251	324.97	229.19	226.788	217.003
1120	211.602	235.94	202.414	312.174	981.805	232.971	169.969	177.844	376.281	263.397	220.456	256.719
1125	247.771	218.701	216.669	306.472	1233.79	211.575	152.907	188.344	429.303	193.272	229.666	258.446
1130	197.067	211.94	178.181	317.876	1072.14	240.103	164.719	183.751	307.867	198.403	196.856	196.856
1135	224.447	258.249	212.392	326.428	1195.76	213.953	187.032	194.251	359.178	271.949	247.51	242.905
1140	214.644	226.475	210.967	256.581	1169.61	202.066	152.251	122.719	355.757	201.824	214.7	214.125
1145	246.08	212.616	210.967	259.432	1076.9	232.971	171.938	158.813	366.019	189.851	222.759	189.374
1150	219.715	246.418	219.519	289.367	1043.61	197.312	141.094	152.251	348.915	239.452	262.475	219.305
1155	221.743	219.715	240.901	267.985	1238.55	202.066	163.407	145.032	345.495	222.348	231.968	202.613
1160	200.785	226.137	186.734	280.814	965.165	256.743	166.688	161.438	336.943	191.561	228.515	191.676
1165	231.207	231.545	186.734	307.897	1124.44	232.971	158.813	174.563	386.544	217.217	226.788	200.31
1170	211.264	245.742	213.818	326.428	998.446	180.671	169.313	166.688	324.97	248.004	231.968	205.491
1175	217.349	215.32	212.392	292.217	1383.56	194.935	168.657	146.344	352.336	218.927	258.446	185.92
1180	229.517	218.025	186.734	276.538	1205.27	173.539	176.532	148.313	331.812	215.507	248.661	208.369
1185	209.912	226.137	176.756	280.814	1074.52	218.707	163.407	165.376	316.418	213.796	222.759	204.339
1190	229.517	239.658	165.352	292.217	1186.25	209.198	167.344	185.719	335.232	210.375	268.807	227.939
1195	207.208	256.221	199.563	266.559	1217.15	216.33	159.469	177.188	323.26	251.424	252.114	203.764
1200	218.701	239.32	179.607	287.941	1264.7	209.198	137.157	163.407	270.238	242.872	254.992	206.066
1205	220.391	239.996	165.352	305.047	1126.82	202.066	148.969	179.813	328.391	253.135	254.992	192.252
1210	227.489	236.616	173.905	262.283	1226.66	204.444	160.126	143.719	316.418	215.507	235.998	200.31
1215	221.743	241.686	142.545	286.516	1029.35	285.27	174.563	174.563	316.418	246.293	246.358	198.008
1220	217.349	238.982	162.501	374.894	946.147	242.48	149.626	171.282	287.342	230.9	209.52	208.369
1225	208.56	247.094	163.927	313.599	1124.44	197.312	171.938	171.938	304.446	217.217	232.544	221.607
1230	210.926	238.306	152.523	295.068	1076.9	197.312	158.157	165.376	371.15	273.659	205.491	213.549
1235	194.701	248.447	175.33	342.108	1036.48	206.821	139.126	183.751	301.025	218.927	176.135	237.724
1240	192.335	230.869	178.181	332.13	1126.82	244.857	150.282	181.782	277.08	241.162	249.236	210.671
1245	212.616	241.686	193.861	303.621	1007.96	190.18	194.907	169.313	289.052	198.403	215.276	176.135
1250	207.546	245.742	155.374	307.897	969.919	294.779	139.782	185.063	271.949	244.583	217.003	197.432
1255	207.546	245.742	205.265	302.196	1026.97	235.348	171.282	183.751	307.867	297.604	245.783	248.661
1260	222.419	220.729	192.436	260.858	1143.46	185.426	168.657	167.344	422.461	229.19	256.144	208.944
1265	223.771	242.7	182.458	347.81	1245.68	242.48	175.876	158.813	355.757	201.824	243.48	196.281
1270	207.884	235.264	175.33	290.792	1138.7	202.066	160.126	161.438	330.101	265.107	227.939	230.817
1275	218.363	234.926	220.945	249.454	1157.72	263.875	173.251	170.626	342.074	193.272	265.353	215.851
1280	211.602	236.954	189.585	326.428	1248.06	282.893	165.376	185.063	366.019	277.08	249.236	234.846
1285	200.785	232.222	159.651	333.556	1088.78	275.761	150.938	157.501	289.052	239.452	238.3	194.554
1290	209.912	280.897	173.905	337.832	1267.08	213.953	179.813	177.844	290.763	282.211	222.759	198.008
1295	202.476	245.404	115.462	340.683	993.692	209.198	143.063	182.438	270.238	265.107	216.427	242.905
1300	220.053	250.137	198.138	325.003	1074.52	197.312	162.094	162.751	321.549	256.555	249.236	202.613
1305	191.997	253.517	163.927	350.661	1000.82	216.33	176.532	168.657	297.604	239.452	224.485	225.637
1310	208.898	251.827	138.269	342.108	1069.76	197.312	181.782	162.751	285.632	215.507	237.149	210.095
1315	202.814	243.714	168.203	306.472	1026.97	166.408	179.813	160.782	263.397	234.321	199.734	210.095
1320	371.825	244.052	373.468	293.643	1347.9	190.18	246.095	152.251	531.925	215.507	251.539	197.432
1325	192.673	220.391	163.927	303.621	1017.46	221.084	161.438	158.813	301.025	229.19	213.549	206.066
1330	219.039	254.869	193.861	226.647	1119.69	161.653	172.594	160.126	343.784	227.479	226.788	177.286
1335	205.856	225.799	148.247	233.774	915.242	206.821	162.094	145.032	230.9	227.479	203.764	176.135
1340	178.814	255.883	161.076	339.257	1081.65	206.821	143.719	168.001	283.921	232.61	231.968	223.334
1345	220.053	240.672	158.225	273.687	1243.3	235.348	173.907	135.844	302.735	244.583	234.271	187.647
1350	199.433	212.954	159.651	223.796	991.314	221.084	140.438	143.719	306.156	184.72	197.432	204.915
1355	191.997	232.222	168.203	263.708	1114.93	173.539	152.251	156.844	302.735	208.665	198.583	180.74
1360	196.729	246.756	161.076	299.345	979.428	192.557	138.469	151.594	275.37	217.217	202.613	196.281
1365	191.997	218.363	152.523	239.476	1003.2	178.294	145.688	141.751	268.528	213.796	213.549	191.676
1370	220.729	248.785	145.396	252.305	1029.35	235.348	144.376	190.969	248.004	217.217	225.637	226.212
1375	193.687	236.616	153.949	287.941	1050.75	202.066	157.501	169.313	268.528	218.927	209.52	225.637
1380	216.672	228.165	182.458	309.323	1193.38	209.198	163.407	158.813	302.735	224.058	204.915	204.339
1385	222.419	244.728	162.501	310.748	1103.05	213.953	126.657	162.094	340.364	218.927	211.822	215.851
1390	199.095	248.785	181.032	329.279	1221.91	206.821	171.938	164.063	354.047	200.113	244.632	209.52
1395	255.883	243.038	280.814	235.199	1309.87	171.162	250.688	141.751	468.641	244.583	381.625	220.456
1400	268.052	229.517	350.661	282.239	2091.98	175.917	346.501	157.501	711.514	200.113	558.911	186.496
1405	271.094	232.898	283.665	276.538	1901.8	194.935	307.782	147.001	643.099	184.72	537.038	207.217
1410	251.827	232.222	305.047	305.047	1302.73	168.785	309.095	166.032	519.952	184.72	613.594	206.066
1415	237.63	241.686	218.094	357.788	1340.77	221.084	278.251	173.251	598.629	198.403	363.206	252.114
1420	270.756	215.32	297.919	299.345	1336.02	180.671	316.314	162.751	615.733	159.064	463.361	177.286
1425	236.616	208.56	263.708	307.897	1217.15	216.33	255.282	168.001	490.876	215.507	405.225	192.827
1430	232.56	208.56	229.498	289.367	1402.58	199.689	313.032	141.094	583.236	236.031	431.127	212.973
1435	255.207	236.954	270.836	249.454	1288.47	228.216	253.97	181.126	519.952	230.9	459.332	185.344
1440	235.94	253.517	233.774	279.388	1245.68	223.462	233.626	163.407	490.876	196.693	446.093	210.095
1445	267.376	244.728	404.828	340.683	1421.6	197.312	282.845	179.157	595.209	225.769	508.834	212.973
1450	244.728	265.348	185.309	330.705	1283.72	225.839	210.657	192.938	431.013	338.653	316.582	244.056
1455	253.179	265.686	309.323	289.367	1347.9	232.971	336.001	177.188	521.663	314.708	483.507	232.544
1460	260.277	269.404	356.363	327.854	1395.45	223.462	324.189	212.626	637.968	283.921	503.078	230.241
1465	238.306	262.306	238.05	366.341	1376.43	216.33	259.876	180.469	463.51	278.79	411.557	272.261
1470	259.263	281.911	220.945	319.301	1336.02	301.911	271.032	196.219	554.16	311.287	395.44	259.597
1475	229.855	269.404	302.196	326.428	1390.69	273.384	299.907	169.969	525.083	427.592	651.583	248.085
1480	248.785	307.263	297.919	296.494	1388.32	292.402	282.189	217.876	506.269	379.702	458.181	279.743
1485	238.306	287.319	272.261	319.301	1305.11	337.57	228.376	209.345	410.489	405.358	390.835	305.07
1490	287.995	257.573	312.174	313.599	1305.11	254.366	314.345	184.407	608.892	275.37	667.7	214.125
1495	215.32	262.982	240.901	352.086	1269.45	282.893	212.626	190.313	369.44	335.232	336.153	247.51
1500	235.264	309.629	256.581	399.126	1188.63	323.306	275.626	194.907	569.553	350.626	407.527	267.08

## Sheet: RER+
TAK	1077		1078		1080		1075		1074		1082
strain	pol1LM		pol3LM		pol2MG		pol2-16		wt		pol2-16 pol3-LM			pol1LM		pol3LM		pol2MG		pol2-16		wt		pol2-16 pol3-LM
bin	same	opposite	same	opposite	same	opposite	same	opposite	same	opposite	same	opposite		same	opposite	same	opposite	same	opposite	same	opposite	same	opposite	same	opposite
	pol1LM same	pol1LM opposite	pol3LM same	pol3LM opposite	pol2MG same	pol2MG opposite	pol2-16 same	pol2-16 opposite	wt same	wt opposite	pol2-16 pol3-LM same	pol2-16 pol3-LM opposite	median	pol1LM same	pol1LM opposite	pol3LM same	pol3LM opposite	pol2MG same	pol2MG opposite	pol2-16 same	pol2-16 opposite	wt same	wt opposite	pol2-16 pol3-LM same	pol2-16 pol3-LM opposite
-1500	173.589	211.326	292.133	232.553	124.71	136.976	135.245	189.719	152.105	165.218	175.896	199.665	left	173.57	194.848	217.706	273.075	112.887	139.904	126.498	164.253	146.96	171.013	156.614	194.089
-1495	198.747	173.589	236.397	330.571	117.759	136.568	129.61	185.962	131.125	144.238	152.126	206.004	right	225.652	186.033	291.179	248.838	149.212	123.627	177.975	138.342	185.737	156.75	206.681	167.077
-1490	221.389	233.968	344.025	274.835	141.883	134.932	139.002	178.448	153.417	192.754	198.081	223.435	sl & or	179.802		233.272		118.257		132.42		151.855		161.845
-1485	221.389	186.168	246.006	351.712	136.159	163.963	146.515	185.962	162.595	180.953	156.88	217.096	sr & ol	210.25		282.127		144.558		171.114		178.375		200.385
-1480	186.168	166.042	232.553	180.661	114.488	122.257	159.664	155.908	174.397	146.86	186.988	175.896	bias ratio	0.855179		0.826833		0.818057		0.773872		0.851323		0.807673
-1475	289.315	201.263	272.913	244.084	175.003	118.985	225.408	146.515	212.423	138.993	232.943	190.157	same as wt	2		2		1		1		1		1
-1470	306.925	158.494	351.712	253.694	157.83	152.923	214.138	170.935	184.887	173.085	248.789	188.573		1.1787	1.1787	1.58165	1.58165	0.778747	0.778747	0.872018	0.872018	1	1	0.346903	0.346903
-1465	249.062	198.747	282.523	301.742	143.927	159.874	159.664	185.962	163.907	182.264	212.342	210.758
-1460	176.105	188.684	278.679	286.367	122.665	146.381	169.056	172.813	167.84	197.999	155.295	186.988
-1455	173.589	196.231	290.211	307.508	131.252	144.336	139.002	159.664	178.33	191.443	158.464	207.588
-1450	183.652	259.126	284.445	247.928	128.799	178.683	125.853	231.044	138.993	226.847	182.234	240.866
-1445	198.747	276.736	272.913	265.226	100.995	156.194	137.123	236.679	156.039	216.357	179.065	277.313
-1440	211.326	218.873	217.178	246.006	131.252	160.692	133.367	142.759	183.575	197.999	150.541	198.081
-1435	150.947	211.326	217.178	213.334	122.257	149.652	122.096	191.597	121.947	178.33	150.541	215.512
-1430	166.042	181.136	178.739	355.556	123.892	123.074	174.692	154.029	142.927	161.284	131.525	191.742
-1425	161.01	176.105	232.553	276.757	122.257	149.243	159.664	174.692	119.324	212.423	137.864	199.665
-1420	168.557	191.199	230.631	232.553	119.803	141.474	169.056	159.664	137.682	157.35	179.065	155.295
-1415	168.557	166.042	263.304	265.226	118.168	134.932	127.731	157.786	175.708	188.82	167.972	193.327
-1410	181.136	191.199	196.036	228.709	92.8169	149.243	127.731	159.664	138.993	125.88	145.787	179.065
-1405	153.463	161.01	192.192	278.679	110.808	132.07	161.543	174.692	138.993	170.463	169.557	175.896
-1400	216.357	186.168	203.724	209.49	129.208	123.892	116.461	212.26	163.907	133.748	147.372	169.557
-1395	208.81	191.199	211.412	247.928	126.345	138.612	140.88	165.3	136.37	138.993	188.573	213.927
-1390	166.042	181.136	276.757	240.241	115.714	142.292	154.029	146.515	108.834	180.953	156.88	194.911
-1385	158.494	231.452	249.85	276.757	125.119	134.114	110.826	159.664	186.198	150.794	148.957	175.896
-1380	201.263	198.747	163.364	207.568	117.35	125.937	112.704	182.205	118.013	188.82	201.25	204.419
-1375	143.4	216.357	217.178	230.631	108.354	128.799	110.826	144.637	177.019	108.834	147.372	172.726
-1370	191.199	178.621	207.568	315.196	108.763	143.11	123.975	174.692	121.947	180.953	152.126	182.234
-1365	191.199	221.389	226.787	267.148	103.448	143.519	140.88	170.935	165.218	169.152	141.033	188.573
-1360	161.01	193.715	161.442	240.241	102.63	128.799	135.245	182.205	128.503	216.357	172.726	190.157
-1355	233.968	271.704	219.099	286.367	108.354	145.972	103.312	157.786	106.211	183.575	148.957	220.266
-1350	171.073	196.231	171.051	274.835	106.719	138.203	142.759	193.476	157.35	141.615	180.649	204.419
-1345	188.684	145.915	263.304	270.991	107.946	155.785	150.272	146.515	140.304	162.595	153.71	194.911
-1340	173.589	173.589	169.129	305.586	112.443	138.203	135.245	150.272	118.013	170.463	139.449	202.834
-1335	140.884	211.326	242.163	251.772	116.941	134.932	125.853	180.327	135.059	182.264	158.464	191.742
-1330	226.42	256.61	255.616	259.46	115.306	134.114	107.069	176.57	148.172	158.662	99.8326	218.681
-1325	181.136	135.852	172.973	205.646	132.888	133.296	127.731	133.367	132.437	132.437	155.295	179.065
-1320	143.4	191.199	161.442	249.85	107.946	141.065	135.245	180.327	131.125	166.529	147.372	215.512
-1315	171.073	150.947	217.178	251.772	116.532	124.301	125.853	140.88	142.927	186.198	156.88	186.988
-1310	161.01	178.621	155.676	192.192	100.995	142.292	112.704	146.515	127.192	179.642	160.049	166.388
-1305	158.494	191.199	209.49	255.616	98.9501	142.701	92.0418	146.515	118.013	129.814	147.372	183.819
-1300	135.852	150.947	192.192	240.241	105.492	134.523	133.367	161.543	153.417	154.728	166.388	201.25
-1295	135.852	155.978	182.583	284.445	110.399	134.932	112.704	178.448	140.304	135.059	153.71	160.049
-1290	158.494	145.915	246.006	251.772	110.808	120.621	123.975	99.5554	162.595	148.172	136.279	153.71
-1285	145.915	155.978	219.099	226.787	102.221	143.11	95.7986	165.3	132.437	158.662	169.557	141.033
-1280	173.589	201.263	172.973	261.382	105.901	135.75	120.218	140.88	140.304	171.774	179.065	174.311
-1275	150.947	145.915	230.631	265.226	109.172	133.296	118.339	150.272	138.993	175.708	139.449	167.972
-1270	150.947	158.494	247.928	276.757	111.626	129.617	155.908	176.57	144.238	183.575	145.787	166.388
-1265	100.631	259.126	230.631	278.679	97.3146	136.568	105.191	178.448	132.437	149.483	141.033	207.588
-1260	155.978	163.526	196.036	261.382	107.946	125.528	129.61	127.731	108.834	142.927	158.464	166.388
-1255	384.915	228.936	336.337	272.913	159.465	134.523	116.461	184.084	309.456	167.84	148.957	218.681
-1250	148.431	256.61	196.036	349.79	112.852	168.461	105.191	206.624	152.105	194.065	117.264	225.019
-1245	140.884	171.073	182.583	295.976	109.172	136.568	116.461	165.3	146.86	188.82	164.803	169.557
-1240	153.463	203.778	176.817	313.274	103.039	131.252	112.704	155.908	116.701	166.529	152.126	217.096
-1235	150.947	196.231	147.988	251.772	105.901	122.257	140.88	176.57	118.013	162.595	166.388	220.266
-1230	145.915	161.01	278.679	320.961	94.4524	128.39	174.692	157.786	136.37	133.748	175.896	174.311
-1225	176.105	161.01	174.895	265.226	124.301	132.888	187.84	137.123	167.84	162.595	144.203	177.48
-1220	108.179	223.905	157.598	259.46	112.034	123.074	129.61	154.029	132.437	171.774	169.557	204.419
-1215	193.715	196.231	194.114	211.412	98.5413	122.257	150.272	167.178	120.635	146.86	175.896	183.819
-1210	166.042	213.841	199.88	232.553	129.617	122.665	118.339	172.813	129.814	118.013	150.541	180.649
-1205	166.042	201.263	169.129	288.289	126.345	112.852	146.515	125.853	166.529	152.105	145.787	160.049
-1200	166.042	168.557	180.661	309.43	124.71	125.528	127.731	142.759	161.284	145.549	180.649	218.681
-1195	161.01	178.621	234.475	315.196	113.261	125.937	161.543	125.853	161.284	183.575	148.957	190.157
-1190	155.978	221.389	207.568	240.241	119.803	123.074	125.853	174.692	148.172	159.973	141.033	212.342
-1185	171.073	188.684	194.114	284.445	112.852	153.332	112.704	154.029	132.437	137.682	139.449	158.464
-1180	173.589	166.042	176.817	294.054	116.123	139.839	107.069	129.61	108.834	177.019	179.065	158.464
-1175	158.494	206.294	228.709	274.835	117.35	137.385	108.947	135.245	156.039	178.33	153.71	166.388
-1170	145.915	208.81	209.49	317.118	132.07	148.834	133.367	189.719	138.993	180.953	198.081	182.234
-1165	173.589	188.684	174.895	263.304	121.03	139.021	129.61	148.394	138.993	161.284	160.049	177.48
-1160	196.231	188.684	234.475	349.79	114.488	143.519	122.096	144.637	154.728	150.794	169.557	179.065
-1155	161.01	228.936	211.412	267.148	121.03	144.745	129.61	176.57	128.503	174.397	167.972	209.173
-1150	150.947	196.231	184.505	272.913	121.03	142.292	122.096	172.813	132.437	166.529	161.634	199.665
-1145	173.589	168.557	184.505	303.664	118.168	148.834	103.312	150.272	145.549	184.887	166.388	204.419
-1140	155.978	193.715	197.958	353.634	124.71	125.937	116.461	167.178	135.059	192.754	160.049	188.573
-1135	183.652	193.715	211.412	282.523	114.897	132.07	127.731	172.813	161.284	191.443	147.372	194.911
-1130	153.463	274.22	163.364	224.865	116.941	142.701	131.488	178.448	149.483	138.993	153.71	199.665
-1125	173.589	228.936	172.973	276.757	121.439	137.794	140.88	169.056	140.304	187.509	136.279	193.327
-1120	201.263	213.841	157.598	269.069	99.7679	134.114	116.461	155.908	154.728	247.827	158.464	217.096
-1115	173.589	161.01	213.334	269.069	122.665	148.016	129.61	161.543	153.417	171.774	164.803	198.081
-1110	128.305	166.042	188.349	305.586	115.306	139.43	114.583	163.421	133.748	136.37	156.88	198.081
-1105	191.199	178.621	224.865	265.226	114.897	145.563	107.069	167.178	149.483	212.423	150.541	164.803
-1100	191.199	201.263	301.742	272.913	116.123	143.519	131.488	150.272	119.324	159.973	161.634	210.758
-1095	196.231	183.652	192.192	290.211	107.946	146.381	73.2577	180.327	145.549	163.907	139.449	223.435
-1090	196.231	208.81	294.054	280.601	97.3146	132.888	118.339	150.272	145.549	165.218	142.618	156.88
-1085	158.494	198.747	182.583	257.538	115.306	134.523	114.583	144.637	152.105	203.244	126.772	171.142
-1080	186.168	208.81	249.85	274.835	107.946	144.336	139.002	180.327	182.264	153.417	164.803	209.173
-1075	155.978	181.136	221.021	267.148	96.9057	125.119	108.947	142.759	119.324	180.953	155.295	185.403
-1070	135.852	211.326	196.036	384.385	103.448	146.79	152.151	170.935	178.33	174.397	134.695	217.096
-1065	158.494	143.4	238.319	342.103	109.581	155.785	180.327	176.57	133.748	180.953	147.372	196.496
-1060	155.978	166.042	213.334	267.148	125.119	145.563	127.731	178.448	180.953	169.152	174.311	198.081
-1055	181.136	161.01	197.958	278.679	114.897	132.07	118.339	214.138	114.079	166.529	145.787	196.496
-1050	171.073	181.136	209.49	265.226	106.719	135.341	129.61	169.056	133.748	187.509	139.449	213.927
-1045	168.557	211.326	207.568	257.538	99.7679	149.652	103.312	155.908	125.88	186.198	186.988	177.48
-1040	183.652	186.168	217.178	234.475	102.63	162.327	101.434	193.476	141.615	157.35	131.525	221.85
-1035	193.715	183.652	228.709	290.211	107.128	152.514	122.096	172.813	132.437	180.953	172.726	190.157
-1030	128.305	201.263	194.114	284.445	113.67	148.425	127.731	159.664	191.443	144.238	144.203	207.588
-1025	191.199	198.747	246.006	288.289	120.621	164.781	120.218	142.759	166.529	183.575	169.557	202.834
-1020	176.105	203.778	263.304	246.006	121.439	165.598	144.637	206.624	163.907	173.085	198.081	166.388
-1015	183.652	196.231	242.163	280.601	112.034	137.794	123.975	157.786	182.264	150.794	153.71	239.281
-1010	168.557	206.294	319.04	319.04	101.812	172.141	135.245	199.111	141.615	195.377	161.634	269.39
-1005	153.463	216.357	247.928	290.211	122.257	159.056	129.61	195.354	144.238	152.105	166.388	196.496
-1000	211.326	211.326	242.163	284.445	125.119	145.154	112.704	159.664	153.417	158.662	148.957	225.019
-995	188.684	208.81	197.958	255.616	109.99	161.51	129.61	191.597	145.549	157.35	169.557	258.297
-990	153.463	193.715	272.913	322.883	121.439	172.141	146.515	214.138	148.172	178.33	183.819	226.604
-985	223.905	193.715	201.802	269.069	116.941	164.781	133.367	152.151	178.33	224.224	156.88	229.773
-980	176.105	244.031	315.196	290.211	121.848	168.461	133.367	212.26	157.35	197.999	147.372	209.173
-975	201.263	213.841	203.724	299.82	123.074	156.194	123.975	189.719	158.662	169.152	186.988	218.681
-970	276.736	188.684	451.652	238.319	154.558	143.927	122.096	174.692	283.231	166.529	166.388	207.588
-965	181.136	198.747	155.676	374.775	103.448	173.776	142.759	217.895	127.192	183.575	139.449	231.358
-960	183.652	201.263	240.241	255.616	104.675	154.967	92.0418	212.26	167.84	205.867	185.403	213.927
-955	155.978	211.326	219.099	294.054	101.403	159.056	112.704	148.394	120.635	204.555	129.941	183.819
-950	183.652	193.715	228.709	313.274	103.039	166.825	99.5554	193.476	133.748	177.019	150.541	206.004
-945	196.231	188.684	201.802	228.709	103.448	145.563	125.853	214.138	144.238	191.443	142.618	177.48
-940	163.526	178.621	144.144	270.991	102.63	136.159	107.069	118.339	141.615	146.86	153.71	163.218
-935	173.589	254.094	221.021	255.616	109.581	153.741	133.367	159.664	152.105	182.264	175.896	231.358
-930	163.526	203.778	205.646	251.772	109.581	161.101	116.461	165.3	169.152	190.132	152.126	247.205
-925	148.431	191.199	196.036	332.493	105.492	137.385	116.461	182.205	156.039	207.178	152.126	191.742
-920	203.778	208.81	255.616	201.802	94.8613	147.199	110.826	161.543	144.238	154.728	125.187	188.573
-915	203.778	241.515	207.568	290.211	107.128	136.159	125.853	165.3	195.377	228.158	122.018	190.157
-910	163.526	226.42	244.084	217.178	127.981	144.336	123.975	200.989	129.814	162.595	186.988	194.911
-905	176.105	211.326	297.898	278.679	113.261	158.238	140.88	170.935	124.569	188.82	126.772	179.065
-900	211.326	261.641	259.46	326.727	105.492	159.874	140.88	193.476	132.437	209.8	144.203	175.896
-895	155.978	208.81	228.709	257.538	105.083	148.016	146.515	187.84	173.085	173.085	158.464	209.173
-890	193.715	241.515	205.646	270.991	103.448	132.479	140.88	125.853	156.039	157.35	174.311	215.512
-885	221.389	155.978	205.646	295.976	106.719	141.065	110.826	202.868	141.615	169.152	129.941	209.173
-880	143.4	193.715	176.817	236.397	106.719	143.519	174.692	176.57	169.152	197.999	134.695	206.004
-875	166.042	218.873	257.538	265.226	118.577	145.154	142.759	129.61	156.039	163.907	155.295	171.142
-870	178.621	246.547	244.084	253.694	122.665	144.336	154.029	129.61	159.973	229.469	161.634	180.649
-865	193.715	186.168	184.505	219.099	107.946	136.159	107.069	163.421	107.523	174.397	147.372	209.173
-860	191.199	181.136	259.46	267.148	116.123	137.385	84.5282	172.813	124.569	140.304	139.449	201.25
-855	148.431	203.778	213.334	340.181	101.403	156.603	112.704	131.488	157.35	167.84	160.049	193.327
-850	198.747	223.905	219.099	299.82	114.897	128.39	152.151	142.759	157.35	158.662	158.464	150.541
-845	163.526	171.073	230.631	234.475	107.537	128.39	112.704	178.448	132.437	184.887	133.11	188.573
-840	163.526	148.431	236.397	320.961	104.266	127.981	122.096	137.123	153.417	163.907	129.941	201.25
-835	161.01	211.326	263.304	221.021	111.626	136.568	135.245	161.543	137.682	197.999	201.25	199.665
-830	153.463	181.136	178.739	263.304	102.63	118.577	129.61	137.123	145.549	171.774	186.988	137.864
-825	218.873	233.968	192.192	234.475	112.034	141.474	118.339	159.664	159.973	211.112	177.48	188.573
-820	148.431	173.589	226.787	244.084	109.581	139.43	152.151	148.394	138.993	153.417	122.018	217.096
-815	176.105	221.389	269.069	259.46	122.257	124.71	118.339	152.151	149.483	150.794	174.311	158.464
-810	153.463	233.968	207.568	284.445	109.172	138.612	122.096	157.786	108.834	197.999	129.941	183.819
-805	181.136	161.01	246.006	244.084	107.128	124.71	118.339	112.704	170.463	142.927	186.988	163.218
-800	161.01	173.589	186.427	330.571	114.488	139.021	116.461	169.056	180.953	179.642	164.803	194.911
-795	238.999	183.652	288.289	259.46	125.119	115.306	146.515	152.151	152.105	150.794	191.742	160.049
-790	178.621	168.557	244.084	305.586	99.7679	133.705	116.461	146.515	153.417	201.933	158.464	177.48
-785	115.726	198.747	259.46	320.961	125.937	125.119	137.123	163.421	136.37	159.973	166.388	193.327
-780	153.463	163.526	230.631	247.928	125.937	136.568	125.853	191.597	128.503	161.284	160.049	207.588
-775	178.621	193.715	186.427	249.85	119.803	107.128	142.759	129.61	162.595	153.417	161.634	206.004
-770	183.652	153.463	251.772	226.787	98.9501	112.034	127.731	184.084	144.238	173.085	167.972	201.25
-765	193.715	186.168	140.301	278.679	119.803	136.159	146.515	127.731	137.682	180.953	183.819	177.48
-760	173.589	161.01	230.631	270.991	114.897	111.217	157.786	135.245	166.529	142.927	155.295	183.819
-755	153.463	133.336	161.442	292.133	109.581	120.212	118.339	167.178	108.834	182.264	134.695	212.342
-750	143.4	166.042	230.631	267.148	115.306	149.243	122.096	150.272	124.569	167.84	145.787	188.573
-745	188.684	196.231	236.397	244.084	112.034	132.888	140.88	163.421	121.947	175.708	139.449	215.512
-740	138.368	196.231	209.49	221.021	119.394	138.203	125.853	154.029	144.238	116.701	166.388	188.573
-735	173.589	148.431	232.553	182.583	131.252	133.296	99.5554	170.935	145.549	238.648	147.372	190.157
-730	135.852	186.168	263.304	234.475	112.443	121.03	129.61	146.515	121.947	152.105	150.541	171.142
-725	166.042	372.336	188.349	305.586	115.306	147.607	139.002	135.245	158.662	243.893	153.71	183.819
-720	148.431	221.389	184.505	219.099	115.306	105.901	118.339	135.245	114.079	157.35	137.864	156.88
-715	191.199	198.747	197.958	190.271	114.079	133.296	90.1634	127.731	128.503	135.059	144.203	198.081
-710	163.526	176.105	209.49	196.036	126.345	125.528	118.339	131.488	200.622	171.774	183.819	207.588
-705	153.463	188.684	249.85	272.913	124.71	123.483	118.339	172.813	110.145	145.549	153.71	175.896
-700	166.042	186.168	207.568	247.928	101.403	133.705	122.096	170.935	128.503	142.927	161.634	175.896
-695	171.073	244.031	163.364	322.883	104.266	142.701	125.853	129.61	154.728	162.595	144.203	171.142
-690	155.978	158.494	246.006	292.133	108.354	135.75	142.759	127.731	145.549	178.33	141.033	134.695
-685	208.81	193.715	234.475	259.46	109.581	135.341	110.826	176.57	127.192	158.662	136.279	215.512
-680	198.747	201.263	249.85	197.958	101.403	123.892	144.637	159.664	97.0327	150.794	144.203	190.157
-675	135.852	166.042	309.43	288.289	117.759	133.296	148.394	140.88	174.397	148.172	169.557	166.388
-670	216.357	135.852	174.895	255.616	94.4524	130.434	92.0418	159.664	158.662	149.483	152.126	158.464
-665	176.105	191.199	326.727	226.787	92.8169	135.341	101.434	180.327	131.125	173.085	169.557	258.297
-660	173.589	206.294	286.367	259.46	129.617	136.976	142.759	167.178	158.662	203.244	164.803	194.911
-655	143.4	168.557	211.412	294.054	123.892	145.563	135.245	174.692	148.172	154.728	128.356	215.512
-650	181.136	183.652	184.505	242.163	106.31	145.154	110.826	161.543	152.105	170.463	133.11	225.019
-645	145.915	203.778	217.178	219.099	109.581	132.888	93.9202	129.61	129.814	149.483	133.11	202.834
-640	125.789	206.294	197.958	226.787	98.1324	139.021	105.191	176.57	118.013	183.575	90.3247	166.388
-635	216.357	223.905	199.88	244.084	118.985	134.523	127.731	157.786	137.682	137.682	163.218	188.573
-630	150.947	208.81	146.066	253.694	105.901	133.705	92.0418	131.488	152.105	178.33	148.957	171.142
-625	143.4	178.621	165.286	226.787	100.177	135.341	116.461	148.394	142.927	161.284	128.356	175.896
-620	148.431	188.684	221.021	246.006	109.172	129.617	123.975	140.88	118.013	188.82	137.864	164.803
-615	166.042	178.621	238.319	224.865	113.67	138.203	131.488	155.908	136.37	204.555	156.88	207.588
-610	140.884	216.357	142.222	163.364	111.626	134.523	101.434	155.908	120.635	140.304	169.557	198.081
-605	186.168	206.294	226.787	305.586	118.985	139.021	56.3521	185.962	140.304	173.085	156.88	180.649
-600	166.042	188.684	194.114	288.289	101.812	136.976	103.312	165.3	125.88	144.238	152.126	180.649
-595	161.01	226.42	144.144	297.898	92.8169	148.834	101.434	202.868	127.192	157.35	147.372	226.604
-590	133.336	193.715	134.535	334.415	104.266	155.785	103.312	204.746	136.37	169.152	139.449	196.496
-585	153.463	186.168	215.256	234.475	105.083	136.976	108.947	137.123	99.6552	152.105	120.433	186.988
-580	168.557	251.578	144.144	269.069	111.626	148.016	142.759	180.327	124.569	149.483	123.602	223.435
-575	193.715	191.199	117.237	261.382	103.857	150.061	135.245	184.084	121.947	165.218	163.218	215.512
-570	231.452	196.231	236.397	219.099	120.212	147.607	114.583	152.151	133.748	152.105	169.557	186.988
-565	148.431	183.652	176.817	261.382	105.901	135.341	103.312	163.421	136.37	152.105	107.756	190.157
-560	181.136	153.463	176.817	322.883	104.266	133.705	116.461	148.394	133.748	140.304	126.772	228.189
-555	130.821	171.073	153.754	226.787	100.995	143.927	95.7986	197.232	106.211	161.284	122.018	225.019
-550	168.557	171.073	221.021	280.601	111.217	157.012	129.61	178.448	149.483	153.417	112.51	191.742
-545	171.073	178.621	159.52	261.382	99.7679	150.47	137.123	159.664	125.88	153.417	131.525	199.665
-540	161.01	238.999	222.943	280.601	93.2257	133.705	127.731	163.421	140.304	177.019	136.279	194.911
-535	113.21	193.715	201.802	301.742	100.177	133.296	127.731	210.381	115.39	182.264	147.372	232.943
-530	163.526	178.621	163.364	224.865	91.5902	142.292	107.069	148.394	142.927	145.549	122.018	193.327
-525	176.105	176.105	197.958	290.211	114.488	158.647	148.394	163.421	129.814	178.33	109.34	186.988
-520	158.494	183.652	147.988	265.226	105.901	157.012	93.9202	189.719	141.615	171.774	128.356	210.758
-515	168.557	246.547	190.271	322.883	113.67	145.972	122.096	169.056	123.258	162.595	148.957	201.25
-510	176.105	221.389	215.256	286.367	99.7679	151.696	90.1634	170.935	135.059	200.622	134.695	177.48
-505	161.01	176.105	221.021	253.694	113.261	135.341	99.5554	174.692	107.523	153.417	123.602	182.234
-500	153.463	166.042	226.787	224.865	85.4569	149.243	71.3793	165.3	102.278	203.244	106.171	185.403
-495	143.4	231.452	224.865	269.069	97.3146	149.243	82.6498	182.205	140.304	161.284	107.756	196.496
-490	163.526	203.778	180.661	259.46	113.67	157.012	82.6498	135.245	128.503	188.82	129.941	174.311
-485	138.368	188.684	197.958	196.036	101.403	130.434	116.461	122.096	112.768	156.039	109.34	167.972
-480	171.073	206.294	292.133	259.46	89.9547	146.381	56.3521	163.421	100.966	170.463	142.618	198.081
-475	206.294	183.652	186.427	324.805	97.3146	143.927	93.9202	174.692	154.728	197.999	153.71	234.527
-470	163.526	206.294	192.192	251.772	102.221	141.065	135.245	155.908	102.278	149.483	122.018	234.527
-465	178.621	183.652	176.817	257.538	101.403	154.558	105.191	182.205	150.794	150.794	144.203	217.096
-460	135.852	201.263	142.222	328.649	100.586	159.874	84.5282	170.935	124.569	162.595	150.541	207.588
-455	201.263	216.357	182.583	294.054	114.488	125.937	80.7714	131.488	136.37	163.907	163.218	179.065
-450	135.852	163.526	155.676	213.334	99.7679	147.199	101.434	172.813	129.814	178.33	142.618	174.311
-445	138.368	183.652	119.159	311.352	113.261	134.114	93.9202	165.3	129.814	208.489	126.772	199.665
-440	123.273	181.136	176.817	353.634	97.7235	149.243	129.61	163.421	135.059	188.82	126.772	234.527
-435	138.368	306.925	224.865	351.712	101.403	168.461	118.339	170.935	136.37	194.065	118.848	199.665
-430	186.168	276.736	144.144	259.46	95.2702	151.696	112.704	187.84	106.211	220.29	118.848	207.588
-425	161.01	168.557	123.003	301.742	99.359	150.879	90.1634	176.57	131.125	200.622	112.51	231.358
-420	143.4	181.136	153.754	232.553	105.083	114.079	95.7986	170.935	91.7877	141.615	128.356	223.435
-415	188.684	196.231	190.271	295.976	90.7724	137.385	99.5554	161.543	138.993	173.085	104.587	185.403
-410	130.821	196.231	232.553	244.084	103.857	139.021	110.826	189.719	112.768	163.907	160.049	183.819
-405	191.199	183.652	196.036	236.397	112.443	160.692	116.461	144.637	107.523	186.198	117.264	190.157
-400	150.947	186.168	207.568	272.913	107.128	144.336	92.0418	159.664	111.456	180.953	134.695	226.604
-395	249.062	173.589	230.631	305.586	125.119	143.927	135.245	193.476	174.397	175.708	136.279	185.403
-390	196.231	201.263	169.129	201.802	114.897	133.296	101.434	146.515	111.456	161.284	128.356	212.342
-385	176.105	198.747	182.583	217.178	108.763	132.888	90.1634	129.61	137.682	166.529	114.094	215.512
-380	130.821	276.736	180.661	280.601	100.586	175.82	101.434	225.408	121.947	203.244	150.541	263.051
-375	161.01	286.799	153.754	267.148	110.808	170.096	107.069	189.719	108.834	190.132	153.71	204.419
-370	158.494	223.905	147.988	307.508	109.99	152.514	86.4066	180.327	148.172	161.284	148.957	163.218
-365	206.294	150.947	196.036	249.85	103.039	143.11	110.826	137.123	125.88	182.264	163.218	179.065
-360	145.915	233.968	180.661	330.571	115.306	144.745	105.191	184.084	103.589	200.622	122.018	210.758
-355	208.81	218.873	230.631	309.43	122.665	145.154	103.312	146.515	149.483	170.463	148.957	198.081
-350	143.4	173.589	138.379	269.069	115.306	141.065	110.826	155.908	180.953	156.039	126.772	261.466
-345	161.01	236.484	188.349	269.069	127.572	147.199	110.826	172.813	146.86	146.86	152.126	179.065
-340	198.747	203.778	165.286	265.226	127.163	149.243	108.947	184.084	208.489	182.264	109.34	206.004
-335	196.231	191.199	205.646	290.211	128.799	140.248	107.069	202.868	152.105	166.529	145.787	196.496
-330	158.494	266.673	261.382	288.289	118.985	174.185	131.488	214.138	192.754	183.575	136.279	199.665
-325	153.463	238.999	274.835	257.538	116.123	163.554	86.4066	142.759	156.039	161.284	145.787	207.588
-320	171.073	176.105	221.021	324.805	123.892	160.692	93.9202	180.327	154.728	199.31	148.957	221.85
-315	158.494	241.515	280.601	267.148	128.799	154.967	135.245	165.3	161.284	180.953	155.295	226.604
-310	193.715	191.199	199.88	265.226	135.341	155.376	101.434	159.664	192.754	188.82	122.018	209.173
-305	118.242	188.684	203.724	265.226	119.803	163.554	101.434	202.868	121.947	195.377	123.602	206.004
-300	155.978	193.715	134.535	228.709	129.208	130.025	114.583	155.908	131.125	145.549	153.71	221.85
-295	155.978	206.294	167.207	324.805	110.808	151.287	99.5554	182.205	149.483	188.82	112.51	207.588
-290	153.463	291.831	242.163	407.448	126.754	200.354	123.975	257.341	157.35	266.184	107.756	267.805
-285	163.526	244.031	194.114	328.649	114.488	174.594	120.218	165.3	159.973	217.668	128.356	223.435
-280	158.494	218.873	259.46	246.006	123.892	152.105	105.191	200.989	144.238	183.575	115.679	218.681
-275	196.231	221.389	184.505	297.898	127.572	155.785	127.731	187.84	149.483	178.33	131.525	209.173
-270	153.463	241.515	222.943	257.538	130.843	143.927	77.0146	167.178	110.145	221.602	139.449	225.019
-265	221.389	173.589	213.334	292.133	144.745	156.603	110.826	155.908	182.264	173.085	147.372	234.527
-260	203.778	211.326	186.427	205.646	122.665	142.701	107.069	172.813	163.907	141.615	148.957	212.342
-255	178.621	236.484	157.598	259.46	123.892	159.056	97.677	154.029	140.304	208.489	134.695	239.281
-250	206.294	183.652	232.553	232.553	132.07	156.603	127.731	214.138	187.509	178.33	145.787	207.588
-245	191.199	221.389	176.817	242.163	116.123	124.301	114.583	176.57	149.483	163.907	164.803	199.665
-240	244.031	238.999	217.178	238.319	134.114	157.421	123.975	152.151	152.105	162.595	131.525	186.988
-235	188.684	228.936	203.724	224.865	125.937	159.465	103.312	206.624	149.483	174.397	152.126	239.281
-230	191.199	244.031	236.397	272.913	139.43	154.15	108.947	189.719	128.503	178.33	128.356	167.972
-225	168.557	249.062	219.099	276.757	120.212	156.194	135.245	232.922	140.304	162.595	148.957	232.943
-220	183.652	208.81	292.133	338.259	134.932	154.558	131.488	208.503	158.662	197.999	206.004	220.266
-215	188.684	208.81	253.694	372.853	140.656	150.879	120.218	210.381	140.304	180.953	142.618	250.374
-210	168.557	241.515	180.661	345.946	143.519	145.563	105.191	197.232	129.814	192.754	158.464	209.173
-205	193.715	311.957	297.898	376.697	143.927	222.024	122.096	206.624	201.933	277.986	144.203	266.22
-200	201.263	161.01	232.553	261.382	135.341	157.012	129.61	204.746	123.258	184.887	167.972	206.004
-195	181.136	246.547	238.319	315.196	157.83	166.007	122.096	155.908	138.993	161.284	186.988	220.266
-190	211.326	246.547	197.958	284.445	140.656	171.732	105.191	172.813	116.701	222.913	153.71	202.834
-185	153.463	314.473	309.43	347.868	140.248	166.416	123.975	217.895	175.708	207.178	158.464	229.773
-180	186.168	261.641	176.817	309.43	143.11	155.376	116.461	204.746	149.483	203.244	166.388	229.773
-175	193.715	301.894	186.427	265.226	145.563	184.407	135.245	238.557	153.417	205.867	171.142	251.958
-170	173.589	256.61	269.069	242.163	175.82	172.141	131.488	236.679	137.682	241.271	183.819	251.958
-165	221.389	246.547	276.757	345.946	150.879	171.323	127.731	232.922	174.397	191.443	158.464	289.99
-160	186.168	249.062	251.772	353.634	158.238	174.594	157.786	231.044	158.662	200.622	147.372	180.649
-155	191.199	289.315	244.084	320.961	137.794	184.407	108.947	193.476	179.642	222.913	177.48	220.266
-150	231.452	244.031	232.553	315.196	165.189	179.909	103.312	249.828	162.595	221.602	177.48	274.143
-145	231.452	228.936	274.835	359.4	168.052	161.51	142.759	199.111	169.152	192.754	207.588	232.943
-140	211.326	264.157	249.85	269.069	150.47	168.052	137.123	182.205	161.284	221.602	179.065	210.758
-135	223.905	319.504	221.021	390.151	160.692	176.638	123.975	191.597	167.84	233.403	155.295	231.358
-130	203.778	274.22	417.058	365.166	161.51	160.692	144.637	170.935	171.774	209.8	194.911	228.189
-125	266.673	264.157	192.192	345.946	163.963	179.909	122.096	195.354	149.483	191.443	171.142	255.128
-120	188.684	208.81	199.88	299.82	163.554	168.461	108.947	157.786	183.575	212.423	171.142	231.358
-115	241.515	191.199	282.523	347.868	158.238	157.421	133.367	204.746	183.575	217.668	202.834	221.85
-110	231.452	276.736	274.835	238.319	186.86	158.647	182.205	157.786	158.662	238.648	204.419	220.266
-105	226.42	251.578	328.649	299.82	155.376	172.549	157.786	197.232	124.569	212.423	198.081	206.004
-100	286.799	233.968	257.538	344.025	163.145	163.963	129.61	204.746	205.867	178.33	194.911	247.205
-95	304.41	450.325	305.586	365.166	161.51	277.633	95.7986	319.329	177.019	371.085	155.295	508.671
-90	294.347	442.778	226.787	340.181	170.914	228.158	165.3	309.937	156.039	335.681	188.573	328.021
-85	228.936	286.799	240.241	226.787	168.052	175.82	122.096	212.26	174.397	178.33	193.327	302.667
-80	216.357	261.641	263.304	397.838	168.869	174.594	127.731	200.989	194.065	232.092	202.834	270.974
-75	259.126	296.862	315.196	384.385	168.461	175.82	142.759	185.962	203.244	205.867	164.803	309.006
-70	218.873	289.315	267.148	315.196	166.007	172.549	125.853	148.394	215.045	208.489	185.403	259.882
-65	271.704	271.704	247.928	357.478	152.514	161.51	161.543	257.341	162.595	215.045	198.081	237.697
-60	231.452	256.61	338.259	330.571	179.092	171.323	169.056	184.084	187.509	200.622	183.819	223.435
-55	269.189	238.999	240.241	309.43	170.505	154.15	144.637	204.746	212.423	200.622	202.834	225.019
-50	201.263	256.61	332.493	407.448	147.199	161.101	155.908	219.773	156.039	239.959	166.388	226.604
-45	238.999	261.641	288.289	309.43	170.505	175.003	135.245	165.3	184.887	243.893	179.065	223.435
-40	218.873	259.126	319.04	330.571	151.287	168.052	123.975	174.692	201.933	288.476	194.911	244.035
-35	236.484	281.768	236.397	372.853	148.016	152.105	108.947	178.448	201.933	211.112	179.065	255.128
-30	256.61	249.062	393.995	363.244	160.283	163.554	133.367	169.056	171.774	162.595	179.065	220.266
-25	543.409	254.094	532.373	363.244	241.651	157.012	154.029	167.178	410.422	197.999	242.451	223.435
-20	236.484	294.347	238.319	307.508	141.883	170.096	137.123	176.57	203.244	236.025	188.573	234.527
-15	238.999	213.841	282.523	347.868	134.523	157.421	146.515	150.272	128.503	226.847	160.049	220.266
-10	228.936	281.768	238.319	344.025	121.848	143.927	142.759	170.935	179.642	217.668	150.541	258.297
-5	196.231	226.42	242.163	297.898	137.385	132.07	125.853	135.245	169.152	212.423	174.311	188.573
5	158.494	226.42	184.505	330.571	112.852	121.03	69.5009	140.88	141.615	173.085	141.033	175.896
10	196.231	294.347	222.943	367.088	118.168	154.558	123.975	169.056	169.152	218.979	144.203	206.004
15	246.547	309.441	276.757	365.166	147.607	169.687	122.096	180.327	195.377	233.403	177.48	247.205
20	294.347	244.031	317.118	332.493	156.603	136.159	148.394	148.394	194.065	174.397	175.896	209.173
25	269.189	271.704	357.478	324.805	162.327	156.603	178.448	148.394	178.33	201.933	160.049	242.451
30	284.283	249.062	324.805	386.307	166.416	150.061	152.151	131.488	216.357	188.82	218.681	226.604
35	259.126	244.031	319.04	338.259	173.776	157.421	157.786	159.664	217.668	162.595	210.758	212.342
40	322.02	251.578	401.682	351.712	173.367	147.607	146.515	165.3	251.761	173.085	242.451	198.081
45	696.872	405.041	814.896	399.76	690.607	250.646	788.93	323.085	633.335	378.952	881.062	313.76
50	299.378	201.263	196.036	330.571	172.141	138.203	139.002	152.151	250.449	148.172	218.681	237.697
55	269.189	186.168	384.385	278.679	149.652	148.425	189.719	133.367	258.317	190.132	175.896	209.173
60	316.989	226.42	359.4	242.163	145.154	143.927	122.096	144.637	226.847	179.642	193.327	155.295
65	286.799	249.062	309.43	311.352	170.096	132.479	161.543	174.692	207.178	201.933	180.649	209.173
70	266.673	236.484	246.006	324.805	166.825	166.007	180.327	197.232	200.622	196.688	199.665	245.62
75	221.389	238.999	288.289	326.727	167.643	146.381	142.759	148.394	236.025	177.019	221.85	186.988
80	223.905	233.968	315.196	224.865	171.732	150.061	178.448	137.123	217.668	123.258	221.85	191.742
85	246.547	269.189	305.586	261.382	152.514	151.696	163.421	135.245	218.979	152.105	250.374	183.819
90	274.22	231.452	351.712	278.679	161.101	145.972	193.476	150.272	233.403	140.304	236.112	156.88
95	236.484	226.42	409.37	259.46	145.154	154.15	197.232	137.123	171.774	145.549	193.327	152.126
100	244.031	221.389	315.196	232.553	151.287	135.341	212.26	169.056	213.734	179.642	248.789	191.742
105	201.263	274.22	305.586	247.928	176.638	134.523	172.813	120.218	230.78	128.503	212.342	180.649
110	266.673	249.062	311.352	270.991	157.83	149.243	139.002	157.786	239.959	156.039	210.758	209.173
115	249.062	178.621	376.697	282.523	175.82	156.603	152.151	133.367	234.714	131.125	207.588	207.588
120	279.252	223.905	369.01	344.025	160.692	168.461	184.084	135.245	204.555	165.218	172.726	174.311
125	296.862	249.062	303.664	315.196	159.874	158.647	165.3	118.339	220.29	175.708	225.019	209.173
130	259.126	158.494	330.571	338.259	149.243	161.101	185.962	161.543	234.714	162.595	239.281	209.173
135	322.02	261.641	405.526	338.259	174.594	161.101	178.448	163.421	215.045	184.887	217.096	188.573
140	251.578	238.999	317.118	267.148	168.461	173.776	180.327	140.88	209.8	191.443	231.358	212.342
145	309.441	218.873	315.196	253.694	166.007	173.367	204.746	176.57	228.158	204.555	217.096	213.927
150	420.136	226.42	420.902	249.85	177.865	149.243	216.016	172.813	321.257	165.218	316.929	188.573
155	269.189	233.968	392.073	324.805	163.963	152.923	174.692	163.421	195.377	170.463	212.342	166.388
160	291.831	201.263	246.006	270.991	160.283	157.83	212.26	187.84	188.82	162.595	277.313	174.311
165	316.989	226.42	309.43	320.961	158.647	190.949	189.719	125.853	207.178	142.927	266.22	160.049
170	294.347	241.515	351.712	244.084	163.145	170.505	191.597	133.367	180.953	156.039	212.342	190.157
175	296.862	254.094	269.069	274.835	185.634	178.683	208.503	154.029	186.198	194.065	231.358	229.773
180	296.862	216.357	320.961	234.475	166.825	175.003	155.908	167.178	184.887	150.794	244.035	167.972
185	249.062	218.873	409.37	305.586	172.141	185.225	176.57	146.515	216.357	149.483	190.157	206.004
190	281.768	216.357	267.148	255.616	162.736	179.909	187.84	178.448	169.152	187.509	237.697	188.573
195	221.389	238.999	374.775	244.084	154.558	176.229	169.056	169.056	167.84	167.84	256.712	223.435
200	281.768	261.641	305.586	240.241	172.549	160.283	182.205	140.88	212.423	197.999	221.85	199.665
205	221.389	183.652	301.742	259.46	161.918	159.874	204.746	135.245	196.688	154.728	212.342	194.911
210	337.115	238.999	295.976	303.664	149.243	172.141	199.111	137.123	190.132	178.33	267.805	226.604
215	213.841	241.515	301.742	230.631	157.83	181.545	204.746	178.448	200.622	179.642	229.773	202.834
220	254.094	226.42	311.352	219.099	155.785	148.016	155.908	178.448	194.065	186.198	213.927	183.819
225	294.347	198.747	274.835	232.553	176.229	156.194	182.205	157.786	205.867	146.86	269.39	174.311
230	246.547	259.126	357.478	370.931	164.781	191.767	216.016	170.935	230.78	191.443	231.358	221.85
235	279.252	228.936	246.006	290.211	165.189	154.558	193.476	140.88	199.31	178.33	256.712	153.71
240	226.42	236.484	384.385	297.898	157.421	158.238	189.719	169.056	186.198	175.708	215.512	161.634
245	271.704	249.062	395.917	309.43	167.643	183.589	206.624	150.272	215.045	218.979	226.604	167.972
250	201.263	218.873	307.508	263.304	163.554	154.15	184.084	139.002	177.019	135.059	237.697	174.311
255	319.504	231.452	363.244	255.616	171.323	149.652	204.746	144.637	249.138	140.304	245.62	204.419
260	289.315	216.357	374.775	238.319	184.816	155.785	244.192	150.272	209.8	153.417	256.712	182.234
265	286.799	211.326	395.917	253.694	175.82	156.603	189.719	129.61	226.847	137.682	231.358	161.634
270	291.831	221.389	355.556	242.163	175.003	154.967	227.287	152.151	222.913	167.84	263.051	191.742
275	362.273	208.81	353.634	251.772	183.18	162.736	193.476	176.57	233.403	146.86	259.882	182.234
280	264.157	176.105	292.133	228.709	162.327	139.839	251.706	120.218	260.939	129.814	236.112	161.634
285	264.157	236.484	370.931	313.274	170.096	144.745	210.381	120.218	241.271	128.503	244.035	161.634
290	238.999	173.589	359.4	209.49	192.994	145.563	170.935	135.245	225.535	141.615	239.281	174.311
295	296.862	198.747	388.229	174.895	189.723	146.381	200.989	92.0418	200.622	175.708	283.651	153.71
300	296.862	153.463	351.712	172.973	172.549	139.839	197.232	112.704	222.913	119.324	217.096	163.218
305	284.283	228.936	357.478	315.196	178.683	146.79	161.543	142.759	196.688	153.417	253.543	171.142
310	314.473	155.978	418.98	194.114	171.732	123.483	221.652	135.245	259.628	141.615	253.543	160.049
315	249.062	216.357	317.118	197.958	187.269	127.981	195.354	127.731	173.085	133.748	207.588	164.803
320	276.736	153.463	365.166	224.865	170.096	131.252	202.868	133.367	195.377	165.218	244.035	177.48
325	246.547	188.684	380.541	269.069	177.456	138.612	223.53	129.61	260.939	133.748	272.559	125.187
330	271.704	193.715	365.166	163.364	179.909	135.75	169.056	120.218	205.867	137.682	251.958	161.634
335	236.484	226.42	309.43	221.021	187.678	140.248	189.719	139.002	229.469	180.953	261.466	148.957
340	291.831	161.01	261.382	253.694	155.785	133.296	176.57	116.461	203.244	133.748	180.649	155.295
345	256.61	178.621	299.82	209.49	171.732	146.381	174.692	144.637	187.509	146.86	264.636	175.896
350	271.704	213.841	286.367	121.081	155.785	142.292	180.327	122.096	195.377	188.82	198.081	174.311
355	223.905	198.747	388.229	176.817	157.83	134.114	232.922	92.0418	216.357	108.834	199.665	180.649
360	244.031	166.042	286.367	224.865	145.972	136.159	172.813	114.583	213.734	137.682	212.342	156.88
365	264.157	148.431	255.616	224.865	180.318	148.425	193.476	90.1634	222.913	124.569	245.62	172.726
370	198.747	183.652	326.727	224.865	163.554	135.75	200.989	129.61	165.218	144.238	223.435	158.464
375	261.641	201.263	307.508	244.084	163.963	130.843	193.476	154.029	217.668	153.417	237.697	161.634
380	279.252	133.336	330.571	222.943	162.327	137.385	197.232	129.61	179.642	152.105	225.019	160.049
385	264.157	188.684	386.307	207.568	174.594	127.572	217.895	122.096	174.397	128.503	240.866	190.157
390	223.905	168.557	353.634	190.271	171.323	126.754	202.868	97.677	186.198	133.748	237.697	166.388
395	316.989	168.557	432.433	236.397	189.314	136.568	185.962	103.312	264.873	142.927	237.697	177.48
400	198.747	173.589	351.712	167.207	161.918	116.941	191.597	107.069	197.999	106.211	218.681	158.464
405	238.999	163.526	315.196	161.442	176.229	133.296	169.056	122.096	200.622	162.595	220.266	163.218
410	246.547	158.494	307.508	228.709	175.003	131.252	191.597	129.61	187.509	135.059	226.604	147.372
415	291.831	153.463	367.088	199.88	188.087	143.519	206.624	118.339	207.178	169.152	267.805	194.911
420	256.61	163.526	328.649	186.427	180.318	126.754	247.949	120.218	204.555	149.483	213.927	142.618
425	208.81	168.557	247.928	209.49	154.15	129.208	212.26	127.731	197.999	171.774	215.512	186.988
430	271.704	161.01	297.898	207.568	179.5	130.434	202.868	108.947	241.271	125.88	223.435	169.557
435	211.326	155.978	342.103	230.631	167.234	136.159	193.476	127.731	158.662	137.682	226.604	137.864
440	206.294	166.042	295.976	155.676	162.736	123.074	167.178	112.704	222.913	124.569	220.266	147.372
445	251.578	145.915	374.775	117.237	165.189	117.35	202.868	107.069	213.734	146.86	259.882	171.142
450	208.81	161.01	257.538	163.364	167.234	106.719	204.746	118.339	180.953	100.966	228.189	139.449
455	256.61	153.463	338.259	146.066	181.545	120.621	185.962	137.123	209.8	153.417	316.929	129.941
460	269.189	148.431	338.259	161.442	176.638	108.763	182.205	103.312	237.337	149.483	231.358	114.094
465	259.126	150.947	247.928	222.943	177.865	115.714	199.111	118.339	205.867	120.635	266.22	131.525
470	286.799	148.431	317.118	196.036	169.278	115.306	199.111	112.704	195.377	94.4102	232.943	156.88
475	213.841	171.073	384.385	207.568	166.416	129.617	227.287	131.488	187.509	132.437	218.681	115.679
480	203.778	213.841	349.79	167.207	156.194	121.848	174.692	146.515	190.132	108.834	236.112	163.218
485	233.968	166.042	280.601	270.991	165.189	121.848	182.205	135.245	225.535	145.549	194.911	153.71
490	284.283	120.758	303.664	211.412	176.229	120.621	152.151	129.61	179.642	137.682	242.451	171.142
495	251.578	171.073	295.976	132.613	174.594	127.163	184.084	118.339	195.377	125.88	240.866	171.142
500	223.905	213.841	305.586	186.427	161.101	116.941	182.205	152.151	161.284	153.417	207.588	120.433
505	279.252	153.463	355.556	209.49	178.683	109.581	199.111	133.367	195.377	137.682	277.313	153.71
510	276.736	176.105	336.337	203.724	172.958	117.759	197.232	148.394	199.31	154.728	239.281	167.972
515	244.031	118.242	297.898	138.379	171.323	118.168	204.746	112.704	170.463	124.569	217.096	150.541
520	276.736	133.336	393.995	196.036	173.367	111.626	182.205	118.339	217.668	116.701	236.112	185.403
525	251.578	186.168	299.82	253.694	175.003	129.617	170.935	144.637	194.065	131.125	199.665	156.88
530	279.252	178.621	251.772	188.349	181.545	119.394	195.354	152.151	220.29	154.728	217.096	186.988
535	266.673	148.431	330.571	261.382	167.234	121.03	154.029	123.975	233.403	128.503	248.789	147.372
540	266.673	138.368	367.088	157.598	179.092	119.394	236.679	167.178	216.357	132.437	236.112	156.88
545	223.905	166.042	282.523	238.319	163.145	120.621	169.056	118.339	220.29	136.37	236.112	122.018
550	231.452	163.526	365.166	246.006	185.225	136.159	231.044	135.245	211.112	150.794	275.728	185.403
555	269.189	161.01	328.649	215.256	167.234	100.177	176.57	133.367	186.198	144.238	274.143	141.033
560	198.747	161.01	369.01	184.505	177.456	107.946	185.962	135.245	194.065	157.35	218.681	179.065
565	244.031	191.199	382.463	213.334	174.185	133.296	206.624	137.123	257.006	157.35	261.466	134.695
570	259.126	191.199	415.136	186.427	188.087	112.852	195.354	159.664	218.979	162.595	267.805	161.634
575	266.673	176.105	436.277	178.739	190.54	127.981	189.719	154.029	247.827	137.682	248.789	134.695
580	259.126	178.621	390.151	171.051	172.958	127.163	231.044	140.88	221.602	138.993	202.834	186.988
585	191.199	191.199	374.775	165.286	146.381	136.159	189.719	144.637	234.714	177.019	225.019	142.618
590	211.326	178.621	294.054	230.631	159.874	118.168	178.448	133.367	173.085	144.238	186.988	190.157
595	233.968	181.136	278.679	228.709	150.47	136.976	195.354	150.272	208.489	125.88	237.697	177.48
600	231.452	176.105	403.604	230.631	167.234	115.714	178.448	131.488	213.734	150.794	232.943	167.972
605	226.42	211.326	332.493	209.49	172.141	120.621	195.354	120.218	194.065	144.238	202.834	188.573
610	236.484	191.199	424.745	234.475	170.914	124.301	154.029	161.543	211.112	163.907	237.697	185.403
615	246.547	251.578	313.274	265.226	148.016	140.656	187.84	163.421	167.84	174.397	256.712	217.096
620	228.936	233.968	361.322	292.133	155.785	147.199	163.421	152.151	216.357	162.595	251.958	221.85
625	244.031	158.494	392.073	180.661	149.243	127.981	189.719	118.339	212.423	149.483	263.051	174.311
630	264.157	158.494	334.415	215.256	148.016	131.252	169.056	129.61	188.82	148.172	253.543	142.618
635	218.873	168.557	299.82	234.475	157.012	122.257	189.719	123.975	241.271	110.145	201.25	174.311
640	251.578	178.621	332.493	238.319	146.79	115.714	178.448	105.191	218.979	183.575	239.281	169.557
645	249.062	138.368	307.508	217.178	172.141	128.799	146.515	120.218	209.8	128.503	199.665	161.634
650	238.999	208.81	355.556	213.334	155.785	100.177	169.056	116.461	179.642	107.523	218.681	172.726
655	226.42	216.357	284.445	203.724	147.199	113.67	178.448	105.191	246.516	131.125	199.665	144.203
660	238.999	211.326	399.76	188.349	161.918	108.763	189.719	90.1634	218.979	133.748	215.512	156.88
665	249.062	155.978	305.586	240.241	175.82	111.626	197.232	112.704	260.939	150.794	259.882	156.88
670	291.831	150.947	386.307	226.787	148.834	119.394	180.327	142.759	179.642	162.595	221.85	150.541
675	236.484	168.557	363.244	180.661	175.412	127.981	170.935	122.096	238.648	145.549	256.712	190.157
680	249.062	186.168	320.961	209.49	164.781	121.03	184.084	127.731	257.006	142.927	226.604	142.618
685	279.252	161.01	426.667	244.084	175.82	108.354	225.408	125.853	207.178	99.6552	206.004	182.234
690	233.968	163.526	422.823	230.631	159.465	105.901	159.664	125.853	187.509	137.682	220.266	158.464
695	201.263	161.01	336.337	205.646	143.519	114.079	180.327	105.191	204.555	124.569	221.85	128.356
700	226.42	181.136	240.241	219.099	153.332	130.843	170.935	144.637	157.35	127.192	198.081	177.48
705	221.389	181.136	269.069	197.958	182.772	130.434	148.394	122.096	220.29	146.86	220.266	167.972
710	254.094	148.431	303.664	269.069	162.327	114.488	210.381	135.245	207.178	106.211	229.773	129.941
715	296.862	171.073	393.995	234.475	196.674	121.439	204.746	129.61	218.979	136.37	251.958	166.388
720	211.326	178.621	330.571	203.724	160.283	96.9057	169.056	140.88	222.913	148.172	240.866	141.033
725	314.473	206.294	363.244	299.82	174.594	121.439	184.084	123.975	204.555	119.324	237.697	179.065
730	191.199	163.526	315.196	192.192	162.327	116.941	176.57	155.908	228.158	142.927	204.419	183.819
735	211.326	158.494	292.133	226.787	159.874	102.63	184.084	122.096	207.178	136.37	234.527	134.695
740	211.326	171.073	305.586	280.601	149.243	123.892	189.719	125.853	174.397	138.993	179.065	158.464
745	284.283	186.168	326.727	265.226	152.105	109.581	200.989	129.61	190.132	121.947	207.588	207.588
750	249.062	193.715	249.85	211.412	156.603	124.301	144.637	140.88	159.973	135.059	232.943	139.449
755	231.452	155.978	294.054	226.787	152.514	109.172	174.692	137.123	217.668	141.615	225.019	174.311
760	264.157	173.589	267.148	232.553	160.283	113.67	146.515	129.61	154.728	156.039	229.773	163.218
765	246.547	218.873	282.523	238.319	144.745	117.35	142.759	135.245	150.794	120.635	199.665	160.049
770	286.799	201.263	326.727	205.646	148.425	116.532	204.746	123.975	192.754	165.218	232.943	169.557
775	254.094	140.884	286.367	267.148	141.474	132.479	133.367	118.339	175.708	158.662	236.112	185.403
780	264.157	188.684	234.475	188.349	162.736	122.257	204.746	133.367	171.774	153.417	207.588	166.388
785	196.231	168.557	313.274	211.412	162.736	117.759	167.178	120.218	184.887	158.662	240.866	177.48
790	223.905	135.852	295.976	236.397	149.243	121.848	165.3	140.88	173.085	149.483	226.604	128.356
795	213.841	327.052	369.01	353.634	167.643	138.203	154.029	154.029	138.993	298.966	206.004	204.419
800	261.641	176.105	345.946	261.382	175.82	108.354	189.719	152.151	177.019	158.662	253.543	179.065
805	226.42	208.81	378.619	319.04	167.643	125.119	204.746	157.786	196.688	169.152	232.943	182.234
810	228.936	161.01	244.084	334.415	152.105	140.248	161.543	165.3	187.509	177.019	220.266	155.295
815	251.578	176.105	319.04	259.46	138.203	149.243	150.272	184.084	199.31	135.059	212.342	206.004
820	193.715	211.326	290.211	226.787	183.589	138.203	180.327	123.975	225.535	213.734	232.943	183.819
825	201.263	181.136	309.43	194.114	149.243	109.172	200.989	137.123	191.443	175.708	186.988	122.018
830	206.294	206.294	246.006	232.553	150.061	135.75	159.664	116.461	212.423	192.754	209.173	136.279
835	226.42	198.747	328.649	286.367	136.976	124.71	197.232	120.218	191.443	138.993	188.573	169.557
840	445.293	294.347	357.478	336.337	246.558	222.842	309.937	172.813	405.177	237.337	259.882	251.958
845	249.062	206.294	393.995	251.772	174.185	133.296	187.84	125.853	245.204	192.754	232.943	194.911
850	281.768	208.81	213.334	313.274	135.341	129.208	159.664	142.759	180.953	145.549	206.004	139.449
855	216.357	173.589	367.088	334.415	153.741	133.296	176.57	142.759	182.264	177.019	207.588	179.065
860	211.326	163.526	342.103	292.133	148.834	110.808	195.354	133.367	183.575	144.238	218.681	169.557
865	186.168	211.326	332.493	320.961	142.701	117.35	146.515	133.367	177.019	154.728	244.035	155.295
870	233.968	140.884	307.508	280.601	143.11	121.03	184.084	129.61	201.933	195.377	232.943	171.142
875	269.189	176.105	295.976	315.196	149.243	147.199	154.029	142.759	196.688	161.284	239.281	158.464
880	178.621	203.778	286.367	242.163	154.967	118.985	189.719	146.515	194.065	178.33	247.205	188.573
885	223.905	211.326	290.211	274.835	132.479	122.665	137.123	101.434	182.264	146.86	202.834	190.157
890	226.42	188.684	309.43	257.538	143.11	124.301	159.664	114.583	161.284	148.172	206.004	145.787
895	176.105	191.199	393.995	313.274	143.519	107.946	165.3	108.947	196.688	121.947	215.512	147.372
900	271.704	208.81	288.289	267.148	157.012	119.803	150.272	127.731	221.602	165.218	206.004	179.065
905	226.42	188.684	359.4	255.616	139.43	129.617	150.272	152.151	170.463	131.125	188.573	163.218
910	221.389	186.168	342.103	320.961	152.923	122.257	161.543	139.002	179.642	174.397	259.882	174.311
915	191.199	218.873	282.523	217.178	139.021	128.39	137.123	135.245	197.999	159.973	179.065	147.372
920	206.294	186.168	203.724	299.82	135.75	134.932	180.327	146.515	153.417	173.085	163.218	169.557
925	249.062	218.873	261.382	311.352	137.385	123.892	170.935	133.367	174.397	166.529	174.311	158.464
930	193.715	166.042	234.475	270.991	130.434	123.483	165.3	137.123	180.953	177.019	180.649	177.48
935	181.136	208.81	269.069	222.943	141.883	110.399	185.962	95.7986	180.953	174.397	191.742	153.71
940	216.357	241.515	326.727	213.334	127.572	125.528	140.88	139.002	169.152	159.973	167.972	164.803
945	216.357	259.126	253.694	349.79	136.568	147.199	144.637	140.88	174.397	246.516	191.742	174.311
950	198.747	186.168	303.664	395.917	135.75	132.479	178.448	122.096	178.33	163.907	202.834	185.403
955	231.452	201.263	294.054	219.099	133.705	154.967	197.232	120.218	179.642	170.463	171.142	175.896
960	294.347	155.978	338.259	232.553	153.332	116.941	187.84	107.069	246.516	114.079	191.742	193.327
965	213.841	153.463	259.46	236.397	132.888	115.306	180.327	146.515	175.708	166.529	194.911	150.541
970	238.999	173.589	324.805	205.646	137.385	109.99	176.57	129.61	209.8	167.84	196.496	161.634
975	198.747	186.168	309.43	234.475	127.981	108.354	202.868	93.9202	183.575	125.88	172.726	169.557
980	316.989	143.4	309.43	234.475	157.421	132.888	139.002	148.394	153.417	165.218	167.972	198.081
985	264.157	193.715	280.601	196.036	144.745	102.221	217.895	116.461	140.304	142.927	236.112	160.049
990	176.105	118.242	290.211	240.241	158.238	112.852	157.786	112.704	213.734	111.456	194.911	133.11
995	216.357	193.715	297.898	247.928	153.332	147.607	221.652	133.367	187.509	215.045	201.25	167.972
1000	168.557	198.747	247.928	280.601	158.238	132.888	163.421	122.096	207.178	149.483	209.173	131.525
1005	311.957	193.715	278.679	211.412	167.234	141.474	182.205	103.312	199.31	141.615	209.173	183.819
1010	228.936	178.621	288.289	201.802	130.434	121.439	152.151	129.61	205.867	150.794	223.435	122.018
1015	193.715	226.42	330.571	165.286	150.061	124.71	163.421	101.434	178.33	157.35	188.573	144.203
1020	244.031	183.652	359.4	215.256	150.061	109.581	170.935	163.421	174.397	131.125	202.834	129.941
1025	211.326	178.621	255.616	228.709	149.652	118.985	195.354	137.123	178.33	169.152	164.803	166.388
1030	201.263	183.652	363.244	182.583	148.834	119.394	195.354	107.069	200.622	114.079	213.927	177.48
1035	223.905	173.589	249.85	217.178	152.105	116.532	242.314	144.637	152.105	148.172	188.573	193.327
1040	299.378	153.463	332.493	203.724	163.145	112.443	221.652	122.096	194.065	128.503	221.85	169.557
1045	196.231	226.42	313.274	295.976	162.736	113.67	200.989	157.786	166.529	162.595	207.588	152.126
1050	286.799	218.873	367.088	228.709	189.314	186.86	217.895	223.53	242.582	201.933	209.173	250.374
1055	201.263	178.621	315.196	261.382	154.967	123.483	161.543	118.339	186.198	177.019	201.25	198.081
1060	254.094	135.852	309.43	238.319	168.461	134.114	172.813	120.218	196.688	177.019	201.25	172.726
1065	238.999	143.4	307.508	199.88	146.381	108.763	167.178	135.245	190.132	158.662	175.896	182.234
1070	301.894	183.652	270.991	224.865	153.332	122.665	165.3	142.759	180.953	142.927	221.85	182.234
1075	251.578	178.621	211.412	240.241	153.741	132.07	180.327	142.759	232.092	197.999	183.819	199.665
1080	226.42	188.684	355.556	257.538	147.607	120.212	174.692	127.731	230.78	166.529	213.927	147.372
1085	437.746	236.484	417.058	224.865	199.536	154.15	176.57	157.786	280.608	123.258	261.466	177.48
1090	218.873	148.431	249.85	255.616	128.39	138.203	159.664	142.759	162.595	167.84	206.004	174.311
1095	261.641	193.715	292.133	246.006	132.479	121.03	155.908	97.677	177.019	157.35	169.557	156.88
1100	188.684	191.199	349.79	221.021	143.11	120.621	155.908	116.461	190.132	166.529	231.358	167.972
1105	183.652	193.715	261.382	232.553	143.519	126.754	144.637	139.002	163.907	157.35	234.527	164.803
1110	211.326	188.684	382.463	230.631	149.243	134.114	157.786	125.853	175.708	175.708	228.189	194.911
1115	198.747	223.905	315.196	257.538	150.879	124.301	144.637	150.272	153.417	152.105	183.819	188.573
1120	226.42	206.294	326.727	232.553	131.252	133.296	152.151	157.786	186.198	129.814	161.634	194.911
1125	244.031	186.168	288.289	284.445	143.927	133.705	178.448	172.813	199.31	208.489	213.927	204.419
1130	223.905	163.526	236.397	226.787	131.252	114.897	163.421	135.245	136.37	145.549	171.142	169.557
1135	259.126	178.621	280.601	207.568	145.563	124.301	165.3	127.731	208.489	129.814	212.342	180.649
1140	186.168	213.841	270.991	240.241	131.661	122.257	180.327	108.947	180.953	129.814	172.726	144.203
1145	241.515	143.4	305.586	255.616	152.923	127.981	187.84	122.096	148.172	165.218	223.435	139.449
1150	281.768	228.936	274.835	215.256	142.701	115.306	159.664	129.61	188.82	159.973	217.096	155.295
1155	241.515	158.494	290.211	236.397	147.199	118.577	169.056	108.947	225.535	161.284	186.988	179.065
1160	223.905	203.778	280.601	211.412	147.607	112.852	152.151	169.056	154.728	161.284	179.065	167.972
1165	266.673	158.494	317.118	269.069	147.607	102.63	212.26	152.151	175.708	163.907	229.773	128.356
1170	198.747	218.873	276.757	294.054	153.741	116.532	184.084	140.88	195.377	141.615	190.157	174.311
1175	198.747	196.231	228.709	305.586	165.598	130.843	170.935	139.002	158.662	132.437	204.419	161.634
1180	223.905	123.273	261.382	226.787	137.794	103.857	163.421	112.704	207.178	156.039	204.419	125.187
1185	254.094	196.231	255.616	340.181	140.248	117.759	167.178	133.367	166.529	124.569	166.388	129.941
1190	216.357	201.263	369.01	297.898	148.016	121.848	185.962	110.826	159.973	152.105	204.419	180.649
1195	231.452	166.042	328.649	255.616	147.199	133.705	172.813	140.88	136.37	140.304	210.758	156.88
1200	206.294	161.01	290.211	180.661	128.799	127.163	182.205	144.637	208.489	156.039	177.48	182.234
1205	238.999	153.463	299.82	226.787	148.016	120.621	161.543	122.096	157.35	144.238	191.742	150.541
1210	211.326	176.105	282.523	284.445	137.794	103.857	176.57	180.327	175.708	154.728	213.927	169.557
1215	201.263	158.494	272.913	294.054	145.563	112.852	167.178	127.731	159.973	179.642	198.081	164.803
1220	171.073	208.81	251.772	286.367	136.568	125.119	191.597	137.123	167.84	144.238	207.588	164.803
1225	168.557	193.715	247.928	211.412	151.287	116.532	185.962	157.786	166.529	191.443	167.972	161.634
1230	150.947	211.326	292.133	295.976	138.203	132.479	157.786	212.26	146.86	120.635	166.388	180.649
1235	218.873	196.231	246.006	259.46	146.79	132.888	216.016	212.26	154.728	170.463	164.803	174.311
1240	223.905	176.105	240.241	257.538	141.474	120.212	154.029	99.5554	145.549	152.105	166.388	144.203
1245	206.294	196.231	242.163	165.286	132.888	119.394	189.719	133.367	121.947	132.437	186.988	148.957
1250	171.073	226.42	253.694	251.772	130.434	123.892	150.272	163.421	177.019	201.933	179.065	150.541
1255	188.684	191.199	213.334	199.88	141.883	146.381	184.084	247.949	179.642	165.218	204.419	153.71
1260	188.684	178.621	209.49	269.069	152.105	122.257	219.773	154.029	191.443	150.794	232.943	160.049
1265	221.389	198.747	288.289	278.679	143.519	121.439	182.205	140.88	178.33	165.218	250.374	174.311
1270	201.263	155.978	265.226	253.694	155.376	115.714	129.61	161.543	167.84	169.152	174.311	174.311
1275	188.684	216.357	182.583	242.163	167.234	128.39	187.84	122.096	169.152	150.794	221.85	118.848
1280	211.326	201.263	242.163	261.382	157.421	130.843	180.327	148.394	169.152	156.039	223.435	152.126
1285	216.357	188.684	265.226	276.757	141.065	109.172	135.245	167.178	192.754	129.814	193.327	169.557
1290	221.389	206.294	251.772	315.196	142.292	127.572	185.962	178.448	161.284	148.172	202.834	194.911
1295	191.199	186.168	236.397	267.148	127.572	126.345	165.3	176.57	180.953	107.523	166.388	166.388
1300	191.199	158.494	276.757	257.538	143.11	127.572	135.245	144.637	212.423	152.105	228.189	196.496
1305	211.326	208.81	230.631	276.757	139.839	112.034	169.056	139.002	157.35	175.708	196.496	177.48
1310	236.484	130.821	269.069	207.568	138.612	114.488	139.002	154.029	178.33	144.238	183.819	163.218
1315	206.294	125.789	274.835	238.319	139.43	110.808	159.664	139.002	129.814	156.039	190.157	147.372
1320	405.041	188.684	434.355	234.475	293.17	110.808	208.503	155.908	354.038	182.264	274.143	145.787
1325	211.326	208.81	194.114	199.88	139.839	104.266	142.759	123.975	159.973	110.145	167.972	145.787
1330	223.905	140.884	274.835	251.772	132.479	109.581	180.327	169.056	171.774	120.635	198.081	172.726
1335	188.684	181.136	257.538	201.802	127.981	104.675	170.935	105.191	170.463	129.814	175.896	144.203
1340	201.263	196.231	228.709	184.505	134.932	126.754	148.394	163.421	142.927	150.794	163.218	174.311
1345	186.168	161.01	255.616	230.631	160.283	111.626	172.813	133.367	146.86	141.615	190.157	153.71
1350	183.652	171.073	330.571	215.256	130.434	107.946	167.178	140.88	159.973	125.88	152.126	156.88
1355	181.136	123.273	251.772	215.256	120.621	102.63	165.3	137.123	165.218	150.794	172.726	194.911
1360	221.389	143.4	357.478	261.382	132.479	120.621	152.151	135.245	170.463	150.794	245.62	172.726
1365	163.526	145.915	267.148	176.817	132.479	110.399	155.908	135.245	186.198	140.304	202.834	152.126
1370	186.168	158.494	234.475	174.895	105.901	116.123	140.88	161.543	138.993	149.483	160.049	182.234
1375	188.684	148.431	301.742	247.928	122.257	116.532	157.786	118.339	180.953	133.748	171.142	158.464
1380	166.042	221.389	282.523	257.538	132.888	133.705	163.421	133.367	128.503	154.728	223.435	147.372
1385	206.294	231.452	180.661	276.757	136.159	126.754	165.3	140.88	182.264	142.927	175.896	164.803
1390	241.515	181.136	295.976	149.91	165.189	117.759	193.476	125.853	167.84	142.927	193.327	180.649
1395	198.747	183.652	332.493	267.148	188.905	123.483	319.329	92.0418	318.634	103.589	309.006	180.649
1400	256.61	153.463	422.823	182.583	255.144	102.221	721.307	133.367	407.8	133.748	589.488	145.787
1405	286.799	155.978	361.322	146.066	225.296	113.67	471.479	142.759	352.727	114.079	461.131	156.88
1410	299.378	173.589	294.054	205.646	196.674	124.71	557.886	159.664	319.946	140.304	386.653	179.065
1415	264.157	274.22	288.289	290.211	189.314	119.394	415.127	182.205	350.104	153.417	372.391	145.787
1420	269.189	140.884	415.136	244.084	198.718	102.63	646.171	150.272	304.211	159.973	621.181	163.218
1425	284.283	125.789	407.448	188.349	197.491	113.261	433.911	118.339	308.144	144.238	429.439	177.48
1430	294.347	181.136	370.931	199.88	216.709	114.079	591.697	161.543	418.29	135.059	524.517	167.972
1435	203.778	178.621	292.133	184.505	184.816	105.901	407.614	135.245	336.992	123.258	328.021	175.896
1440	226.42	150.947	292.133	165.286	172.549	113.261	398.222	135.245	283.231	144.238	316.929	190.157
1445	238.999	183.652	349.79	242.163	192.585	134.523	539.102	172.813	304.211	199.31	456.378	166.388
1450	223.905	196.231	336.337	255.616	157.012	131.252	396.343	219.773	274.052	229.469	299.498	199.665
1455	276.736	176.105	372.853	307.508	205.669	125.937	527.831	238.557	367.151	259.628	484.901	175.896
1460	286.799	166.042	397.838	307.508	226.931	123.483	617.995	259.22	428.78	254.383	586.318	217.096
1465	309.441	183.652	347.868	203.724	184.816	148.834	349.383	169.056	285.853	205.867	356.545	191.742
1470	231.452	178.621	297.898	311.352	176.229	142.292	494.02	191.597	251.761	216.357	358.13	221.85
1475	233.968	178.621	326.727	276.757	177.456	153.741	458.331	262.977	365.84	313.389	353.376	305.836
1480	226.42	211.326	315.196	153.754	206.078	168.461	531.588	289.274	364.528	336.992	521.348	253.543
1485	286.799	161.01	232.553	267.148	179.909	165.598	375.681	298.666	302.899	361.906	263.051	277.313
1490	259.126	246.547	388.229	282.523	191.767	118.577	525.953	180.327	403.866	208.489	494.409	177.48
1495	238.999	206.294	332.493	324.805	161.101	141.474	266.733	208.503	287.164	347.482	242.451	229.773
1500	238.999	188.684	315.196	247.928	182.363	142.292	478.993	246.071	322.568	367.151	497.578	277.313

## Sheet: bkgd_div_same
		0.266991	0.266991	0.266991	0.266991	0.266991	0.266991	0.266991	0.266991	0.266991	0.266991	0.266991	0.266991													56	248	294			25						16	80		7.2376	FALSE
	strain	pol1LM		pol3LM		pol2MG		pol2-16		wt		pol2-16 pol3-LM		A		B		C		D		E		F		same	same	same		0.0315	0.1349	0.165927	opp	opp	opp		average	average	average		7		pol1LM		pol3LM		pol2MG		pol2-16
	bin	same	opposite	same	opposite	same	opposite	same	opposite	same	opposite	same	opposite	same	opposite	same	opposite	same	opposite	same	opposite	same	opposite	same	opposite	fαLM	fδLM	fεMG					fαLM	fδLM	fεMG		fαLM	fδLM	fεMG		TRUE		same	opposite	same	opposite	same	opposite	same
		pol1LM same	pol1LM opposite	pol3LM same	pol3LM opposite	pol2MG same	pol2MG opposite	pol2-16 same	pol2-16 opposite	wt same	wt opposite	pol2-16 pol3-LM same	pol2-16 pol3-LM opposite	A same	A opposite	B same	B opposite	C same	C opposite	D same	D opposite	E same	E opposite	F same	F opposite	fαLM same	fδLM same	fεMG same	nucleosome density				fαLM opp	fδLM opp	fεMG opp	nucleosome density	fαLM average	fδLM average	fεMG average	total	TRUE	median	pol1LM same	pol1LM opposite	pol3LM same	pol3LM opposite	pol2MG same	pol2MG opposite	pol2-16 same
1	-1500	341.202	266.23	466.341	294.83	176.65	1062.12	204.066	181.809	231.338	265.465	355.181	441.113	-501583	-604503	487201	39083.9	487068	39436.2	-311641	-158062	343051	6139.02	531407	1.13947e+06	0.17635	0.800079	0.0235707		-0.0073205	0.00105046	-0.000535707	-0.00361365	0.0648903	0.938723					1	TRUE	left	303.153	274.648	429.969	258.828	186.151	1100.98	179.893
2	-1495	351.98	279.412	543.535	256.496	212.787	1226.21	213.23	159.713	209.574	199.231	391.541	493.212	-586696	-617281	565896	-51504.8	565744	-51059.5	-318672	-155621	345242	-25107.2	572157	1.28333e+06	0.142969	0.826684	0.0303474		-0.00962117	0.00107995	-0.000948499	-0.00935231	-0.0842118	1.09356					1	TRUE	right	282.096	323.391	286.135	455.373	1116.81	187.493	181.678
3	-1490	340.158	282.213	518.104	251.379	233.449	995.314	212.215	188.049	236.119	249.562	471.516	415.871	-568504	-542544	530756	7935.76	530625	8277.38	-305408	-179573	325776	43453.7	574747	1.10548e+06	0.140316	0.802634	0.0570506		-0.0133734	0.00186642	-0.00102142	0.0370234	0.0140621	0.948915					1	32767	lag (sl&or)	316.878		449.472		189.047		187.807
4	-1485	329.86	306.943	488.653	313.45	225.768	995.005	195.037	178.31	170.385	283.499	444.859	416.58	-537878	-602103	499004	79523.7	498883	79836.7	-296218	-203368	316087	72028	556865	1.13371e+06	0.146312	0.792022	0.0616657		-0.0130055	0.00279398	-0.000197467	0.0408114	0.126665	0.832523					1	0	lead (sr&ol)	281.146		281.224		1118.44		184.801
5	-1480	351.74	258.465	549.026	228.541	189.798	958.672	223.555	178.214	201.441	246.421	413.349	466.356	-585022	-509516	578726	-8002.9	578561	-7667.62	-320558	-160125	351470	26467	553853	1.0494e+06	0.145087	0.845753	0.00915938		-0.0131091	0.00314922	7.16775e-05	0.0275545	-0.0152922	0.987738					1		bias ratio	1.1271		1.59827		0.169027		1.01627
6	-1475	347.428	240.189	496.216	273.516	267.904	1008.01	205.285	187.598	343.512	202.342	484.986	427.586	-557887	-567659	495792	29842.4	495687	30179.7	-309222	-138017	324402	-8547.54	610138	1.06705e+06	0.147878	0.757306	0.094816		-0.0128406	0.00253757	-0.000374637	-0.0149128	0.0533638	0.961549					1		same as wt	2		2		1		1
7	-1470	353.737	266.869	611.222	259.789	225.571	909.581	254.298	168.964	311.525	254.813	470.01	424.636	-655611	-524703	640249	41882.7	640072	42181.1	-319183	-172721	343648	50037.6	584205	1.02058e+06	0.117188	0.862157	0.0206547		-0.0108679	0.0026137	6.17655e-05	0.0360097	0.076927	0.887063					1			282.957	1129.31
8	-1465	304.539	291.735	470.384	263.783	259.27	938.542	214.257	159.713	235.029	248.942	396.614	418.679	-530451	-537298	468480	38288.6	468383	38598.5	-268800	-193952	277441	70487.3	553982	1.07192e+06	0.126468	0.771502	0.102029		-0.0113786	0.00301362	0.000289956	0.05356	0.0674138	0.879026					1		sigmas	𝛆	𝛆MG	𝛅	𝛅LM	𝛂	𝛂LM
9	-1460	294.29	278.567	410.51	259.116	182.173	1092.65	203.942	190.704	216.875	229.347	348.801	537.03	-449598	-579413	421325	-10694.6	421221	-10311.8	-266048	-167107	287449	11712	481721	1.17761e+06	0.164031	0.783438	0.0525308		-0.00762956	0.00285118	0.000869618	0.0125331	-0.0182345	1.0057					1		normalized reads	282.957	1151.91	190.883	585.335	0.459205	1067.16
10	-1455	327.299	294.88	481.191	299.124	225.039	1078.89	193.618	190.081	251.702	253.332	375.545	419.729	-530486	-613699	490614	39285.9	490497	39644	-293824	-184051	313344	34397.5	553345	1.1856e+06	0.147704	0.788269	0.0640264		-0.00698761	0.00273762	0.000899159	0.0192683	0.0627702	0.917961					1		0.266991	278.99	1118.44	184.801	446.55
11	-1450	356.429	304.319	499.111	282.551	189.714	1021.3	188.345	229.595	209.183	279.798	301.664	473.329	-537026	-580359	521252	36489.8	521110	36829	-325072	-198425	356895	61565.4	559186	1.15131e+06	0.169731	0.805926	0.0243431		-0.00343949	0.0014959	0.000563217	0.0431093	0.0601388	0.896752					1			0.985982	0.970945	0.968136	0.762896
12	-1445	361.764	282.308	585.789	289.315	201.658	1282.17	176.526	213.922	221.736	371.538	354.132	446.668	-623938	-665741	617718	-29534.1	617542	-29078.1	-329099	-153253	359660	-37604.6	574694	1.33054e+06	0.13593	0.855495	0.00857533		-0.00218247	0.000692274	0.000148498	-0.023037	-0.0453689	1.06841					1
13	-1440	322.356	271.214	478.994	297.401	237.094	1032.29	212.08	171.082	176.756	215.664	452.517	396.473	-532020	-597954	484672	50485.9	484561	50823.3	-287964	-165598	304239	20321.2	557107	1.12181e+06	0.142124	0.781558	0.0763176		-0.000342812	-0.000638447	-0.000584143	0.00572296	0.0839446	0.910332					1
14	-1435	316.465	264.17	554.042	290.812	165.435	1163.86	217.391	187.743	249.652	229.467	396.93	390.006	-582476	-631405	591398	5666.78	591220	6067.69	-288901	-146715	317730	-25021.7	494130	1.21688e+06	0.121477	0.892017	-0.0134942		0.00114273	-0.000754599	-0.000396556	-0.0216694	0.00918311	1.01249					1
15	-1430	346.516	251.442	514.534	235.332	215.507	989.735	198.498	140.666	208.133	280.199	414.344	527.813	-559647	-525435	531719	-8970.46	531582	-8624.03	-313170	-150515	338177	9586.9	567997	1.06567e+06	0.150205	0.807425	0.0423701		0.00471	-0.00235295	-0.00101881	0.011381	-0.0168856	1.0055					1
16	-1425	319.85	291.2	379.562	231.687	182.313	1113.37	177.063	166.884	202.462	239.179	377.503	388.305	-419898	-559317	385636	-48152.5	385545	-47747.7	-290600	-177340	316853	20401.4	511262	1.20841e+06	0.20441	0.730717	0.0648729	0.698242	0.00578945	-0.00229961	-0.00077052	0.029152	-0.083603	1.05445	0.698242	0.176442	0.765447	0.0581107	1
17	-1420	318.14	289.841	428.305	243.991	202.442	937.617	205.802	165.905	211.244	276.118	355.521	461.365	-472828	-517997	436088	15751.2	435984	16069.8	-287103	-192216	309188	68566.3	525079	1.06902e+06	0.170517	0.765067	0.0644163	0.564193	0.00479107	-0.00208801	-0.000788022	0.0590012	0.0285776	0.912421	0.564193	0.155038	0.786789	0.0581723	1
18	-1415	351.095	304.293	427.631	279.631	203.003	1159.27	169.174	203.674	189.119	305.344	347.382	429.315	-472350	-619270	435153	-5911.35	435050	-5507.42	-318722	-185697	346990	22496.9	563465	1.25947e+06	0.197722	0.739143	0.0631355	0.542729	0.00352887	-0.00161841	-0.000645849	0.0192443	-0.00937452	0.99013	0.542729	0.176353	0.764565	0.0590819	1
19	-1410	300.359	263.58	443.828	259.165	170.707	1069.97	137.56	199.379	140.769	222.947	300.532	481.982	-478150	-572602	462949	-4220.1	462824	-3847.78	-272936	-154792	297685	865.388	479717	1.14257e+06	0.155085	0.818094	0.0268206	0.518612	0.00200648	-0.00118595	-0.000583268	0.00175428	-0.00735826	1.0056	0.518612	0.168876	0.765384	0.0657398	1
20	-1405	324.134	286.895	446.898	226.521	207.937	1087.92	180.208	163.164	178.397	257.223	337.825	428.834	-492358	-546655	455951	-46900.7	455841	-46505.1	-292357	-175547	314537	22645.8	536290	1.18349e+06	0.164894	0.77339	0.0617157	0.520236	0.00217936	-0.00123865	-0.000593301	0.0314639	-0.0831191	1.05166	0.520236	0.189708	0.743512	0.0667793	1
21	-1400	319.671	289.436	440.109	279.356	182.341	1136.53	187.502	152.592	158.062	294.392	391.031	403.14	-478095	-612131	455374	205.181	455255	598.799	-290425	-173512	316639	11816.2	511078	1.22454e+06	0.170625	0.790002	0.0393728	0.516712	0.00420103	-0.0012664	-0.000232063	0.00960334	0.000325797	0.990071	0.516712	0.169579	0.78492	0.0455012	1
22	-1395	305.933	254.826	506.597	217.186	164.034	1126.66	207.92	202.303	179.097	234.839	337.086	414.85	-536456	-549400	537142	-68616.5	536985	-68198.8	-278908	-141160	305994	-25258.2	480903	1.17695e+06	0.132508	0.868641	-0.00114872	0.492357	0.00278216	-0.000993574	-0.000279611	-0.00638627	-0.125686	1.13207	0.492357	0.157895	0.800113	0.0419918	1
23	-1390	317.68	288.516	408.414	298.374	165.267	1007.26	195.526	203.405	212.104	295.472	339.243	418.368	-442471	-591319	423694	58691	423582	59016.5	-290084	-184531	319177	47334.9	495397	1.1221e+06	0.190189	0.775492	0.0343184	0.495882	0.00226817	-0.00162166	-0.000887831	0.0262932	0.0966301	0.877077	0.495882	0.164419	0.827983	0.00759766	1
24	-1385	325.569	245.709	442.007	214.741	186.154	1041.4	218.982	171.484	229.077	250.502	421.774	437.172	-481071	-521270	456480	-47309.8	456363	-46930.2	-295742	-140248	322354	-11637.3	520859	1.09959e+06	0.17365	0.784152	0.0421975	0.469032	-0.000291756	-8.23478e-06	-6.20826e-05	0.000981264	-0.0906704	1.08969	0.469032	0.176955	0.793256	0.029789	1
25	-1380	303.009	276.803	444.502	255.471	181.584	1070.73	210.038	172.022	237.02	245.481	345.395	402.712	-482087	-569281	460647	-8689.57	460526	-8315.2	-274481	-167430	297659	15882.8	491298	1.15839e+06	0.154456	0.807979	0.0375647	0.4901	0.00053521	0.000645599	0.000626483	0.0158838	-0.0150321	0.999148	0.4901	0.179468	0.777673	0.0428587	1
26	-1375	307.877	249.128	425.734	222.527	165.38	1055.28	142.736	183.524	173.375	290.781	325.716	422.935	-459150	-532949	443613	-42267.4	443494	-41885	-280652	-142256	307852	-11625.5	484196	1.11441e+06	0.172195	0.799839	0.0279669	0.44345	0.00333591	-0.00117725	-0.000323814	-0.000305123	-0.0793324	1.07964	0.44345	0.168492	0.810945	0.0205629	1
27	-1370	326.914	255.101	354.729	271.196	160.417	1120.3	187.061	169.673	203.472	251.002	349.851	396.162	-389412	-599380	363226	-4601.31	363136	-4211.4	-299405	-142010	331186	-23141	502226	1.17227e+06	0.232778	0.715683	0.0515387	0.425709	0.00244497	-0.000477746	7.57483e-05	-0.0187943	-0.00780883	1.0266	0.425709	0.187135	0.796644	0.0162207	1
28	-1365	296.02	290.211	380.535	269.623	217.694	1197.31	151.2	172.683	174.816	291.781	366.726	409.35	-431532	-621156	376746	-28204.6	376671	-27778.6	-264440	-168661	279391	-4488.79	511568	1.27309e+06	0.172838	0.722178	0.104984	0.440916	-0.00188355	0.000509829	5.69178e-05	0.00247498	-0.045296	1.04282	0.440916	0.182481	0.744535	0.0729841	1
29	-1360	317.275	275.368	420.617	237.851	189.042	1173.42	162.224	168.302	170.935	231.287	296.474	504.018	-461388	-583400	431024	-58044.2	430917	-57614.5	-287506	-156596	311983	-14828	513574	1.23727e+06	0.177096	0.768789	0.0541146	0.414383	-0.00367147	0.00143207	0.000467285	0.000600409	-0.0994336	1.09883	0.414383	0.185475	0.75117	0.0633553	1
30	-1355	297.66	251.008	401.2	249.432	172.613	1201.29	194.317	204.604	192.28	294.771	267.519	384.958	-437760	-602956	413306	-52589	413201	-52151.9	-270167	-130620	294037	-50773.2	478105	1.23108e+06	0.174641	0.779295	0.0460638	0.420838	-0.00369147	0.00198328	0.000911622	-0.031698	-0.0899604	1.12166	0.420838	0.151922	0.817691	0.0303871	1
31	-1350	312.936	265.53	477.097	256.221	192.462	1049.65	170.152	191.817	142.709	290.581	293.156	406.881	-516701	-563626	495116	-1860.69	494985	-1496.34	-283021	-158537	306017	8862.61	511260	1.12888e+06	0.145001	0.819319	0.0356805	0.439569	-0.00377705	0.00277746	0.00154105	0.00831135	-0.00327922	0.994968	0.439569	0.133298	0.838912	0.0277904	1
32	-1345	285.261	312.456	311.427	230.239	172.753	1142.47	206.904	195.037	186.599	269.586	348.631	444.772	-351528	-566726	309856	-58054.3	309792	-57635.4	-258239	-195088	279715	36652.1	463938	1.2557e+06	0.220381	0.687239	0.0923805	0.450103	-0.00190511	0.00189753	0.00118104	0.0444019	-0.0979225	1.05352	0.450103	0.1829	0.77311	0.04399	1
33	-1340	318.031	259.33	479.842	229.241	200.144	1109.92	184.54	158.553	142.949	204.202	316.527	398.373	-521662	-555924	496105	-49993.9	495976	-49589.5	-287209	-147030	309712	-15334.2	523150	1.16901e+06	0.146246	0.811963	0.041791	0.470022	-0.0040482	0.00351936	0.00209275	-0.00178651	-0.0900887	1.09188	0.470022	0.127246	0.851386	0.0213687	1
34	-1335	304.842	293.005	436.042	260.114	181.724	1195.43	172.538	176.316	193.13	248.942	301.892	379.117	-473999	-611450	450862	-38626.9	450746	-38197.4	-276231	-171519	299732	-738.481	493520	1.27484e+06	0.160216	0.798833	0.0409514	0.452558	-0.00167308	0.00245186	0.00167576	0.00785409	-0.062682	1.05483	0.452558	0.158944	0.834907	0.00614924	1
35	-1330	264.87	244.129	448.296	224.923	141.297	1174.01	192.237	194.203	196.471	248.402	356.745	390.346	-473552	-571154	476418	-73102.6	476277	-72666.8	-241539	-126520	265127	-50978.8	415791	1.20176e+06	0.127999	0.877317	-0.00531588	0.452043	-0.00650198	0.00338932	0.00152119	-0.0285627	-0.131625	1.16019	0.452043	0.15081	0.844948	0.00424142	1
36	-1325	297.784	263.759	464.668	260.637	176.257	978.998	184.981	180.466	151.071	245.141	344.632	322.169	-499856	-546508	485384	23217.8	485252	23547.7	-269951	-163340	293149	26813.5	481105	1.07143e+06	0.141586	0.833598	0.0248157	0.476477	-0.00281875	0.00162653	0.000787264	0.0186717	0.0416794	0.939649	0.476477	0.156639	0.832458	0.0109033	1
37	-1320	315.086	300.139	452.089	267.701	160.698	1072.78	196.628	151.211	146.29	232.618	284.025	430.307	-483063	-581653	475297	4819.11	475163	5188.81	-288011	-189668	317481	42184.8	488826	1.18687e+06	0.165918	0.820719	0.0133629	0.460201	-0.00200955	0.00136491	0.000728189	0.0342679	0.00797951	0.957753	0.460201	0.204607	0.779599	0.0157939	1
38	-1315	282.556	285.056	399.104	250.43	150.521	1141.21	204.153	200.481	197.871	256.443	337.854	389.724	-429065	-585748	417142	-34439.5	417028	-34030.5	-257686	-168872	282890	5446.08	443389	1.22316e+06	0.167748	0.80917	0.0230818	0.469191	-0.00257234	0.00207206	0.00119626	0.0124699	-0.0580713	1.0456	0.469191	0.156401	0.834177	0.00942238	1
39	-1310	259.605	296.809	375.593	219.332	158.259	1045.83	169.126	184.809	157.602	254.773	325.687	431.983	-408810	-527022	387870	-43274.3	387770	-42894.8	-234917	-188949	254262	45972.8	423030	1.1619e+06	0.156732	0.800113	0.0431554	0.458182	-0.00484161	0.00269749	0.00127394	0.0522284	-0.0778602	1.02563	0.458182	0.155097	0.815325	0.0295777	1
40	-1305	301.883	274.393	405.243	264.307	192.714	1166.25	208.926	159.703	173.736	274.918	304.871	413.009	-447724	-606654	412276	-25538.8	412178	-25124.6	-272375	-156320	293213	-13920.1	498731	1.23052e+06	0.170996	0.763406	0.0655987	0.479526	-0.00254253	0.00200827	0.00115006	-0.00593326	-0.0423435	1.04828	0.479526	0.153344	0.809347	0.0373092	1
41	-1300	301.863	289.175	459.002	286.269	168.772	995.454	180.466	183.927	191.649	249.452	329.146	425.997	-492148	-576117	480976	48087.2	480843	48412.9	-274560	-186251	299965	51434.1	479932	1.11361e+06	0.14946	0.831273	0.0192676	0.489387	-0.0012336	0.00182089	0.00124621	0.0326863	0.080721	0.886593	0.489387	0.163285	0.817485	0.0192303	1
42	-1295	327.608	283.401	429.153	286.07	169.501	1111.04	187.722	175.032	195.15	306.014	333.345	375.715	-463682	-610878	446386	15150.7	446266	15529.5	-299235	-170059	329415	12075.9	510148	1.1976e+06	0.186099	0.783588	0.030313	0.513939	-6.52234e-05	0.000918715	0.000734541	0.00658534	0.0246341	0.968781	0.513939	0.197151	0.751786	0.051063	1
43	-1290	304.972	259.42	440.235	231.063	164.538	985.754	155.447	172.222	151.571	208.443	357.878	383.373	-472832	-520129	460555	-12761.5	460429	-12414.9	-277938	-158548	304745	19903.4	480193	1.07174e+06	0.162365	0.81593	0.021705	0.52875	0.000452577	7.19766e-05	0.000144436	0.0221226	-0.0240071	1.00188	0.52875	0.180614	0.796947	0.0224391	1
44	-1285	337.687	284.946	449.619	264.331	198.826	1067.25	184.53	180.917	171.595	209.063	330.876	457.055	-492218	-576744	461663	2500.44	461548	2869.15	-306221	-175576	332727	26246.4	544750	1.16504e+06	0.176683	0.77225	0.0510674	0.543521	0.00164171	-0.00081227	-0.000348716	0.0218914	0.00422653	0.973882	0.543521	0.180523	0.79274	0.0267368	1
45	-1280	290.225	285.501	452.563	202.811	195.153	1098.71	188.211	115.867	196.861	251.742	280.479	374.467	-493937	-527133	466094	-77266.9	465976	-76855.5	-260947	-173214	279094	17985.9	487220	1.19035e+06	0.136312	0.815035	0.0486537	0.560074	0.00151593	-0.000435309	-6.6121e-05	0.0356823	-0.141377	1.10569	0.560074	0.169036	0.803138	0.0278264	1
46	-1275	271.153	305.762	353.256	185.215	143.4	998.286	165.541	150.184	168.135	257.533	280.396	401.58	-382851	-479857	366345	-69119.7	366249	-68746.3	-247383	-201931	271769	69739.8	424674	1.13493e+06	0.186426	0.778545	0.0350294	0.55259	0.00335755	-0.000848324	-5.22894e-05	0.084913	-0.131877	1.04696	0.55259	0.190137	0.746565	0.063298	1
47	-1270	321.615	261.72	381.808	246.212	149.792	1001.96	159.617	157.94	165.024	282.799	313.039	404.189	-412223	-539588	397426	104.57	397319	451.612	-295290	-159267	328088	17967.4	487791	1.08709e+06	0.213597	0.758229	0.0281743	0.566292	0.00186523	-0.00146479	-0.000836791	0.0165016	0.000179984	0.983318	0.566292	0.197957	0.756635	0.0454082	1
48	-1265	304.691	255.403	358.098	320.936	222.208	1168.35	174.216	171.312	161.333	279.929	320.867	373.869	-411334	-661713	349623	39098.7	349561	39487.9	-272358	-137876	288103	-36390.6	525093	1.2103e+06	0.192774	0.68615	0.121076	0.549778	0.00150921	-0.0023001	-0.00158349	-0.0370504	0.0612981	0.975752	0.549778	0.169703	0.774756	0.0555407	1
49	-1260	282.371	307.437	390.568	229.441	223.385	1000.95	141.634	162.665	224.077	259.444	308.841	433.373	-442895	-523165	386692	-18929.6	386616	-18575.3	-250800	-203295	262059	70915.7	500316	1.13894e+06	0.153118	0.739441	0.107441	0.599517	0.00186994	-0.00199162	-0.00126421	0.0682901	-0.0337582	0.965468	0.599517	0.177483	0.736515	0.0860016	1
50	-1255	346.885	255.547	575.083	232.336	152.679	1116.01	195.87	154.71	268.004	263.055	277.247	359.773	-598839	-560738	619245	-48150.9	619051	-47745.1	-319309	-142834	356380	-21413.7	519152	1.16942e+06	0.138524	0.890876	-0.0293998	0.559084	0.00592592	-0.00221946	-0.000679447	-0.00774257	-0.0865298	1.09427	0.559084	0.207777	0.798484	-0.00626084	1
51	-1250	318.58	334.239	400.252	306.512	221.703	1241.8	176.075	186.861	174.896	368.937	357.226	511.929	-451692	-670060	398323	1698.63	398241	2128.12	-285752	-206877	304244	33638.8	540689	1.35868e+06	0.180968	0.722293	0.0967388	0.538136	0.0057609	-0.00225352	-0.000738471	0.0243842	0.0024576	0.973158	0.538136	0.152054	0.784137	0.0638087	1
52	-1245	302.268	291.825	409.785	255.073	169.921	1074.32	173.554	199.514	145.51	233.508	330.366	435.102	-445197	-569983	423957	-10163.8	423847	-9787.59	-274843	-181536	300106	32171.5	481299	1.1785e+06	0.174721	0.78595	0.0393297	0.560589	0.00558646	-0.00086844	0.000354499	0.0299662	-0.0173172	0.987351	0.560589	0.174988	0.802817	0.0221958	1
53	-1240	288.605	306.043	374.445	206.155	138.269	1080.96	167.266	180.073	180.928	290.771	320.667	433.256	-401663	-524981	392204	-68392.4	392096	-67990.7	-264627	-194589	293324	46669.6	440746	1.20008e+06	0.191469	0.789543	0.0189881	0.560193	0.00834268	-0.00192355	1.99337e-05	0.058778	-0.122663	1.06389	0.560193	0.186362	0.816527	-0.00288942	1
54	-1235	284.026	270.679	398.679	257.693	192.742	1014.13	175.376	178.396	161.763	283.269	313.86	343.267	-441424	-554300	404706	9886.06	404611	10233.4	-255211	-166756	272636	24844.8	478191	1.10695e+06	0.158243	0.771773	0.0699836	0.566925	0.00619366	-0.00261976	-0.000954062	0.0198127	0.0174694	0.962718	0.566925	0.155946	0.816509	0.0275443	1
55	-1230	312.971	275.052	425.036	212.121	232.833	1021.67	174.322	167.41	209.884	285.84	373.247	336.945	-478876	-512784	423723	-44743.2	423635	-44371.5	-279337	-170265	294634	27748.9	542959	1.1179e+06	0.160451	0.742886	0.0966632	0.529542	0.00804643	-0.0027759	-0.000729277	0.0376163	-0.0840006	1.04638	0.529542	0.148946	0.801868	0.0491866	1
56	-1225	320.035	296.164	469.185	284.473	176.79	962.26	193.542	182.105	177.536	255.903	340.662	429.004	-504359	-564353	490437	55410.1	490303	55721.3	-291286	-196024	318629	68877.3	507144	1.09562e+06	0.157979	0.818821	0.0232	0.659433	0.0082316	-0.00208562	-0.000132919	0.046114	0.0936302	0.860256	0.659433	0.161057	0.831679	0.00726428	1
57	-1220	297.318	265.955	435.791	229.765	214.75	898.115	215.09	181.578	152.781	262.004	350.332	369.36	-483744	-492382	441229	10541.7	441128	10848.7	-265959	-172898	281720	52229.6	510755	1.01054e+06	0.145905	0.779061	0.0750344	0.573974	0.00753004	-0.00157532	0.000148774	0.0482037	0.0203476	0.931449	0.573974	0.143238	0.821552	0.03521	1
58	-1215	288.241	297.454	453.836	208.825	156.689	1011.72	172.5	195.219	138.828	220.766	305.153	387.994	-483530	-506608	478444	-45723.4	478308	-45354.7	-262581	-192711	287693	56370.2	454771	1.13589e+06	0.142919	0.848107	0.00897432	0.507881	0.00899602	-0.001315	0.000638724	0.063967	-0.0845274	1.02056	0.507881	0.162214	0.831808	0.00597848	1
59	-1210	337.762	269.264	351.184	270.621	141.213	1033.27	199.014	133.055	206.503	305.435	351.07	395.992	-380199	-572514	364577	19359.8	364481	19710.1	-311598	-163634	349116	17797.4	499657	1.12034e+06	0.250426	0.718839	0.0307347	0.4821	0.0092025	-0.00185268	0.000240783	0.011002	0.0334367	0.955561	0.4821	0.18287	0.768889	0.0482404	1
60	-1205	328.494	254.092	499.209	266.054	192.966	998.062	199.686	121.398	135.127	221.076	371.405	424.354	-538104	-557478	520445	24063	520304	24399.2	-297925	-152295	323795	10283.3	529569	1.07525e+06	0.147607	0.824458	0.0279347	0.468082	0.00408575	-0.000947118	5.63456e-06	0.00347154	0.0430121	0.953516	0.468082	0.135065	0.816507	0.0484277	1
61	-1200	329.524	298.574	424.635	286.695	195.938	1203.48	234.262	178.52	169.025	291.241	418.227	382.008	-467335	-639427	433701	-10284.9	433596	-9863.87	-298642	-176130	324141	3398.93	533086	1.28756e+06	0.18356	0.757723	0.0587171	0.435807	0.00317609	-0.00133836	-0.00048514	0.00482989	-0.01601	1.01118	0.435807	0.182608	0.733722	0.08367	1
62	-1195	324.484	302.988	393.763	266.354	243.262	1005.63	183.927	159.521	210.073	263.985	444.009	381.726	-451975	-560055	384748	22266.5	384679	22606	-289441	-198589	304945	64466	564395	1.13749e+06	0.184109	0.694563	0.121328	0.410542	0.00244479	-0.00072486	-0.000125191	0.0500857	0.0377361	0.912178	0.410542	0.178043	0.752204	0.069753	1
63	-1190	352.4	305.659	398.305	286.269	212.087	1247.72	214.381	177.112	184.498	282.259	384.792	382.718	-446914	-652396	398802	-23292.5	398716	-22851	-319139	-178865	345923	-958.008	572090	1.33041e+06	0.212758	0.702533	0.0847088	0.46234	0.00159368	0.000418665	0.000642926	0.00406084	-0.0355608	1.0315	0.46234	0.168491	0.777326	0.0541827	1
64	-1185	311.392	275.478	458.678	242.494	200.003	1150.55	187.722	194.596	169.885	262.555	355.439	424.184	-501280	-580944	471765	-46222.9	471646	-45805.9	-280842	-158808	302104	-8228.11	515396	1.21946e+06	0.150496	0.799522	0.0499825	0.500277	-0.000232538	0.00108305	0.000836379	0.00357754	-0.0792831	1.07571	0.500277	0.166258	0.799519	0.0342232	1
65	-1180	262.42	274.428	386.55	291.711	165.127	1159.99	211.763	165.809	196.711	267.446	265.192	450.588	-421417	-631100	398548	7797.46	398446	8196.18	-236990	-156928	255561	-12111.3	431657	1.22566e+06	0.151418	0.802569	0.0460131	0.497466	0.00154427	0.000318942	0.00055247	-0.0114825	0.0125045	0.998978	0.497466	0.155411	0.806332	0.0382565	1
66	-1175	310.122	279.728	418.945	256.221	174.351	1025.82	179.574	193.838	173.846	263.675	384.763	404.189	-455339	-556420	433255	4882.22	433143	5235.62	-281983	-174376	307900	31960.2	493817	1.12654e+06	0.175515	0.784541	0.0399442	0.499089	0.00115322	0.0007498	0.000828524	0.0270515	0.0085198	0.964429	0.499089	0.156733	0.776604	0.0666634	1
67	-1170	322.754	271.434	489.975	253.925	183.77	1094.22	195.343	178.09	192.08	228.767	408.98	469.815	-526450	-574899	512410	-17118.3	512270	-16732.4	-293256	-160107	319786	3050.65	515749	1.17063e+06	0.149094	0.828254	0.0226519	0.499842	-0.00125619	0.00148068	0.000965323	0.00665198	-0.0295825	1.02293	0.499842	0.153476	0.838627	0.00789727	1
68	-1165	315.971	253.337	452.239	238.8	187.555	1061.42	185.336	155.409	169.845	203.232	363.208	452.629	-491328	-550445	467870	-25259.7	467748	-24881.9	-286389	-145735	310901	-8514.61	510907	1.12407e+06	0.160268	0.79968	0.0400526	0.486694	-0.00241214	0.00206925	0.00122439	-0.00161577	-0.0459626	1.04758	0.486694	0.141437	0.821514	0.0370486	1
69	-1160	341.222	289.896	459.128	255.672	233.197	1168.38	208.092	179.805	182.748	241.95	373.956	368.028	-511750	-599000	462891	-36087.8	462787	-35668.6	-306454	-171022	327074	3334.4	575775	1.25004e+06	0.167018	0.753488	0.0794943	0.490179	-0.000132261	0.000647399	0.000501231	0.0108218	-0.0596022	1.04878	0.490179	0.154396	0.810756	0.0348476	1
70	-1155	313.671	284.897	414.603	286.569	192.378	1066.69	197.423	169.098	230.798	237.359	409.918	376.819	-456617	-597946	423152	28275.3	423050	28633.5	-283735	-175581	306888	26349.1	512040	1.16454e+06	0.176379	0.763298	0.0603223	0.498416	0.0010671	0.00189814	0.00174579	0.0156092	0.0465398	0.937851	0.498416	0.17212	0.793906	0.0339742	1
71	-1150	347.36	274.283	472.405	225.073	158.623	1089.23	188.566	176.757	168.175	292.481	306.401	488.362	-501960	-545662	499286	-48941	499142	-48544.2	-319219	-163305	355246	7744.8	524361	1.17e+06	0.182314	0.813384	0.00430251	0.490694	-0.0024423	0.00265797	0.0016973	0.0189036	-0.0880093	1.06911	0.490694	0.170572	0.828182	0.00124641	1
72	-1145	273.233	256.866	445.775	297.351	157.193	1065.29	172.931	201.325	149.28	236.269	309.691	487.483	-475935	-607884	469015	41092.1	468883	41444.7	-248112	-148771	270262	-5544.14	437886	1.13117e+06	0.133147	0.854286	0.0125662	0.555916	-0.0064969	0.00363101	0.00171865	-0.0139166	0.0685474	0.945369	0.555916	0.117725	0.871328	0.0109468	1
73	-1140	295.244	267.129	477.396	218.71	162.183	1280.49	182.853	185.921	167.475	275.217	385.443	464.937	-507833	-597379	504029	-110389	503884	-109901	-268806	-138820	294205	-54613.7	467144	1.31175e+06	0.136771	0.856801	0.00642811	0.600546	-0.00304837	0.00223684	0.00123986	-0.0216568	-0.188773	1.21043	0.600546	0.151632	0.791955	0.0564126	1
74	-1135	289.49	293.905	504.176	259.765	201.713	1312.14	182.191	181.406	157.052	263.595	422.994	460.059	-545523	-646405	523692	-72053.4	523553	-71570.1	-259637	-161638	276392	-32726.7	491519	1.3674e+06	0.112015	0.852478	0.0355075	0.659116	-0.00120756	0.00173194	0.00117883	-0.0106182	-0.112643	1.12326	0.659116	0.154637	0.804817	0.0405468	1
75	-1130	293.239	259.707	340.402	279.181	210.657	1154.19	182.901	162.944	146.52	233.129	347.241	463.348	-390835	-617304	332507	-4993.47	332448	-4591.66	-262416	-143316	278180	-27426	502848	1.20416e+06	0.196421	0.683684	0.119895	0.604467	0.00239771	0.000568945	0.000917744	-0.0217941	-0.00825126	1.03005	0.604467	0.180537	0.756129	0.0633336	1
76	-1125	311.852	298.8	430.775	263.159	238.047	1054.61	174.446	149.082	196.861	204.782	407.906	464.057	-485968	-571794	428858	4727.53	428770	5090.97	-277781	-190054	291869	45782.8	545759	1.17108e+06	0.155425	0.745351	0.099224	0.577538	0.000450861	0.00140673	0.00122928	0.0378074	0.00793127	0.954261	0.577538	0.163504	0.777515	0.0589809	1
77	-1120	262.845	267.205	462.421	249.931	182.79	1171.6	176.344	167.056	196.431	233.147	340.803	354.044	-499673	-594458	480948	-43613.5	480820	-43190.2	-235772	-148918	251053	-23715.7	445998	1.22644e+06	0.11006	0.856618	0.0333214	0.62106	0.00060777	0.00198933	0.00173272	-0.0103374	-0.0741178	1.08446	0.62106	0.16326	0.799541	0.037199	1
78	-1115	365.403	258.06	523.219	189.408	167.706	1162.01	189.055	163.471	171.125	241.48	319.249	414.539	-553541	-533394	555250	-110617	555087	-110171	-335722	-141013	373459	-31536.3	552260	1.20839e+06	0.170223	0.832389	-0.00261269	0.681411	0.00257393	0.00224015	0.0023099	-0.00185243	-0.207767	1.20962	0.681411	0.170284	0.818426	0.01129	1
79	-1110	257.23	261.04	401.549	260.713	172.641	1128.79	157.392	183.352	138.748	257.774	312.84	477.075	-438104	-591875	413700	-19079.8	413595	-18681.2	-231310	-146935	247457	-18703.7	431573	1.18577e+06	0.136167	0.815748	0.0480851	0.632861	0.0038349	0.000530034	0.00115895	-0.011733	-0.0326065	1.04434	0.632861	0.150377	0.801769	0.047854	1
80	-1105	289.326	277.757	409.911	223.95	180.014	1124.28	186.658	211.026	141.389	246.021	310.77	426.254	-448369	-555179	421246	-60150.9	421140	-59737.4	-261476	-163417	282342	1830.63	474312	1.20148e+06	0.160389	0.788858	0.0507533	0.596626	0.00357575	-2.70133e-05	0.000656867	0.0160254	-0.106621	1.0906	0.596626	0.166322	0.808472	0.0252056	1
81	-1100	274.908	253.577	348.515	244.44	194.06	1139.44	187.55	175.29	178.517	271.997	363.378	418.679	-393613	-579458	346549	-40839.2	346478	-40428.3	-246327	-138782	261760	-30315	468726	1.18553e+06	0.178192	0.723576	0.0982313	0.569499	0.00531939	-0.000655858	0.000476629	-0.01718	-0.071677	1.08886	0.569499	0.161139	0.785627	0.0532345	1
82	-1095	284.067	268.379	403.321	280.255	192.041	1172.22	174.694	178.176	128.756	279.498	292.903	445.054	-445673	-623787	410252	-8857.22	410155	-8447.62	-255315	-149990	272881	-22537.6	477688	1.22828e+06	0.155973	0.776979	0.0670476	0.552867	0.00681796	-0.000917036	0.000548781	-0.0165876	-0.0144237	1.03101	0.552867	0.154419	0.822082	0.023498	1
83	-1090	319.596	225.607	415.178	214.092	190.864	834.475	173.909	199.465	159.543	193.63	346.051	361.478	-456711	-458075	424242	10495	424139	10779.9	-289568	-139982	314141	23759.1	517675	914169	0.181537	0.760317	0.058146	0.541106	0.00745739	-0.00229571	-0.000450697	0.0225628	0.0223801	0.955057	0.541106	0.163818	0.785305	0.0508776	1
84	-1085	288.495	281.437	409.785	305.138	182.285	1212.45	175.059	203.98	111.612	210.843	354.078	467.235	-448935	-659865	420459	8421.77	420354	8838.41	-260469	-158835	280743	-18879.4	475137	1.27486e+06	0.159116	0.787582	0.0533013	0.498178	0.00775704	-0.00231476	-0.000409303	-0.0164265	0.0129829	1.00344	0.498178	0.150837	0.782764	0.0663992	1
85	-1080	313.122	279.673	400.851	239.274	163.109	1098.18	164.793	157.719	141.188	275.458	355.38	358.753	-434551	-562014	415593	-35113.2	415484	-34718.8	-285902	-167661	314536	11422.3	488455	1.18322e+06	0.191111	0.773649	0.0352401	0.487209	0.00892512	-0.00296648	-0.000717404	0.018346	-0.0613441	1.043	0.487209	0.180608	0.786163	0.0332285	1
86	-1075	287.005	250.927	408.139	250.256	205.471	1039.67	199.101	159.924	168.255	278.368	300.162	332.577	-454364	-554876	412001	-5907.85	411908	-5545.35	-256903	-145423	272466	-5134.61	491603	1.10424e+06	0.152744	0.768294	0.078962	0.53667	0.00564125	-0.00143236	-9.35736e-05	-0.00324347	-0.0106796	1.01392	0.53667	0.162086	0.792384	0.0455304	1
87	-1070	284.355	256.961	417.198	286.146	181.528	1179.31	126.364	172.683	150.79	276.698	328.524	355.434	-455830	-631593	429212	-4078.19	429103	-3668.05	-256560	-138364	276188	-37696.7	469776	1.22069e+06	0.151626	0.798868	0.0495056	0.550531	0.0030241	-0.000814175	-8.78282e-05	-0.0301296	-0.00663198	1.03676	0.550531	0.158726	0.781711	0.0595632	1
88	-1065	285.921	274.922	456.058	307.809	179.425	1164.17	157.719	164.449	172.956	264.685	331.275	414.369	-492540	-647834	474570	25159.5	474443	25552.7	-258258	-157019	278586	-12723.6	469930	1.2295e+06	0.13452	0.833938	0.031542	0.532829	0.00352703	-0.00170373	-0.000715565	-0.0153859	0.0394432	0.975943	0.532829	0.157046	0.808101	0.0348537	1
89	-1060	301.938	324.889	486.906	279.307	181.331	1319.57	188.7	182.47	170.615	281.519	303.593	415.929	-522762	-667432	509564	-51645	509424	-51167.3	-273476	-190731	296498	862.454	489868	1.4089e+06	0.133975	0.844198	0.0218276	0.588389	0.0053101	-0.00331345	-0.00168578	0.0109734	-0.0765374	1.06556	0.588389	0.147687	0.839193	0.0131204	1
90	-1055	299.329	277.112	402.348	270.097	199.302	1136.14	182.277	177.122	135.448	280.509	338.053	383.796	-446934	-603114	407076	-10348.8	406983	-9951.16	-269314	-161705	288407	-2268.26	500956	1.21004e+06	0.168588	0.757303	0.0741095	0.599477	0.00623249	-0.00454425	-0.00251132	0.000417607	-0.0171521	1.01673	0.599477	0.139017	0.804503	0.0564796	1
91	-1050	276.377	271.009	359.246	211.845	175.585	1106.08	164.879	164.89	147.3	233.858	308.189	338.418	-398339	-538045	364138	-68945.9	364053	-68535.3	-249441	-158606	268680	-795.086	455929	1.17944e+06	0.178352	0.751139	0.0705096	0.675154	0.00588875	-0.00470937	-0.00271082	0.016279	-0.126068	1.10979	0.675154	0.156106	0.801299	0.0425953	1
92	-1045	285.186	309.483	349.887	307.559	199.667	1151.81	198.036	184.723	147.69	276.968	295.226	397.042	-396627	-643855	346542	28369.3	346473	28756.9	-255688	-191371	272012	30585.5	484957	1.2596e+06	0.185823	0.711398	0.102779	0.5933	0.0035215	-0.00430679	-0.00283292	0.0177078	0.0432707	0.939022	0.5933	0.162451	0.771668	0.0658814	1
93	-1040	288.976	290.465	505.624	267.875	167.342	1087.19	202.331	212.273	170.855	252.173	354.588	428.208	-536521	-586178	535085	942.788	534929	1319.02	-262307	-179045	285524	26964.4	463972	1.18703e+06	0.118156	0.879518	0.00232619	0.50594	-0.000209224	-0.00303411	-0.00250647	0.022481	0.00155778	0.975961	0.50594	0.12015	0.854189	0.0256616	1
94	-1035	291.33	284.856	438.313	239.1	274.298	1133.95	176.478	173.967	231.458	257.843	325.658	449.821	-504174	-572663	427284	-45436.5	427209	-45025.6	-254722	-169349	257973	7271.18	550557	1.21724e+06	0.12577	0.740923	0.133306	0.496436	0.00216381	-0.0045898	-0.00332076	0.0168279	-0.0780193	1.06119	0.496436	0.151712	0.740565	0.107723	1
95	-1030	318.505	252.547	402.997	257.019	170.79	1070.25	165.454	227.274	172.945	281.329	287.854	440.574	-438936	-570624	415892	-6771.17	415785	-6397.73	-290368	-144163	318564	-11923	500677	1.13009e+06	0.192534	0.76512	0.0423453	0.424917	0.00248425	-0.00347811	-0.00235612	-0.00902385	-0.0119674	1.02099	0.424917	0.180375	0.786403	0.0332215	1
96	-1025	332.064	320.056	389.395	297.526	228.684	1103.22	167.755	192.468	196.7	222.936	336.435	455.35	-443370	-619522	383843	30560.1	383769	30930.1	-298068	-206006	317801	56512.4	561689	1.23367e+06	0.196754	0.695434	0.107812	0.48907	-0.00244557	-0.00236367	-0.00238596	0.0378869	0.047437	0.914676	0.48907	0.185416	0.736494	0.0780901	1
97	-1020	338.057	269.999	548.677	222.352	252.514	1006.5	187.243	190.58	170.035	251.392	397.863	495.908	-603650	-518031	560578	-28665.1	560442	-28305	-301634	-166805	317962	26219.7	587279	1.10019e+06	0.123199	0.814267	0.0625341	0.441114	-0.0044819	-0.00123399	-0.0018541	0.0319569	-0.0535886	1.02163	0.441114	0.132786	0.845643	0.0215719	1
98	-1015	297.214	287.156	421.516	238.301	243.683	1240.26	176.833	212.042	158.292	271.027	370.866	443.975	-478774	-604042	416599	-76438	416517	-75977.9	-263195	-161771	273414	-20161	533324	1.30326e+06	0.145876	0.743229	0.110895	0.439213	-0.00374337	-0.00023658	-0.000902993	0.000234319	-0.126515	1.12628	0.439213	0.122978	0.81372	0.063302	1
99	-1010	318.655	306.503	473.904	275.389	227.899	1356.27	154.785	239.372	148.62	235.178	373.106	490.287	-524348	-674763	481411	-66541.9	481298	-66045.6	-285254	-169682	302578	-30700.8	545635	1.41651e+06	0.143348	0.786535	0.0701172	0.457112	-0.00480721	0.00067236	-0.000365978	-0.0097463	-0.0995692	1.10932	0.457112	0.140383	0.809144	0.0504728	1
100	-1005	268.523	289.291	403.597	243.941	160.613	1191.98	193.704	201.47	212.914	253.573	340.264	486.633	-436435	-594865	419462	-56280.1	419350	-55844.7	-243271	-168267	263869	-4041.17	435145	1.26786e+06	0.149252	0.817701	0.0330471	0.446301	-0.00572576	0.000886966	-0.000365882	0.00925374	-0.0937412	1.08449	0.446301	0.139546	0.818183	0.0422715	1
101	-1000	282.192	298.155	404.57	358.698	190.976	1235.33	172.845	146.379	159.152	291.161	360.628	445.224	-446551	-718255	411992	63645	411894	64047.6	-253612	-172795	271023	-6095.48	474694	1.31205e+06	0.153838	0.78071	0.0654518	0.468161	-0.00813989	0.000559414	-0.00109049	-0.0165095	0.0900828	0.926427	0.468161	0.155928	0.79978	0.0442918	1
102	-995	301.224	262.165	375.718	235.256	249.206	1309.28	186.265	195.181	185.198	293.221	387.853	379.312	-436431	-621986	362280	-99476.3	362222	-98983.1	-266540	-131399	276469	-68478.6	542272	1.32861e+06	0.171981	0.68736	0.140659	0.483922	-0.0124778	0.00139618	-0.0012337	-0.0351707	-0.16553	1.2007	0.483922	0.17458	0.735876	0.0895441	1
103	-990	303.023	317.076	503.478	240.847	199.471	1033.19	187.598	240.35	157.132	217.495	240.688	516.268	-544174	-543875	523522	-14912.9	523382	-14549.1	-272848	-209590	292615	72896.4	505341	1.17532e+06	0.123997	0.842791	0.0332127	0.483249	-0.0124311	0.00273538	-0.000136064	0.0665943	-0.0256383	0.959044	0.483249	0.139603	0.839603	0.0207933	1
104	-985	349.886	284.122	459.801	264.457	191.368	999.547	200.922	225.855	166.184	234.318	390.662	417.941	-499749	-556392	475502	21802.6	475379	22140.2	-318631	-181018	348890	44455	552949	1.111e+06	0.182976	0.77743	0.0395943	0.488912	-0.0105659	0.0025146	3.85423e-05	0.0338484	0.0378388	0.928313	0.488912	0.195019	0.737873	0.0671077	1
105	-980	299.954	262.426	479.394	297.202	223.441	1118.84	187.905	181.416	199.151	243.03	396.59	493.552	-528276	-623932	488997	25767.8	488879	26145.1	-267692	-149184	282297	-14290.6	520605	1.17956e+06	0.126463	0.808614	0.0649227	0.510098	-0.0114932	0.00230768	-0.00030573	-0.0174308	0.0420295	0.975401	0.510098	0.14683	0.787616	0.0655534	1
106	-975	303.009	302.219	534.525	365.786	215.787	1289.41	191.71	242.248	176.566	278.098	356.372	533.483	-578944	-741420	554668	56507.6	554522	56931.8	-271332	-171721	287981	-16716.1	518121	1.35914e+06	0.108531	0.854116	0.037353	0.51786	-0.0102987	0.00195787	-0.000363357	-0.0221433	0.0779158	0.944227	0.51786	0.148532	0.821869	0.0295984	1
107	-970	468.708	322.85	768.658	279.331	202.582	1112.78	205.303	208.726	257.902	254.853	402.8	535.072	-799960	-604927	828106	6896.01	827846	7278.73	-431790	-207811	482589	57026	698560	1.24439e+06	0.141455	0.888797	-0.0302527	0.527127	-0.00735604	0.00147094	-0.000200604	0.0440112	0.0108702	0.945119	0.527127	0.1546	0.832636	0.0127642	1
108	-965	296.239	292.25	489.376	253.876	227.338	1264.09	178.52	204.796	236.279	286.22	381.842	400.045	-539047	-626215	499392	-65240	499272	-64776.1	-263763	-164472	276915	-21035.6	519384	1.32781e+06	0.118349	0.816818	0.0648327	0.637098	-0.00610994	0.000413926	-0.000823401	-0.00290052	-0.104481	1.10738	0.637098	0.149964	0.789394	0.0606419	1
109	-960	301.848	301.979	501.731	266.728	205.218	1046.31	182.891	168.399	210.033	278.558	322.849	469.048	-544232	-572715	519883	11186.6	519747	11544.6	-271190	-193873	289636	51792.9	508497	1.16823e+06	0.122555	0.838218	0.0392268	0.618604	-0.00590871	0.000940309	-0.000357246	0.0412309	0.0187015	0.940068	0.618604	0.150727	0.815113	0.0341599	1
110	-955	282.371	270.349	367.307	252.976	242.505	1235.38	169.126	227.936	171.326	297.722	316.897	482.493	-426322	-616670	354488	-58152.8	354431	-57701.7	-249039	-146068	256649	-38140.7	515310	1.28008e+06	0.160809	0.697811	0.14138	0.755307	-0.00350273	0.00094596	0.000104105	-0.0188339	-0.0960636	1.1149	0.755307	0.179653	0.719779	0.100567	1
111	-950	304.938	299.569	389.894	249.732	169.613	1092.88	146.186	164.852	143.879	279.418	319.108	437.624	-425988	-570462	401132	-21567.3	401031	-21180.1	-277438	-187270	303269	35840.7	484132	1.20197e+06	0.188472	0.764221	0.0473074	0.615555	-0.00164294	0.00193401	0.00126047	0.0355032	-0.0364886	1.00099	0.615555	0.176304	0.781209	0.0424878	1
112	-945	295.395	292.47	467.064	256.744	171.884	1201.43	196.714	155.736	200.942	304.643	375.234	397.042	-500837	-610025	489382	-44205.9	489246	-43772.1	-268057	-170453	291634	-3052.71	474925	1.27893e+06	0.139423	0.840931	0.0196451	0.686005	-0.00114493	0.00137021	0.000896636	0.00720226	-0.0719488	1.06475	0.686005	0.15437	0.819559	0.0260711	1
113	-940	325.459	262.825	530.057	237.502	179.397	994.894	182.939	189.716	165.724	193.4	387.542	409.408	-563647	-529081	559818	-7929.91	559657	-7582.11	-296259	-160979	324139	21239.6	515435	1.08282e+06	0.135096	0.859068	0.00583633	0.69048	0.000245601	0.000197244	0.000206987	0.0217968	-0.0146757	0.992879	0.69048	0.14974	0.830402	0.0198578	1
114	-935	318.031	267.87	478.345	336.934	184.247	1104.6	184.185	208.678	138.978	288.28	364.909	452.853	-515417	-657810	498878	75566.1	498743	75918.6	-288673	-155727	314210	-3989.4	510684	1.17466e+06	0.15042	0.822358	0.0272215	0.624267	0.00121499	-0.000329257	-3.70316e-05	-0.0189149	0.117058	0.901857	0.624267	0.171346	0.783115	0.0455391	1
115	-930	285.296	272.574	454.31	286.744	174.603	1135.83	167.045	217.18	201.131	269.076	319.278	476.788	-489403	-619019	473921	8914.02	473793	9303.92	-258102	-157372	279231	-7408.77	465429	1.20457e+06	0.135897	0.836805	0.0272983	0.639355	-0.000742213	-0.000362594	-0.000435695	-0.00804768	0.0145212	0.993526	0.639355	0.159859	0.803029	0.0371119	1
116	-925	259.88	238.349	378.463	149.651	151.895	992.062	141.94	174.811	129.376	278.208	237.287	466.667	-409645	-443797	392978	-108326	392874	-107939	-235767	-137718	256380	-6153.05	418355	1.05242e+06	0.157121	0.808625	0.0342536	0.647236	-0.00230765	0.000879743	0.000277147	0.0252895	-0.237937	1.21265	0.647236	0.15563	0.796218	0.0481519	1
117	-920	263.305	271.949	363.564	256.444	148.306	1082.73	181.788	187.646	163.313	244.321	333.063	499.679	-394241	-573844	376830	-10963.6	376732	-10584.1	-239389	-161660	261341	6896.24	419485	1.16221e+06	0.170522	0.79289	0.0365887	0.668304	-0.000489804	0.000363788	0.000202777	0.00856926	-0.0189474	1.01038	0.668304	0.17176	0.760802	0.0674374	1
118	-915	295.23	268.66	461.249	256.046	187.5	1091.34	198.574	196.724	158.212	264.054	364.685	420.637	-499970	-576064	478265	-13857.9	478139	-13474.3	-266461	-157707	287025	672.334	486981	1.16517e+06	0.138407	0.824223	0.0373699	0.596982	-0.00648958	0.0024762	0.000781169	0.00382095	-0.0239668	1.02015	0.596982	0.189929	0.783092	0.0269795	1
119	-910	290.96	295.25	399.404	258.691	182.761	1146.4	191.71	147.674	209.924	233.668	292.446	432.265	-439102	-595255	408365	-26391.4	408266	-25983.8	-262794	-178192	283447	15722	478348	1.23897e+06	0.166869	0.77485	0.0582813	0.608189	-0.00327198	0.00136595	0.00048937	0.0189472	-0.0435093	1.02456	0.608189	0.167159	0.782624	0.0502167	1
120	-905	300.469	253.872	380.636	248.309	178.164	927.047	159.569	175.472	165.144	252.322	397.158	481.982	-419676	-518951	388047	23716.2	387954	24027.9	-272355	-158622	295701	30124.2	485692	1.01931e+06	0.187548	0.751264	0.0611881	0.547719	-0.00457257	0.00188324	0.000663022	0.0226047	0.0446537	0.932742	0.547719	0.197202	0.748462	0.0543365	1
121	-900	298.669	291.907	474.277	286.196	197.705	1353.24	177.236	189.957	169.885	274.087	335.104	519.164	-515577	-684234	490385	-53236.7	490258	-52746.7	-268827	-155933	288100	-46658.1	498944	1.39733e+06	0.133191	0.824488	0.0423207	0.507762	-0.00334885	0.00209628	0.00106854	-0.0244977	-0.0796933	1.10419	0.507762	0.128475	0.845916	0.0256092	1
122	-895	281.341	294.605	372.948	326.926	229.188	1200.59	149.475	192.612	169.294	265.075	310.23	515.787	-427716	-677218	364754	36875.6	364688	37276.8	-249275	-172582	259231	-355.356	503681	1.28073e+06	0.160233	0.716173	0.123594	0.461904	-0.000694736	0.00141106	0.00101532	-0.0076719	0.0548739	0.952798	0.461904	0.167745	0.704159	0.128095	1
123	-890	279.487	261.451	386.525	273.816	159.829	1099.83	185.604	190.205	120.824	276.118	285.527	492.842	-419791	-595710	400019	4207.73	399915	4587.04	-253880	-149997	276721	-10035.3	447154	1.16353e+06	0.169505	0.791421	0.0390743	0.46234	0.000178665	0.00211848	0.00175626	-0.00954486	0.00713689	1.00241	0.46234	0.156667	0.808899	0.0344333	1
124	-885	284.547	270.528	393.788	250.231	153.885	1231.91	195.736	195.45	181.117	327.699	371.094	372.65	-424974	-612981	410067	-60331.6	409956	-59880.8	-259290	-146560	284231	-36951	448319	1.27756e+06	0.171734	0.799257	0.0290087	0.449747	0.000996174	0.00191321	0.00174457	-0.0174367	-0.100127	1.11756	0.449747	0.137314	0.83017	0.032516	1
125	-880	307.877	258.376	403.496	291.76	132.186	1047.82	163.164	202.572	136.137	258.423	306.289	407.051	-427742	-597230	427390	39593.5	427265	39940.7	-283708	-151830	317245	1137.64	458166	1.11921e+06	0.193222	0.80617	0.000608084	0.458736	0.000467636	0.00193615	0.00166288	-0.00805008	0.0668337	0.941216	0.458736	0.199402	0.748594	0.0520038	1
126	-875	312.531	242.894	360.819	289.315	130.531	1066.55	144.117	189.985	175.556	258.974	336.294	451.949	-386228	-600542	378698	31477.3	378592	31834.2	-288334	-135227	323075	-21995.4	462228	1.11607e+06	0.224741	0.760205	0.0150536	0.44444	-0.000472376	0.000970367	0.000699239	-0.0262271	0.0538051	0.972422	0.44444	0.179236	0.81003	0.010734	1
127	-870	309.682	279.878	486.556	300.945	201.461	1141.58	158.333	182.546	177.926	246.6	400.9	457.138	-528513	-634404	503466	23646.1	503336	24032.1	-279065	-163863	299722	-620.827	514570	1.21749e+06	0.136185	0.822912	0.0409033	0.445311	-0.00526204	0.00160442	0.000305447	-0.00555483	0.0374833	0.968072	0.445311	0.176517	0.793285	0.0301978	1
128	-865	269.189	251.332	385.252	280.155	182.397	961.139	166.202	195.44	167.985	240.78	313.209	479.655	-425392	-559864	392166	50753.2	392073	51065.9	-241905	-153042	258472	17551.9	452995	1.04312e+06	0.154154	0.779814	0.0660312	0.393593	-0.00383885	0.000971882	6.137e-05	0.00357399	0.0903266	0.906099	0.393593	0.156194	0.79334	0.0504652	1
129	-860	278.512	287.486	440.385	250.256	157.894	1013.76	161.945	201.862	161.723	285.8	301.241	398.203	-470967	-547042	462608	1422.15	462478	1772.76	-253121	-182942	276145	44308.2	444515	1.12602e+06	0.140422	0.844361	0.0152173	0.407928	-0.00463636	0.000890114	-0.000156508	0.0389476	0.0024735	0.958579	0.407928	0.107937	0.878234	0.0138289	1
130	-855	331.968	268.454	484.485	242.769	170.174	1192.82	162.617	212.655	129.026	244.241	399.34	448.771	-517061	-593992	509933	-57868.7	509788	-57432.4	-303363	-148165	334247	-28281.3	515696	1.24452e+06	0.161894	0.826597	0.0115097	0.397632	-0.00238092	-0.000865706	-0.00115583	-0.0109994	-0.0984868	1.10949	0.397632	0.181125	0.79543	0.0234443	1
131	-850	298.429	237.635	430.251	285.896	194.48	1028.9	192.382	145.976	185.468	251.822	342.193	410.827	-472291	-585872	440583	38192.8	440475	38534	-268893	-133640	288735	-17399.6	496139	1.08049e+06	0.154446	0.788821	0.0567329	0.427728	-0.00203977	-0.00137976	-0.00150899	-0.0243647	0.0667923	0.957572	0.427728	0.153294	0.780809	0.0658976	1
132	-845	283.236	282.041	411.358	250.929	189.77	1072.3	163.547	188.049	164.754	226.007	308.899	470.496	-452710	-565390	420152	-14365.8	420051	-13988.7	-254726	-172320	272567	21473	474951	1.16565e+06	0.151551	0.787465	0.0609845	0.413947	-0.00154977	-0.00181891	-0.001773	0.0220968	-0.024862	1.00277	0.413947	0.160895	0.755087	0.0840183	1
133	-840	306.407	268.633	376.492	219.383	178.837	1130.31	145.794	166.298	118.104	190.559	264.089	374.579	-415897	-552613	383084	-67116.9	382993	-66698.6	-278001	-154094	302352	-10385.1	493058	1.1957e+06	0.195252	0.741298	0.0634502	0.393038	-0.00283675	-0.00205042	-0.00220554	0.00685998	-0.120626	1.11377	0.393038	0.193506	0.742267	0.0642272	1
134	-835	317.275	264.685	434.894	306.46	231.768	1093.61	149.206	158.822	195.851	225.926	323.16	470.297	-488028	-625200	435380	43572.3	435287	43933.8	-283572	-153678	299894	-4548.97	547080	1.16238e+06	0.159486	0.749871	0.090643	0.424046	-0.00237444	-0.00169692	-0.00183038	-0.0132508	0.0706246	0.942626	0.424046	0.164005	0.775686	0.0603089	1
135	-830	280.881	242.688	449.169	246.063	191.453	887.602	151.862	139.333	178.357	202.142	229.911	392.79	-489556	-504865	463231	32289.9	463113	32584.5	-252308	-151506	269378	28402.9	473559	975501	0.130441	0.822831	0.0467277	0.455805	-0.000705872	-0.00181966	-0.0016134	0.0193771	0.0627069	0.917916	0.455805	0.15029	0.830087	0.0196235	1
136	-825	275.848	277.063	475.949	279.98	159.296	1226.94	169.26	142.66	215.555	290.84	280.308	437.143	-505569	-640070	503178	-24659.1	503033	-24224.2	-250432	-153297	272680	-28018.7	442546	1.28119e+06	0.121177	0.874702	0.00412098	0.448915	0.000631378	-0.00200169	-0.00150753	-0.0171818	-0.0391759	1.05636	0.448915	0.14598	0.801206	0.0528139	1
137	-820	320.125	231.01	487.055	217.835	160.137	969.662	162.627	165.637	193.79	219.015	377.192	334.589	-516497	-502550	515734	-23445.2	515584	-23099.9	-292905	-132727	323444	-8268.73	494188	1.0264e+06	0.153477	0.845317	0.00120598	0.457231	0.00755929	-0.00417223	-0.00195698	-0.00201131	-0.0467448	1.04876	0.457231	0.165946	0.821711	0.0123432	1
138	-815	286.566	215.548	395.186	220.081	177.491	895.144	177.628	134.732	192.7	250.502	266.072	395.001	-433455	-482177	404998	227.892	404898	537.884	-259056	-124730	279877	-4993.7	469155	950164	0.166522	0.778797	0.054681	0.456043	0.00708921	-0.0047653	-0.00252839	-0.00531844	0.000478564	1.00484	0.456043	0.158644	0.788143	0.0532132	1
139	-810	291.18	258.527	361.991	261.861	136.167	1039.86	139.285	146.954	179.607	219.085	314.117	382.436	-389059	-566088	378454	7405.34	378350	7762.61	-267295	-152708	296885	3564.16	442062	1.11314e+06	0.202474	0.775841	0.021685	0.481308	0.00637207	-0.0042611	-0.00225462	0.00140992	0.0130623	0.985528	0.481308	0.20768	0.747544	0.0447759	1
140	-805	335.888	275.567	362.765	239.623	228.488	974.708	197.155	169.126	180.257	214.975	375.827	362.159	-417718	-525016	353222	225.029	353161	562.584	-301761	-175084	322262	41629.6	565939	1.08167e+06	0.215861	0.663099	0.121039	0.520751	0.00231585	-0.00366635	-0.00254112	0.0384237	0.000387441	0.961189	0.520751	0.204326	0.699812	0.0958626	1
141	-800	314.701	262.935	479.343	285.547	209.087	1184.39	195.87	175.118	227.057	237.669	326.197	446.162	-523887	-632551	492999	-6204.74	492875	-5791.99	-283186	-143638	303346	-32251.8	526329	1.23155e+06	0.141805	0.807631	0.0505638	0.575598	-0.000916824	-0.00167593	-0.0015366	-0.0250172	-0.0100381	1.03506	0.575598	0.173096	0.787853	0.0390512	1
142	-795	299.61	262.2	280.58	251.553	171.687	961.055	168.072	144.96	173.186	209.453	288.788	368.767	-321560	-532352	274623	17830.6	274573	18156.5	-272126	-163494	296545	30094.8	479624	1.05557e+06	0.259399	0.632539	0.108062	0.628821	-6.70837e-05	-0.00174883	-0.00143455	0.0234465	0.0326944	0.943859	0.628821	0.195432	0.737907	0.066661	1
143	-790	289.6	297.544	442.98	284.922	177.968	1164.51	179.133	193.177	169.415	269.346	289.385	460.967	-479531	-625941	459918	-1299.43	459796	-895.52	-261929	-178728	283238	13239.3	473024	1.25581e+06	0.144324	0.820714	0.0349613	0.686797	-0.00404564	-0.000387274	-0.00108289	0.0108357	-0.00206046	0.991225	0.686797	0.159525	0.815441	0.0250343	1
144	-785	301.787	259.811	379.862	282.327	171.407	1107.18	186.754	155.457	209.884	266.866	308.301	432.095	-416889	-606111	389067	11933.4	388972	12312.2	-274245	-147744	299132	-14003.4	481911	1.16741e+06	0.191076	0.754984	0.05394	0.815817	-0.00219198	5.76716e-05	-0.000369244	-0.0145244	0.0199836	0.994541	0.815817	0.162491	0.787012	0.0504962	1
145	-780	295.299	260.58	467.039	224.449	224.45	1009.22	184.626	149.62	191.46	203.232	285.386	398.883	-516708	-520868	474479	-27019.8	474368	-26659.4	-263125	-157503	276649	14600	516037	1.09147e+06	0.12762	0.801112	0.0712687	0.756415	-0.00521916	0.000545581	-0.000547256	0.0207091	-0.0508146	1.03011	0.756415	0.175067	0.753302	0.0716306	1
146	-775	305.563	241.899	438.187	245.913	192.798	954.215	192.468	145.353	187.488	184.808	335.585	347.295	-479410	-524863	450201	13268.7	450088	13594	-275904	-144614	297428	8644.8	503034	1.02683e+06	0.157107	0.791576	0.0513178	0.871852	-0.00369914	0.000853551	-8.31077e-06	0.00487634	0.0251541	0.96997	0.871852	0.16836	0.794408	0.0372318	1
147	-770	273.528	245.352	393.264	363.589	158.96	1075.5	197.069	144.481	153.051	212.054	345.993	375.968	-426005	-674626	408028	114504	407920	114831	-248233	-136766	270102	-21694.3	439611	1.12591e+06	0.160188	0.804413	0.0353991	0.99703	-0.00259477	0.00123315	0.000509966	-0.0407275	0.176662	0.864065	0.99703	0.15458	0.798529	0.0468913	1
148	-765	290.815	242.063	426.607	216.837	187.976	934.617	143.896	175.683	178.747	244.161	342.135	424.835	-466822	-490995	438225	-14678.7	438115	-14349	-262175	-146577	281805	14379.9	482271	1.01165e+06	0.151092	0.79694	0.0519675	0.706835	-0.00409549	0.00189563	0.000763666	0.0184676	-0.029356	1.01089	0.706835	0.170129	0.779107	0.0507642	1
149	-760	313.911	233.859	425.884	222.977	194.48	1099.89	191.586	165.014	189.859	279.969	351.581	407.45	-468094	-546869	435552	-54370.6	435446	-53967.9	-283772	-123475	306569	-41834.8	513966	1.13181e+06	0.17011	0.772234	0.0576556	0.614763	-0.0006386	0.00129121	0.000928532	-0.0258381	-0.101971	1.12781	0.614763	0.173623	0.72883	0.0975473	1
150	-755	293.754	274.112	442.405	265.405	155.315	1055.82	161.821	170.114	171.056	259.204	325.745	335.468	-472129	-574318	465665	6973.97	465533	7336.93	-268006	-166217	294432	17003.5	460042	1.1436e+06	0.153718	0.83474	0.0115428	0.63195	0.00111783	0.000990081	0.00101716	0.0131279	0.0119753	0.974897	0.63195	0.152668	0.820031	0.027301	1
151	-750	306.847	255.376	401.675	259.939	175.052	1084.44	201.584	165.992	173.696	240.82	338.053	496.9	-438953	-577720	413163	-7421.73	413058	-7043.12	-278772	-145576	303929	-12678.4	490596	1.14447e+06	0.181964	0.770015	0.048021	0.596982	0.00137067	0.000777943	0.000892685	-0.00942926	-0.0129615	1.02239	0.596982	0.159474	0.795544	0.0449817	1
152	-745	298.134	256.261	415.227	285.621	168.94	1145.5	145.621	146.159	181.238	225.036	306.8	390.006	-450129	-620864	430503	4883.23	430390	5278.1	-270961	-140805	295622	-28936.3	475770	1.19337e+06	0.168329	0.795451	0.0362205	0.582093	0.000463261	0.00169959	0.00146972	-0.0252007	0.00807946	1.01712	0.582093	0.156226	0.82571	0.0180635	1
153	-740	344.546	276.343	453.662	250.779	159.184	1177.43	195.784	166.701	199.231	273.288	299.963	389.894	-484116	-597036	477537	-44286.6	477402	-43861.1	-316462	-157163	351845	-14839.4	521560	1.24154e+06	0.189431	0.799606	0.010963	0.544353	-0.00305485	0.00366816	0.00240231	-0.00253886	-0.0743639	1.0769	0.544353	0.186957	0.749884	0.0631585	1
154	-735	274.263	275.327	418.297	220.954	128.597	1024.81	181.52	169.893	217.695	228.756	327.106	360.881	-440881	-522223	445454	-35456.2	445321	-35087	-251735	-170240	279540	27176.9	416646	1.12068e+06	0.155156	0.853655	-0.00881124	0.508316	-0.0041458	0.00454638	0.00290919	0.034215	-0.0655959	1.03138	0.508316	0.176189	0.776129	0.0476818	1
155	-730	315.25	266.264	437.315	224.299	192.91	877.117	196.494	153.194	167.555	270.677	280.197	360.23	-478605	-480779	449164	10187	449051	10486.8	-285203	-175129	308556	58527.5	514276	994425	0.165786	0.782937	0.0512774	0.535403	-0.00634458	0.00531908	0.00311998	0.0553367	0.0199815	0.924682	0.535403	0.184773	0.74006	0.0751662	1
156	-725	258.465	346.645	362.815	352.708	129.242	1015.08	142.477	184.54	168.014	247.881	277.757	357.421	-387756	-645901	381362	119066	381254	119370	-236493	-239674	261160	112081	398962	1.19517e+06	0.171639	0.814748	0.0136129	0.488318	-0.00840721	0.00547512	0.00285527	0.0589982	0.173437	0.767565	0.488318	0.16684	0.824269	0.00889038	1
157	-720	305.707	227.391	385.252	260.787	117.186	889.537	172.049	161.294	208.994	250.462	326.085	400.389	-405673	-519601	410618	48704	410495	48992.7	-283004	-136627	318990	10234.9	443905	959404	0.206528	0.803207	-0.00973437	0.462934	-0.00726543	0.0047434	0.00247713	-0.00271691	0.0939897	0.908727	0.462934	0.1802	0.819696	0.000103526	1
158	-715	249.162	279.377	390.244	292.284	173.061	966.942	175.097	143.138	131.597	261.545	279.516	347.834	-427366	-573276	400558	63082.9	400458	63392.7	-223518	-179460	238045	48215.9	422613	1.07997e+06	0.133919	0.811785	0.0542963	0.450182	-0.00947015	0.00448654	0.00184976	0.0268537	0.10707	0.866076	0.450182	0.154358	0.753723	0.0919189	1
159	-710	296.109	235.074	458.503	189.632	159.211	1080.51	167.4	164.304	191.019	195.3	292.106	343.296	-488778	-508966	483107	-87299	482969	-86889.9	-269911	-126427	296042	-34953.4	465809	1.11802e+06	0.146973	0.84317	0.00985657	0.421036	-0.00450266	0.00405479	0.00244178	-0.0116431	-0.17351	1.18515	0.421036	0.168295	0.792537	0.0391682	1
160	-705	290.665	244.583	381.484	258.966	159.772	1064.34	168.33	131.195	194.651	253.613	243.015	414.937	-414929	-570707	394228	-2855.17	394126	-2485.33	-264627	-137054	289612	-19423	459980	1.11628e+06	0.183049	0.776238	0.0407139	0.410027	-0.00586841	0.00345919	0.00169828	-0.0167766	-0.00507592	1.02185	0.410027	0.182716	0.728528	0.0887561	1
161	-700	263.614	257.511	478.195	188.135	191.873	952.336	185.776	163.385	148.701	221.816	313.35	420.496	-517579	-468769	496548	-52754.3	496416	-52403.4	-235675	-159791	249369	27160.4	454007	1.04333e+06	0.102077	0.861463	0.0364592	0.390464	-0.00652006	0.00352913	0.00163143	0.0425397	-0.107783	1.06524	0.390464	0.155395	0.795052	0.0495534	1
162	-695	265.564	217.629	340.402	231.163	135.438	1110.79	145.573	187.195	117.754	257.614	254.502	374.127	-368090	-558034	353791	-48025.9	353697	-47622	-242745	-106873	267584	-63616.9	411995	1.12167e+06	0.191723	0.776927	0.0313504	0.377237	-0.0017238	0.00315317	0.0022363	-0.0481248	-0.0901696	1.13829	0.377237	0.169966	0.770169	0.0598642	1
163	-690	296.274	265.839	382.133	190.357	170.202	1011.91	174.801	196.139	133.887	251.702	293.073	425.802	-418707	-488919	392024	-67052.4	391927	-66675.1	-269057	-162309	293122	19896.4	474618	1.09964e+06	0.184994	0.763113	0.0518936	0.388603	-0.00357769	0.00426803	0.00279075	0.0375799	-0.132019	1.09444	0.388603	0.171208	0.781996	0.0467956	1
164	-685	299.754	266.614	364.712	266.079	150.493	1057.86	180.859	161.659	205.493	244.981	280.056	396.954	-396005	-575584	377534	7170.77	377436	7534.36	-274217	-158824	302708	7787.84	463170	1.13657e+06	0.204557	0.758391	0.0370517	0.363694	-0.00215566	0.00458339	0.0033171	0.00512052	0.0123912	0.982488	0.363694	0.18213	0.763282	0.0545884	1
165	-680	264.96	251.517	354.854	283.723	153.296	1064.2	153.77	159.397	222.097	253.923	317.038	359.491	-387379	-594457	365385	25702.9	365292	26061.3	-240520	-143731	261835	-11395.9	425304	1.12415e+06	0.176177	0.777092	0.0467319	0.377515	-0.000920456	0.00352796	0.00269352	-0.0157539	0.0439283	0.971826	0.377515	0.167092	0.80295	0.0299579	1
166	-675	302.377	267.734	398.057	258.791	162.155	1051.33	127.514	175.376	162.103	259.754	297.524	390.292	-431577	-566605	412644	624.668	412536	988.605	-275664	-160501	302430	10925.5	475336	1.13273e+06	0.183441	0.780783	0.0357756	0.368248	0.00254925	0.00214058	0.00222426	0.0094914	0.00108591	0.989423	0.368248	0.160109	0.803555	0.0363362	1
167	-670	299.075	254.49	478.869	235.256	150.857	1011.32	181.961	161.256	154.331	283.349	262.301	369.987	-505824	-531890	508929	-15166.2	508779	-14809.8	-273530	-151457	301822	6990.44	462673	1.08611e+06	0.1419	0.863411	-0.00531117	0.391533	0.00129336	0.00137758	0.00136552	0.0103722	-0.028225	1.01785	0.391533	0.155415	0.823474	0.0211115	1
168	-665	271.633	285.721	373.348	237.701	204.461	1161.54	158.629	202.351	168.525	227.447	332.266	358.466	-420624	-579661	372212	-54853.3	372134	-54429	-242222	-167640	255044	461.586	473112	1.23987e+06	0.15726	0.745772	0.0969675	0.407888	0.000357672	0.00127756	0.00110657	0.0130019	-0.093409	1.08041	0.407888	0.165603	0.755192	0.079205	1
169	-660	319.06	281.272	421.317	251.553	138.802	1124.81	166.432	143.149	128.676	233.078	315.08	378.067	-446869	-581868	446046	-28504.9	445916	-28103.9	-293847	-166746	328255	5728.77	476232	1.20595e+06	0.19097	0.807596	0.00143464	0.420323	0.000227306	0.00228581	0.00190153	0.0114476	-0.0484358	1.03699	0.420323	0.21536	0.753319	0.0313204	1
170	-655	313.541	270.253	412.182	284.448	174.519	1121.87	158.505	191.989	148.58	333.26	302.83	526.195	-448890	-612591	425417	10220.1	425307	10604.6	-285254	-156427	311791	-6131.04	497885	1.19095e+06	0.182119	0.775157	0.0427245	0.436084	-0.00187492	0.00189748	0.00118673	-0.00735606	0.0168107	0.990545	0.436084	0.187866	0.766452	0.0456812	1
171	-650	265.344	282.797	370.726	206.055	170.903	1213.63	172.49	182.067	176.606	289.72	339.472	464.68	-407957	-564999	378687	-106046	378595	-105584	-239269	-160033	257296	-17646.5	439554	1.27735e+06	0.161808	0.77809	0.0601017	0.474537	-0.000916717	0.00151164	0.00105495	0.00947831	-0.185922	1.17644	0.474537	0.165563	0.768572	0.0658647	1
172	-645	297.523	290.596	357.948	272.892	162.548	1116.57	152.561	200.213	160.323	218.355	306.119	447.012	-393150	-599883	366332	-1592.55	366242	-1205.13	-270963	-176465	296727	18800.8	470055	1.21022e+06	0.203312	0.742389	0.0542996	0.495248	-0.000437936	0.00189202	0.00145509	0.0159175	-0.00262279	0.986705	0.495248	0.204174	0.691778	0.104047	1
173	-640	284.06	247.803	458.029	220.755	178.528	1044.54	138.882	154.221	182.288	224.646	279.292	447.269	-494163	-527999	477094	-41270.3	476966	-40892	-256553	-141971	276697	-10113.4	467084	1.10446e+06	0.132169	0.837889	0.0299413	0.495604	-0.00521627	0.00278573	0.00127455	0.000881713	-0.0780953	1.07721	0.495604	0.154988	0.784329	0.0606831	1
174	-635	292.381	217.553	464.967	225.098	166.557	1169.05	164.525	161.831	177.037	245.451	335.755	374.608	-497211	-569821	488474	-71497.5	488337	-71064	-265651	-101437	289669	-80188.2	467277	1.16727e+06	0.139004	0.845905	0.0150913	0.470735	0.000487066	0.00121061	0.0010767	-0.0571739	-0.132604	1.18978	0.470735	0.142683	0.831348	0.0259691	1
175	-630	275.272	232.3	365.11	238.001	154.165	990.913	201.487	173.602	181.737	248.281	267.519	415.817	-397499	-528357	376954	-6228.69	376857	-5882.95	-250351	-132011	273468	-12795.4	437860	1.04456e+06	0.179825	0.777827	0.0423474	0.530136	8.9089e-05	0.00112006	0.000927534	-0.0107446	-0.0119084	1.02265	0.530136	0.184479	0.737737	0.0777837	1
176	-625	286.765	262.31	383.654	247.385	185.061	1081.97	166.116	163.777	199.581	218.625	338.961	420.496	-424662	-564909	389573	-21185.1	389481	-20801.9	-258551	-152467	277965	-3992.89	475321	1.15052e+06	0.171197	0.760357	0.0684462	0.53374	0.00218753	-0.000112158	0.000324101	0.00149195	-0.0374469	1.03595	0.53374	0.171158	0.775245	0.053597	1
177	-620	322.184	246.643	333.09	248.982	206.087	1202.08	187.061	192.113	201.102	243.77	312.188	347.042	-382426	-602761	325378	-53329.2	325319	-52891.6	-290654	-126352	312815	-56024.5	532594	1.22666e+06	0.229617	0.655496	0.114887	0.582805	0.00281434	-0.000383065	0.000222846	-0.0362315	-0.0916542	1.12789	0.582805	0.204296	0.728924	0.06678	1
178	-615	302.748	284.966	390.693	238.026	228.656	1220.83	172.673	185.652	179.097	237.859	300.332	371.09	-444609	-597903	385345	-71257.5	385271	-70806.2	-269897	-161455	284040	-17186.2	527912	1.2855e+06	0.17045	0.719005	0.110545	0.569895	0.0012216	0.00070397	0.000804245	0.00157583	-0.118992	1.11742	0.569895	0.153702	0.724193	0.122105	1
179	-610	329.043	219.263	346.392	289.563	212.479	1130.47	167.927	172.635	173.036	248.172	310.031	371.459	-397142	-620109	338891	13676.6	338830	14062.8	-296657	-106631	318907	-67303.3	545504	1.13899e+06	0.224901	0.661445	0.113653	0.612466	0.00499602	0.000264532	0.00116352	-0.0612855	0.023445	1.03784	0.612466	0.204835	0.717604	0.0775601	1
180	-605	257.511	234.415	305.487	243.767	111.103	1104.82	189.169	177.38	166.074	194.95	275.318	422.396	-327177	-568341	320457	-31818	320368	-31422.6	-237246	-123555	265193	-42590.6	383639	1.13632e+06	0.216875	0.767099	0.0160256	0.59718	-0.000480645	0.00175755	0.00133766	-0.0312064	-0.0577094	1.08892	0.59718	0.196837	0.742741	0.0604215	1
181	-600	297.599	266.724	424.785	159.534	179.678	1189.91	185.949	170.689	163.084	257.384	366.527	343.184	-462562	-513119	438475	-152923	438362	-152450	-269458	-146771	291967	-29449.2	483575	1.24025e+06	0.160117	0.796187	0.0436969	0.715864	-0.00376845	0.00201728	0.000924652	0.0111325	-0.29472	1.28359	0.715864	0.15081	0.792446	0.0567435	1
182	-595	277.627	256.632	367.856	247.486	161.062	1154.5	149.331	168.485	126.816	264.145	304.871	387.028	-402222	-586936	378164	-41591.4	378069	-41174.9	-251979	-140332	274229	-31055.8	445980	1.20086e+06	0.17846	0.772444	0.0490963	0.764137	-0.00420619	0.00112697	0.000117724	-0.0174375	-0.0720852	1.08952	0.764137	0.180787	0.770005	0.0492082	1
183	-590	276.687	261.98	420.317	251.005	224.647	1060.5	146.896	152.103	175.676	230.208	276.227	401.862	-471866	-561894	420604	-10938.5	420514	-10566.7	-245220	-154127	255154	1704.02	494760	1.1333e+06	0.132404	0.773368	0.0942277	0.776651	-0.00404772	0.000643762	-0.000245046	0.00414051	-0.0193893	1.01525	0.776651	0.141784	0.794175	0.0640401	1
184	-585	295.814	277.078	336.484	221.878	130.335	946.392	159.118	173.737	199.162	289.491	308.928	436.973	-362782	-499400	350722	-12203.6	350627	-11870.9	-272286	-179142	303873	51381.4	442825	1.0612e+06	0.226197	0.748137	0.0256657	0.762197	-0.0021446	0.000138004	-0.000294938	0.0523333	-0.0231926	0.970859	0.762197	0.184773	0.762348	0.0528796	1
185	-580	287.76	272.56	375.118	225.722	169.08	1195.77	145.976	202.351	199.352	252.563	287.033	418.65	-411627	-578500	384262	-78338.3	384167	-77892.9	-260979	-151839	283633	-24385.5	463936	1.25156e+06	0.181533	0.764097	0.0543695	0.911928	-0.00700632	0.00121841	-0.000339517	-0.00300624	-0.135821	1.13883	0.911928	0.185556	0.747117	0.0673273	1
186	-575	299.569	287.781	374.819	302.068	229.609	1110.68	180.821	205.85	169.265	238.099	288.506	420.579	-429641	-626142	366789	33681.9	366723	34053.2	-266754	-174302	280108	17224.4	524999	1.20236e+06	0.176171	0.70334	0.120489	0.612704	-0.00794772	0.00167421	-0.000147669	0.00657919	0.053435	0.939986	0.612704	0.166326	0.717749	0.115925	1
187	-570	308.528	264.5	352.283	219.632	226.413	1186.26	181.568	158.908	220.846	229.628	271.12	346.644	-407017	-569773	341735	-82664.6	341677	-82220.7	-275658	-144969	291333	-30980.3	532809	1.23483e+06	0.198697	0.672808	0.128494	0.574648	-0.00741824	0.00279899	0.000867307	-0.0079218	-0.146227	1.15415	0.574648	0.191822	0.721498	0.0866802	1
188	-565	250.096	248.812	347.815	287.543	202.386	1079.56	136.668	186.141	127.786	265.545	239.473	362.271	-395458	-602773	343386	25755.2	343319	26118.9	-221716	-139717	230823	-18858.8	446686	1.13309e+06	0.150673	0.737517	0.111809	0.581063	-0.00876865	0.0031154	0.000868182	-0.0220301	0.0436825	0.978348	0.581063	0.164266	0.746887	0.0888464	1
189	-560	259.68	296.844	422.863	243.268	164.37	1068.07	130.782	187.953	119.934	231.068	255.411	402.484	-456087	-556748	440592	-21992.9	440474	-21614.1	-234427	-186935	252620	39721.8	427909	1.17938e+06	0.129807	0.840665	0.0295285	0.538848	-0.00716323	0.00260267	0.000756105	0.0396973	-0.0379613	0.998264	0.538848	0.127471	0.817176	0.055353	1
190	-555	255.63	259.385	438.861	220.755	172.725	1091.08	161.284	186.017	154.652	256.253	275.746	356.284	-473987	-542072	456656	-54438.8	456534	-54039.1	-229765	-148817	245590	-9939.97	429797	1.1543e+06	0.116197	0.851517	0.0322853	0.523642	-0.00547325	0.00150248	0.00018247	0.00428123	-0.1	1.09572	0.523642	0.164737	0.765818	0.0694452	1
191	-550	297.544	263.505	400.876	255.247	137.877	1098.65	150.932	181.54	139.678	248.092	258.049	397.183	-426945	-577509	422761	-16848.3	422641	-16461.1	-273254	-152079	303732	-7336.68	450731	1.16498e+06	0.183959	0.808096	0.00794425	0.487011	-0.00207764	-0.000917633	-0.00114047	-0.00248001	-0.0292449	1.03172	0.487011	0.170875	0.79722	0.0319056	1
192	-545	276.377	240.683	295.054	289.963	173.146	1052.67	146.772	164.976	164.794	219.015	285.104	438.334	-335911	-596969	290884	36151.5	290828	36501.8	-249665	-134381	269370	-20614.8	454017	1.10264e+06	0.223542	0.672414	0.104043	0.466537	-0.00158517	-0.00239025	-0.00224422	-0.0262719	0.0621649	0.964107	0.466537	0.227561	0.660681	0.111757	1
193	-540	296.679	278.498	347.291	260.089	194.677	1292.29	155.226	186.141	138.708	241.79	236.975	400.302	-392624	-640715	344965	-66063.2	344894	-65589.2	-267193	-148659	286663	-44857.4	494278	1.33409e+06	0.199965	0.702958	0.0970776	0.435728	-0.000706905	-0.00268575	-0.00231774	-0.0218847	-0.105349	1.12723	0.435728	0.200142	0.699616	0.100243	1
194	-535	295.663	286.696	355.702	234.732	170.594	938.01	135.7	188.5	181.278	201.051	271.518	372.421	-393424	-509218	361467	4975.01	361382	5297.96	-268434	-189158	292308	64833.1	474223	1.0657e+06	0.20065	0.734464	0.0648867	0.417907	-0.00156278	-0.00189907	-0.00184064	0.0592112	0.00915387	0.931635	0.417907	0.174671	0.744759	0.0805706	1
195	-530	279.632	263.855	388.821	286.444	195.238	1082	165.272	171.216	148.27	210.854	314.657	407.081	-432704	-602454	392644	23799.6	392555	24165	-250758	-153949	266868	-2221.38	475088	1.15232e+06	0.158826	0.76333	0.077844	0.411532	-0.00444583	-0.000273962	-0.00106674	-0.00724433	0.039795	0.967449	0.411532	0.151345	0.783599	0.0650564	1
196	-525	275.753	299.439	334.563	343.199	197.032	1235.52	129.374	200.089	180.847	251.702	285.502	499.509	-381103	-703419	329636	45736.3	329573	46146.1	-246865	-174011	261892	-4671.74	472028	1.31368e+06	0.187068	0.703178	0.109754	0.377237	-0.00179591	-0.00184659	-0.00184224	-0.0122754	0.0658253	0.94645	0.377237	0.206408	0.697067	0.0965251	1
197	-520	269.958	268.894	287.317	243.317	142.11	1214.38	153.491	195.756	117.834	222.666	265.308	382.547	-319091	-601038	290753	-63337.5	290686	-62891.6	-246354	-146603	270758	-33875.4	422287	1.26194e+06	0.233911	0.698103	0.0679866	0.373357	-0.00296721	-0.000805026	-0.00121779	-0.0144263	-0.10689	1.12132	0.373357	0.221126	0.66406	0.114815	1
198	-515	284.156	262.886	427.855	277.161	228.656	1338.72	170.899	185.346	203.122	267.876	248.064	484.363	-480322	-671160	428152	-59534.8	428061	-59047.4	-252030	-129381	262624	-75978.1	506504	1.35252e+06	0.134688	0.771353	0.0939595	0.366981	-0.0065348	-0.000799984	-0.00189098	-0.0472917	-0.0928651	1.14016	0.366981	0.153731	0.777345	0.0689233	1
199	-510	293.775	277.338	300.171	319.639	190.023	1315.06	170.448	212.666	148.66	223.516	277.106	473.474	-345932	-704827	292003	-3908.61	291952	-3451.5	-264830	-145448	284635	-52635.1	487284	1.35061e+06	0.231598	0.648645	0.119757	0.36215	-0.00731654	-0.000255961	-0.00159709	-0.0383539	-0.0057333	1.04409	0.36215	0.173259	0.711406	0.115336	1
200	-505	266.299	276.268	386.35	262.21	175.753	1079.56	193.608	181.761	169.695	261.775	263.408	460.088	-424438	-578428	395312	-3425.47	395215	-3050.14	-239739	-166102	257023	12767.3	444456	1.1647e+06	0.152495	0.789381	0.0581238	0.361358	-0.00851972	0.000844182	-0.000931078	0.0117976	-0.00585982	0.994062	0.361358	0.151624	0.790475	0.057901	1
201	-500	230.42	279.577	290.961	252.551	146.708	1197.76	135.287	180.917	159.123	222.816	225.406	409.01	-323984	-604885	293650	-47996.6	293584	-47562.6	-207932	-158400	223912	-16865.4	380366	1.2612e+06	0.184675	0.739026	0.0762992	0.358704	-0.00521322	-8.80699e-05	-0.00106129	-0.00337351	-0.0796135	1.08299	0.358704	0.146569	0.799687	0.0537442	1
202	-495	244.542	284.842	334.862	203.934	176.398	1258.03	120.678	197.127	181.467	257.964	275.605	461.618	-375152	-576389	335820	-121055	335747	-120571	-218771	-157910	231779	-27855.8	419910	1.31453e+06	0.160381	0.751622	0.0879973	0.398622	-0.00449163	-0.000217634	-0.00102964	0.00393976	-0.2092	1.20526	0.398622	0.14043	0.758417	0.101153	1
203	-490	266.244	248.888	422.214	283.025	202.134	1219.21	138.345	199.417	146.99	274.557	261.309	402.26	-466882	-640657	429159	-18961.8	429058	-18531.9	-237257	-126932	249495	-58285.4	465081	1.24268e+06	0.127131	0.802371	0.0704973	0.386623	-0.00198066	-0.000247135	-0.000576937	-0.0437504	-0.030863	1.07461	0.386623	0.149733	0.806768	0.0434986	1
204	-485	274.517	215.233	310.353	254.997	136.419	1081.24	117.764	180.197	113.563	192.66	250.76	386.293	-339509	-572004	318900	-12210.7	318820	-11831.3	-251259	-107291	277619	-58015.3	423074	1.09574e+06	0.222379	0.730468	0.0471524	0.386504	0.004081	-0.00184531	-0.000725508	-0.0507532	-0.0223971	1.07315	0.386504	0.19875	0.69684	0.104411	1
205	-480	273.288	260.676	328.349	283.025	181.332	1114.35	170.572	177.773	142.37	243.54	225.149	357.562	-370384	-608952	326921	10706.9	326853	11088.7	-245942	-147915	263495	-15037.7	456879	1.17403e+06	0.193517	0.71188	0.0946035	0.402146	0.000782813	-0.00152768	-0.00109341	-0.0150584	0.0178568	0.997202	0.402146	0.180711	0.740282	0.0790074	1
206	-475	276.123	300.304	336.509	308.308	137.821	1175.47	140.473	189.199	181.037	256.713	266.64	368.422	-365070	-651730	348632	22537.2	348541	22935.4	-252673	-180371	279073	13316.7	426022	1.26759e+06	0.204429	0.759801	0.0357698	0.416323	0.00218436	-0.00094861	-0.000356543	0.00561303	0.0343831	0.960004	0.416323	0.184681	0.765034	0.0502852	1
207	-470	272.423	235.96	354.903	262.535	172.304	993.211	135.259	181.933	165.965	293.612	284.084	354.526	-393174	-552629	360063	21381.4	359979	21716.9	-245942	-135316	265053	-9230.58	448804	1.05057e+06	0.178078	0.752743	0.0691794	0.430223	3.83569e-05	-0.000861498	-0.000693123	-0.0138397	0.0392342	0.974605	0.430223	0.172792	0.747219	0.0799894	1
208	-465	276.728	277.647	340.552	254.299	150.885	935.542	139.812	188.759	192.35	288.13	275.347	390.176	-372906	-527276	349593	28212.1	349506	28525	-252051	-180689	276072	55108	436963	1.05335e+06	0.198171	0.751748	0.0500813	0.46527	-0.000143078	-0.000426495	-0.000373906	0.0435428	0.0511498	0.905307	0.46527	0.196728	0.723466	0.079806	1
209	-460	273.027	266.965	293.132	239.874	184.92	1157.95	137.77	181.981	158.303	255.903	216.271	458.64	-337625	-580664	285338	-51335.3	285288	-50913.7	-245361	-149945	262179	-20129	459393	1.21546e+06	0.217468	0.661377	0.121155	0.471091	0.00108032	-2.58767e-05	0.000184053	-0.00559391	-0.0888984	1.09449	0.471091	0.196538	0.669722	0.13374	1
210	-455	262.845	248.098	303.265	156.14	187.387	991.165	124.043	182.901	168.835	216.215	257.933	368.028	-348109	-449762	296313	-100597	296260	-100214	-235349	-147170	249753	5330.58	449603	1.06294e+06	0.198236	0.682498	0.119266	0.519325	-0.00136125	0.00133564	0.000827465	0.034906	-0.215891	1.18098	0.519325	0.214727	0.680654	0.104619	1
211	-450	277.147	272.423	339.279	261.761	214.133	983.876	151.19	183.266	162.033	238.019	226.538	430.054	-390807	-549062	330230	23131.4	330172	23463	-246630	-171218	258659	35413.5	487045	1.08524e+06	0.18034	0.692635	0.127025	0.553857	-0.00371296	0.00356157	0.00219071	0.0261618	0.0410109	0.932827	0.553857	0.180911	0.706137	0.112952	1
212	-445	280.181	277.647	364.811	305.737	141.998	1149.9	135.824	189.286	129.536	269.306	263.749	353.563	-393531	-641528	380051	26810.6	379949	27198.2	-256188	-160952	282565	-5546.62	433970	1.22145e+06	0.188359	0.783888	0.0277531	0.577657	-0.00424953	0.00450765	0.00285801	-0.0101044	0.0422202	0.967884	0.577657	0.192123	0.720815	0.0870618	1
213	-440	249.101	275.128	323.606	303.442	125.625	1236.34	134.195	203.808	155.502	242.06	233.176	437.906	-348981	-665457	337219	-290.677	337129	137.713	-227827	-150572	251396	-32905.9	385344	1.28633e+06	0.18909	0.783628	0.0272816	0.611318	-0.00358701	0.00457272	0.00303669	-0.0255307	-0.000431524	1.02596	0.611318	0.189753	0.742052	0.0681942	1
214	-435	277.607	220.889	317.916	267.452	155.707	1034.45	143.225	219.174	143.179	261.184	230.936	325.77	-352609	-569825	322153	15377.2	322079	15729.4	-252452	-117036	275720	-38259.7	441757	1.06556e+06	0.213454	0.718654	0.0678918	0.58336	-0.00457502	0.00434788	0.00266633	-0.038988	0.0280621	1.01093	0.58336	0.187536	0.701595	0.110869	1
215	-430	255.451	263.771	319.437	304.813	104.767	1184.86	120.774	207.49	159.783	233.658	230.936	426.677	-338668	-651211	338320	15854.1	338221	16258.2	-235850	-144398	264613	-31422.7	376299	1.23289e+06	0.206066	0.793177	0.000757157	0.641929	-0.00770942	0.00556227	0.00305859	-0.0284216	0.0250551	1.00337	0.641929	0.188752	0.783613	0.0276354	1
216	-425	224.591	272.828	286.692	268.625	122.654	1136.92	148.132	206.291	146.29	245.751	242.762	422.28	-312608	-601937	295539	-12266.8	295464	-11868.1	-204546	-157516	224004	-7425.26	354791	1.20572e+06	0.189681	0.766121	0.0441984	0.682164	-0.00655787	0.00482378	0.00267681	-0.00348708	-0.0204476	1.02393	0.682164	0.167494	0.785709	0.0467969	1
217	-420	247.117	249.382	383.18	222.203	154.446	1050.68	135.249	171.753	155.082	256.374	240.294	314.424	-414949	-531247	397689	-41340.2	397584	-40959.7	-223266	-142923	240956	-10031.7	405660	1.1111e+06	0.140694	0.823599	0.0357074	0.710756	-0.00442821	0.00321607	0.00177403	0.000971581	-0.0777423	1.07677	0.710756	0.164409	0.800479	0.0351118	1
218	-415	272.903	274.798	335.86	361.593	178.641	1247.63	141.537	186.716	178.397	256.523	268.316	457.648	-376789	-724759	336335	63497.5	336262	63904.4	-245820	-149215	263814	-36482.6	454326	1.29481e+06	0.188921	0.724033	0.0870466	0.693846	0.00047324	0.00194724	0.00167296	-0.0386654	0.0910212	0.947644	0.693846	0.175906	0.748669	0.0754251	1
219	-410	272.107	257.291	280.304	246.886	198.265	1155.45	159.473	167.862	183.688	289.761	210.343	426.905	-329332	-586649	266786	-42551.8	266748	-42134.6	-243249	-140878	257344	-30566.1	468799	1.20236e+06	0.221847	0.630393	0.14776	0.671274	0.00335758	0.00245663	0.00263467	-0.0167819	-0.0737391	1.09052	0.671274	0.229677	0.633766	0.136557	1
220	-405	271.304	276.103	380.884	265.13	125.401	1051.58	155.888	187.243	171.406	246.181	266.897	388.675	-403960	-572773	403263	7855.08	403146	8216.22	-249185	-168520	277035	20494.6	410733	1.14257e+06	0.174516	0.82411	0.00137382	0.665215	0.00302895	0.0043817	0.00413738	0.0159483	0.0134854	0.970566	0.665215	0.161691	0.783127	0.0551828	1
221	-400	252.101	271.414	286.943	280.754	153.745	1030.67	142.908	184.502	180.618	251.002	234.026	380.079	-322250	-581464	287030	31770.4	286969	32114.8	-228121	-165939	246896	21010.8	410849	1.12077e+06	0.210427	0.703318	0.0862547	0.64977	0.00692674	0.00251093	0.00335639	0.010745	0.0540452	0.93521	0.64977	0.200067	0.671754	0.128179	1
222	-395	368.904	262.935	462.197	238.925	164.454	1086.26	150.136	213.203	218.545	259.244	261.99	395.113	-493913	-558076	485878	-32143.8	485742	-31754.7	-339386	-152672	378412	-4486.85	553740	1.1546e+06	0.202515	0.784568	0.0129175	0.663472	0.00580319	0.00285808	0.00342534	0.00370218	-0.057387	1.05368	0.663472	0.19856	0.765462	0.0359787	1
223	-390	291.79	204.66	283.748	249.182	141.437	1073.03	159.559	203.405	173.776	230.598	252.801	379.938	-315458	-563931	286833	-16584.9	286767	-16206.6	-267397	-97886.7	296097	-67870.2	446898	1.07712e+06	0.259856	0.673035	0.0671085	0.58633	0.00371509	0.00219977	0.00249371	-0.0601807	-0.031139	1.09132	0.58633	0.204617	0.723608	0.0717745	1
224	-385	270.089	254.662	358.946	341.002	174.884	1249.18	158.36	193.704	206.113	270.246	270.726	388.616	-397839	-705436	363991	39342	363906	39759.1	-243461	-129721	261634	-60114.6	448138	1.27283e+06	0.172492	0.757139	0.0703688	0.576588	-0.00312084	0.003877	0.00255956	-0.0532185	0.0587692	0.994449	0.576588	0.18646	0.714623	0.0989175	1
225	-380	292.189	303.42	385.901	327.875	180.098	1292.32	165.138	196.917	198.341	352.804	266.3	403.446	-425320	-705867	393564	12012.2	393470	12455.1	-264220	-172607	285617	-16157.6	477675	1.36281e+06	0.176315	0.762225	0.0614601	0.561342	0.00105426	0.0019252	0.00176535	-0.0140428	0.0172655	0.996777	0.561342	0.182538	0.719092	0.0983698	1
226	-375	249.822	263.037	317.815	334.988	145.25	1161.68	134.588	203.195	171.056	306.704	236.067	398.543	-349351	-673199	324996	57172.6	324917	57552.3	-226713	-145827	246674	-25708.5	401563	1.21386e+06	0.187543	0.75586	0.0565963	0.498218	0.00154663	0.00147105	0.00148959	-0.0317074	0.0876375	0.94407	0.498218	0.163192	0.741548	0.0952605	1
227	-370	250.391	249.993	316.368	233.759	162.408	1085.73	181.826	155.86	152.001	285.33	260.571	396.901	-353148	-552950	318474	-37944.2	318403	-37552.9	-225680	-140284	242475	-19244.1	415674	1.13928e+06	0.183569	0.736306	0.0801242	0.452954	0.00114542	0.000795508	0.000864203	-0.00837181	-0.0691899	1.07756	0.452954	0.158185	0.789319	0.0524966	1
228	-365	284.877	257.25	405.093	291.91	172.024	1117.89	165.052	222.088	195.581	252.362	221.801	426.395	-441324	-618558	417957	19942	417850	20321.3	-257936	-144298	279478	-19983.1	462924	1.17286e+06	0.160938	0.794676	0.0443856	0.412363	-0.00106548	0.00308533	0.00230612	-0.0210897	0.0329324	0.988157	0.412363	0.148015	0.774933	0.077052	1
229	-360	281.561	253.892	320.536	251.654	141.297	1042.58	149.11	143.552	136.538	211.543	202.092	335.298	-350770	-557101	329249	-5122.01	329167	-4758.81	-257579	-148004	284353	-2543.53	435010	1.10994e+06	0.220273	0.731939	0.0477876	0.387454	0.000934139	0.001208	0.00115946	-0.00106442	-0.00920313	1.01027	0.387454	0.19372	0.721939	0.0843408	1
230	-355	241.054	331.459	314.522	240.697	172.528	1191.93	143.176	186.668	168.755	298.272	236.946	374.238	-354434	-591730	313484	-60001.4	313419	-59564.6	-215775	-208797	228855	44548.6	412859	1.31637e+06	0.171176	0.733096	0.0957278	0.392603	-0.00326399	0.00151421	0.000611419	0.0491412	-0.0964534	1.04731	0.392603	0.182453	0.734496	0.0830508	1
231	-350	283.161	258.3	320.411	281.403	153.352	1169.22	140.876	189.372	138.118	250.812	245.683	361.586	-354295	-623983	325694	-6686.23	325617	-6278.54	-258007	-140580	282785	-33298.4	446305	1.21432e+06	0.218022	0.718898	0.06308	0.355021	-0.00411565	0.00151208	0.00044801	-0.0261504	-0.0109785	1.03713	0.355021	0.199783	0.720987	0.0792302	1
232	-345	340.962	251.778	382.182	324.979	207.012	979.053	175.28	183.266	217.345	272.077	288.705	470.865	-429885	-608359	381665	97318.6	381585	97618.9	-308614	-151821	334183	12996.4	554940	1.05768e+06	0.214182	0.697714	0.0881033	0.339735	-0.00266509	0.00107278	0.000366228	-0.0109261	0.161722	0.849204	0.339735	0.177558	0.752514	0.0699279	1
233	-340	244.878	264.85	308.606	272.368	197.508	1224.28	147.96	228.166	144.449	247.231	295.23	462.639	-356302	-631950	299601	-32673.6	299550	-32236.5	-217150	-141805	226192	-41334	436852	1.26504e+06	0.171453	0.696719	0.131827	0.315856	-0.00191064	0.00135965	0.000742687	-0.0267256	-0.0530661	1.07979	0.315856	0.153171	0.734606	0.112223	1
234	-335	261.41	263.58	301.793	248.783	148.726	1048.95	167.132	170.344	176.606	212.094	269.959	394.914	-335004	-556267	305556	-10229.5	305486	-9862.02	-237530	-156728	259039	6814.97	417633	1.12608e+06	0.210855	0.719822	0.0693229	0.340409	0.0003104	0.000574895	0.000526321	0.00859019	-0.0182372	1.00965	0.340409	0.201877	0.69717	0.100953	1
235	-330	299.308	260.387	304.489	241.845	202.723	1256.72	160.585	202.227	193.119	253.723	264.769	514.766	-353922	-612424	293383	-77011.9	293337	-76545.9	-268979	-134529	287416	-55653.3	503615	1.28534e+06	0.229606	0.638648	0.131747	0.314945	0.000977295	-0.000114583	9.23755e-05	-0.0297479	-0.129467	1.15922	0.314945	0.200735	0.661822	0.137443	1
236	-325	286.545	254.812	321.585	254.299	153.072	1045.78	184.616	204.555	192.66	228.887	243.555	480.875	-355339	-560609	327126	-2979.75	327048	-2616.3	-261285	-148594	286763	-2388.09	449983	1.1135e+06	0.220636	0.717532	0.0618316	0.311421	-0.00167031	0.00133364	0.000767166	-0.00143448	-0.00532189	1.00676	0.311421	0.233449	0.686609	0.0799418	1
237	-320	258.355	282.961	301.618	242.944	186.574	1087.75	174.877	173.527	179.327	278.598	241.115	350.386	-346280	-562387	294646	-27935.3	294593	-27547.4	-231109	-171782	244811	18161.9	443796	1.17883e+06	0.194847	0.685125	0.120028	0.304293	-0.00305383	0.000989284	0.000224549	0.0224847	-0.0485714	1.02609	0.304293	0.190263	0.672688	0.13705	1
238	-315	294.674	241.37	323.033	272.044	168.015	1260.89	157.575	222.759	179.287	254.423	300.162	388.417	-361248	-642709	324565	-43407.6	324494	-42953.5	-267721	-115868	291898	-78741.7	471061	1.26672e+06	0.222758	0.69836	0.0788817	0.326628	-0.00619622	0.00221352	0.000623303	-0.055644	-0.0712572	1.1269	0.326628	0.225336	0.665249	0.109414	1
239	-310	313.987	262.55	319.713	284.473	192.293	1079.93	174.436	196.59	191.409	254.033	293.811	458.81	-365399	-599933	313871	22116	313812	22481.3	-284046	-152886	307275	-3137.01	512337	1.14919e+06	0.235792	0.656478	0.10773	0.328806	-0.00567723	0.00261113	0.00104509	-0.00767236	0.0371517	0.970521	0.328806	0.214867	0.66291	0.122223	1
240	-305	253.845	264.665	323.906	337.733	192.798	1098.82	166.067	176.853	186.369	216.364	203.652	454.301	-369581	-656831	318558	78120.4	318498	78469.9	-226201	-153178	237854	-6047.86	443483	1.16644e+06	0.172529	0.713261	0.11421	0.358467	-0.0116494	0.00436126	0.00133419	-0.0211352	0.12146	0.899675	0.358467	0.176354	0.701953	0.121693	1
241	-300	299.363	232.115	415.475	290.637	163.052	1074.15	151.813	180.073	192.47	190.329	249.964	379.569	-448588	-604110	432455	30850.7	432339	31210.5	-272685	-124169	298704	-36561.4	472569	1.10962e+06	0.170795	0.799427	0.0297772	0.384207	-0.011367	0.00496453	0.00187826	-0.038889	0.0530771	0.985812	0.384207	0.167535	0.78527	0.047195	1
242	-295	296.274	253.982	376.067	308.308	219.993	1081.33	144.327	194.338	173.886	260.874	278.894	408.611	-427933	-623263	370949	49175.7	370877	49530.7	-264473	-144523	279034	-13403.6	513664	1.14042e+06	0.174997	0.715173	0.10983	0.389078	-0.0111956	0.00472083	0.00171267	-0.0219733	0.0806467	0.941327	0.389078	0.171779	0.706582	0.121638	1
243	-290	271.098	289.702	348.889	330.671	243.458	1177.82	131.271	185.28	185.468	361.655	278.384	423.412	-408909	-673933	333002	47631.6	332953	48020.6	-238117	-169966	243393	438.941	503077	1.25723e+06	0.160027	0.684064	0.155909	0.395652	-0.00940752	0.00366621	0.00119471	-0.00929534	0.0713393	0.937956	0.395652	0.178935	0.685539	0.135527	1
244	-285	238.953	302.589	291.635	358.499	197.032	1186.66	137.071	217.18	140.298	271.986	240.294	506.2	-339848	-703347	280187	77187.1	280143	77567.4	-211500	-181538	219502	12784.7	429656	1.27899e+06	0.17677	0.678732	0.144498	0.430065	-0.00611501	0.00352771	0.00170717	-0.00566955	0.110368	0.895302	0.430065	0.162721	0.71195	0.125329	1
245	-280	274.592	272.244	384.704	294.98	210.685	1199.19	142.601	173.709	151.341	265.695	318.145	423.699	-433418	-646093	383531	472.968	383451	888.185	-244493	-151221	256692	-25716.8	481399	1.25388e+06	0.152176	0.750265	0.0975588	0.479685	-0.00427603	0.00365456	0.00215941	-0.0206015	0.000760364	1.01984	0.479685	0.152093	0.743451	0.104455	1
246	-275	268.619	264.98	319.887	245.065	173.257	1178.64	145.928	208.419	170.465	297.882	308.729	375.429	-359811	-591909	319458	-51210.2	319391	-50781.5	-242199	-146133	260402	-28269.2	445171	1.2294e+06	0.197087	0.712904	0.0900091	0.490733	-0.00136684	0.00264041	0.00188719	-0.0125821	-0.0875966	1.10018	0.490733	0.180745	0.705586	0.11367	1
247	-270	286.545	257.847	315.819	247.036	164.903	1103.14	161.456	195.219	187.809	286.329	222.029	446.614	-353375	-570974	317136	-27576.5	317067	-27183.4	-260196	-146229	283415	-15123.2	459260	1.16198e+06	0.221005	0.699152	0.0798426	0.585815	-0.00420094	0.00385997	0.00234067	-0.00689581	-0.0486256	1.05552	0.585815	0.195792	0.708668	0.0955403	1
248	-265	381.866	303.613	377.964	296.877	237.29	1241.05	142.736	243.302	255.783	224.026	307.65	371.202	-434987	-660573	368240	-9185.21	368175	-8751.64	-345137	-177514	372734	-1426.12	625784	1.32282e+06	0.241436	0.642201	0.116363	0.550412	-0.00557726	0.00455623	0.00264545	0.000786455	-0.0138945	1.01311	0.550412	0.230987	0.647576	0.121437	1
249	-260	269.484	282.707	406.716	236.428	167.706	1016.76	155.044	175.827	164.904	264.925	220.27	420.239	-441577	-534661	421048	-15354.5	420938	-14996.2	-243541	-178073	262969	37954.8	441814	1.12287e+06	0.146669	0.813695	0.0396354	0.593973	-0.00803341	0.00493972	0.00249095	0.0381862	-0.0276472	0.989461	0.593973	0.149747	0.71588	0.134373	1
250	-255	264.884	269.285	307.483	275.762	169.697	1064.2	158.849	208.543	188.309	300.092	338.252	424.52	-346813	-586806	306177	16532.8	306114	16894.9	-238938	-160806	257107	9071.15	438078	1.14461e+06	0.203213	0.703464	0.0933226	0.604863	-0.00233068	0.00367667	0.0025467	0.00398301	0.0280595	0.967957	0.604863	0.17996	0.738946	0.0810946	1
251	-250	315.772	249.327	367.457	287.567	181.359	1277.21	173.823	218.964	155.181	268.806	331.105	411.391	-407977	-662561	371962	-30142.8	371877	-29688.4	-286768	-122014	312425	-74192.1	505818	1.28868e+06	0.208537	0.72164	0.0698235	0.664858	-0.0022258	0.00377819	0.00264915	-0.0530399	-0.047871	1.10091	0.664858	0.184752	0.713711	0.101537	1
252	-245	307.863	293.301	267.925	266.578	263.98	1042.36	152.743	206.291	156.782	247.001	241.427	382.747	-337306	-571375	233931	12132.3	233929	12488.6	-271560	-185897	279936	42914.7	561503	1.15514e+06	0.245469	0.52329	0.231241	0.660581	-0.00595641	0.00358269	0.00178198	0.0338531	0.0204936	0.945653	0.660581	0.208411	0.614163	0.177427	1
253	-240	274.269	231.126	331.318	298.698	146.904	1127.45	190.78	200.75	186.868	278.138	299.001	499.509	-362827	-627973	340083	25056.7	339998	25437.2	-250055	-118311	274367	-52780.8	431010	1.15027e+06	0.203302	0.746802	0.0498957	0.717369	-0.0076816	0.00439475	0.00211467	-0.0501987	0.0419343	1.00826	0.717369	0.199352	0.734466	0.0661825	1
254	-235	298.134	295.195	292.434	339.704	171.407	1174.97	172.001	208.247	197.831	292.091	284.536	414.792	-332867	-681750	288358	58845.5	288302	59229.1	-270734	-175508	294924	7575.26	477705	1.26131e+06	0.248303	0.651225	0.100473	0.71729	-0.00751105	0.00342275	0.00135681	-0.00607821	0.0868435	0.919235	0.71729	0.214501	0.65412	0.131379	1
255	-230	321.25	254.187	320.811	280.754	176.425	1109.28	147.03	162.283	211.984	270.516	306.999	377.955	-361656	-605235	319626	9526.81	319560	9907.27	-292487	-142147	320132	-21075.7	508257	1.16258e+06	0.246728	0.665775	0.087497	0.744614	-0.00903621	0.00362979	0.00123559	-0.0200932	0.0160696	1.00402	0.744614	0.212885	0.678798	0.108317	1
256	-225	272.313	261.286	355.203	321.261	224.002	1139.92	167.803	198.336	148.97	269.586	314.769	446.074	-409094	-653429	345780	47516.4	345720	47892.4	-241077	-146148	250298	-21569	489218	1.19478e+06	0.162992	0.707492	0.129516	0.726675	-0.0112477	0.00352459	0.000730236	-0.0271914	0.0747116	0.95248	0.726675	0.168061	0.717699	0.11424	1
257	-220	291.55	273.494	357.4	313.3	245.477	1101.9	154.076	205.812	176.566	229.347	240.29	434.986	-417699	-634283	342235	49103.1	342183	49465.2	-257587	-161379	266381	3249.63	528209	1.17903e+06	0.174444	0.676427	0.149129	0.677887	-0.00889555	0.00289113	0.000661755	-0.0079246	0.0780332	0.929891	0.677887	0.201487	0.653315	0.145198	1
258	-215	290.41	287.911	363.889	317.144	163.949	1117.63	154.737	189.43	190.019	288.63	293.243	479.908	-399283	-642733	372778	49080.6	372686	49448.2	-263998	-173787	288137	15407.1	462963	1.20796e+06	0.192398	0.754036	0.0535655	0.612229	-0.00726114	0.00321042	0.00123162	0.00178835	0.0762248	0.921987	0.612229	0.199391	0.714196	0.086413	1
259	-210	291.88	266.6	371.375	285.372	203.956	1138.74	167.707	186.947	180.847	271.796	251.864	411.561	-418575	-618582	370082	6508.9	370005	6900.77	-261727	-151363	278510	-15114.6	496028	1.19998e+06	0.177975	0.726823	0.0952014	0.540472	-0.00620395	0.0027436	0.00105279	-0.0139426	0.0106778	1.00326	0.540472	0.181498	0.696534	0.121968	1
260	-205	382.985	472.058	416.95	505.326	271.325	991.977	138.355	226.844	259.083	375.608	336.493	435.749	-482744	-785586	403517	301406	403450	301629	-343079	-362327	364393	263083	653763	1.32146e+06	0.211476	0.659141	0.129382	0.48614	-0.0044971	0.00115046	8.15953e-05	0.104935	0.34338	0.551685	0.48614	0.187273	0.6989	0.113827	1
261	-200	329.784	252.396	389.246	323.856	216.404	1048.02	131.405	182.787	177.467	301.263	316.809	361.192	-439513	-628134	387145	76510	387065	76842.6	-297008	-146065	318650	-5805.83	549435	1.11248e+06	0.198114	0.706376	0.0955094	0.476081	-0.00341548	0.00124222	0.000361532	-0.0215578	0.124442	0.897115	0.476081	0.218053	0.665675	0.116272	1
262	-195	296.239	285.542	279.331	278.458	179.761	1319.8	182.987	218.196	164.714	261.384	298.005	473.897	-322802	-666685	270901	-52685.2	270855	-52207	-268144	-152896	290378	-44525.3	482074	1.36377e+06	0.254186	0.625936	0.119877	0.453984	-0.000167203	0.000953384	0.000743366	-0.0235818	-0.0808723	1.10445	0.453984	0.228382	0.641305	0.130313	1
263	-190	292.491	292.236	363.613	319.963	265.213	917.599	126.794	223.248	225.397	316.766	329.176	466.468	-429638	-584956	343807	108929	343762	109203	-256673	-196361	261880	76990	544770	1.05608e+06	0.166422	0.667068	0.16651	0.418779	-0.0040576	0.00197232	0.000833205	0.0396541	0.178815	0.781531	0.418779	0.187114	0.691204	0.121682	1
264	-185	356.574	275.82	327.85	331.045	221.955	1129.18	151.727	207.586	218.195	291.89	297.723	495.763	-382188	-659585	314851	61825.4	314803	62191.9	-322242	-161104	347939	-1788.95	584635	1.2031e+06	0.258362	0.611003	0.130634	0.380485	0.00114946	0.00149193	0.00143117	-0.0142181	0.0950745	0.919144	0.380485	0.197914	0.679329	0.122758	1
265	-180	302.823	258.437	311.501	323.008	220.973	1113.68	150.309	228.349	244.011	333.99	269.39	367.912	-366180	-647173	296297	56954.4	296255	57317.5	-270677	-145825	286301	-17426	521974	1.17092e+06	0.222059	0.629501	0.14844	0.365793	-0.00127958	0.00267196	0.0019294	-0.0261305	0.0903192	0.935811	0.365793	0.194078	0.667775	0.138147	1
266	-175	294.42	276.61	285.67	354.679	229.776	1103.73	160.364	209.628	227.567	288.82	300.473	420.322	-344017	-674600	264050	96253.1	264025	96597	-261790	-164206	274130	6323.75	519201	1.18404e+06	0.229959	0.591062	0.178978	0.347537	0.000123035	0.00197542	0.00162939	-0.0147394	0.144792	0.869947	0.347537	0.225662	0.612111	0.162228	1
267	-170	337.597	281.718	400.028	373.098	200.114	1160.98	173.602	223.221	224.927	238.318	343.524	463.402	-444949	-709612	404174	101271	404082	101633	-306016	-163845	332259	-3990.83	545657	1.23482e+06	0.202753	0.724229	0.0730183	0.30354	-0.00356615	0.00394721	0.00253211	-0.0225975	0.145949	0.876648	0.30354	0.185469	0.715401	0.0991297	1
268	-165	348.396	296.356	408.414	324.107	244.831	1100.98	178.472	241.108	172.365	289.25	294.944	524.461	-466530	-644388	401181	61813.5	401106	62170.3	-312277	-183436	332046	29846.5	593159	1.20463e+06	0.195614	0.691743	0.112643	0.269365	-0.00522132	0.00384285	0.00213304	0.010321	0.0949301	0.894749	0.269365	0.197518	0.655012	0.14747	1
269	-160	361.524	301.45	407.79	356.702	249.541	1186.66	170.2	222.157	198.801	343.242	335.444	469.645	-467354	-701620	399129	75117.5	399056	75498.6	-324459	-180443	345835	11471.8	611968	1.27768e+06	0.205242	0.67877	0.115988	0.253445	-0.00230225	0.0031068	0.00208879	-0.00623632	0.107734	0.898502	0.253445	0.20568	0.660173	0.134148	1
270	-155	353.69	240.841	389.72	403.373	222.796	1067.56	210.259	172.29	258.194	244.93	299.764	457.221	-441901	-710460	385882	162577	385806	162882	-319393	-133161	344379	-24646.1	581974	1.1145e+06	0.215998	0.684653	0.0993492	0.240615	0.00260428	0.00121819	0.0014848	-0.0508481	0.240491	0.810357	0.240615	0.21079	0.680409	0.108801	1
271	-150	383.706	274.784	323.881	324.456	264.036	1016.06	196.177	200.598	276.428	250.411	351.182	375.454	-391098	-619046	298372	86244.2	298345	86561.8	-344442	-170524	367285	29026.6	648876	1.11319e+06	0.270658	0.55644	0.172901	0.245327	0.000379417	0.000885782	0.000792177	0.00483737	0.138642	0.856521	0.245327	0.233727	0.646503	0.11977	1
272	-145	340.968	280.778	336.111	304.889	267.876	988.613	211.064	204.039	262.705	294.031	343.296	351.576	-404013	-591943	311373	71471.5	311342	71785.4	-303016	-178811	316968	43697	602677	1.09857e+06	0.226004	0.596537	0.177458	0.241882	-0.00663145	0.00244152	0.000726041	0.0205289	0.118251	0.86122	0.241882	0.180804	0.688167	0.131029	1
273	-140	331.624	269.195	354.854	257.194	208.806	1097.28	185.825	212.004	211.784	221.335	291.596	468.708	-404164	-578964	349678	-14217.3	349611	-13831.5	-299475	-157675	322919	-392.614	545595	1.17045e+06	0.222712	0.672538	0.10475	0.244773	-0.00778077	0.00371431	0.00154264	0.00296309	-0.0244856	1.02152	0.244773	0.200951	0.675494	0.123554	1
274	-135	365.334	283.949	408.139	280.331	347.553	1079.87	215.886	197.041	252.793	312.255	391.881	475.088	-497326	-595935	371798	17361.2	371770	17728.4	-319096	-173456	322490	21528.6	693216	1.17379e+06	0.184605	0.609595	0.205801	0.263464	-0.0074995	0.00324317	0.001213	0.014098	0.0287133	0.957189	0.263464	0.208505	0.624044	0.167451	1
275	-130	401.817	253.528	406.518	265.181	308.696	976.838	219.787	210.806	275.687	224.486	398.913	408.043	-484020	-550222	380927	29063.1	380882	29389.9	-357736	-153707	375511	15639.5	704753	1.05796e+06	0.222024	0.612293	0.165683	0.251346	-0.00309363	0.00247867	0.00142788	0.00716417	0.0524381	0.940398	0.251346	0.206249	0.643125	0.150626	1
276	-125	342.258	270.225	294.38	355.579	184.891	1119.74	204.373	239.593	267.956	342.272	304.642	463.742	-338816	-680305	286784	92759.4	286734	93110.3	-311897	-156597	341936	-5560.48	539086	1.18925e+06	0.283267	0.606708	0.110025	0.270474	0.000665627	0.00196467	0.00172366	-0.0230451	0.139504	0.883541	0.270474	0.242077	0.646455	0.111468	1
277	-120	398.543	272.464	462.547	404.521	201.909	1036.86	214.908	231.569	187.018	302.463	378.296	472.308	-505574	-702281	475682	172586	475563	172876	-364421	-166378	401955	20467.6	617240	1.12684e+06	0.215267	0.738387	0.0463462	0.294313	-0.00757843	0.00445244	0.00218116	-0.018805	0.250379	0.768426	0.294313	0.187539	0.728947	0.0835143	1
278	-115	371.128	315.071	383.231	314.099	251.952	1187.72	165.589	215.331	228.067	283.959	335.838	560.227	-444482	-660999	370158	25740.8	370098	26142	-333467	-193435	356216	26861.3	624918	1.2942e+06	0.226085	0.644536	0.12938	0.322945	-0.00422749	0.00283309	0.00150077	0.0150235	0.0383481	0.946628	0.322945	0.244975	0.622455	0.132569	1
279	-110	407.392	236.481	445.052	332.591	300.005	917.263	236.18	206.463	303.134	264.674	397.154	415.531	-518423	-596991	427773	123571	427706	123839	-363894	-142810	384392	12860	704356	991613	0.208166	0.653403	0.138432	0.335102	-0.00230649	0.00366454	0.00254143	-0.01736	0.210591	0.806769	0.335102	0.206108	0.670075	0.123817	1
280	-105	352.921	251.963	377.866	319.789	238.467	992.061	210.183	184.158	247.242	256.283	379.797	422.338	-435248	-607304	367793	87658.4	367729	87967.1	-317211	-150801	339058	9529.13	593378	1.0681e+06	0.218237	0.660637	0.121126	0.394187	0.00120966	0.00320911	0.00283868	-0.0116966	0.146034	0.865662	0.394187	0.216283	0.651754	0.131963	1
281	-100	423.69	267.28	438.288	319.589	274.381	978.128	235.546	206.963	222.115	273.937	362.781	415.642	-504175	-602900	427232	91371.5	427157	91673.9	-381916	-166805	410417	31115.7	703029	1.07481e+06	0.228711	0.653616	0.117673	0.456043	0.00371896	0.00269816	0.00289965	0.00556096	0.150708	0.843731	0.456043	0.213143	0.641757	0.145101	1
282	-95	337.315	445.865	330.92	548.428	241.187	1356.27	204.986	350.408	267.446	620.99	351.581	406.184	-390954	-937162	312946	247977	312905	248348	-301963	-303613	320312	129832	577541	1.57698e+06	0.234027	0.613161	0.152812	0.484476	0.00588538	0.00290403	0.00347829	0.0330734	0.255839	0.711087	0.484476	0.208918	0.635933	0.155148	1
283	-90	382.847	314.211	368.431	407.391	307.883	1042.92	185.566	278.897	283.309	457.695	384.335	399.302	-447170	-706871	337283	174179	337255	174471	-339580	-205941	353889	66843.9	682272	1.17965e+06	0.229391	0.581254	0.189355	0.518573	0.00852073	0.0029761	0.00403719	0.0142609	0.242889	0.74285	0.518573	0.250111	0.58286	0.167029	1
284	-85	371.918	254.283	385.527	404.744	207.6	877.62	192.285	200.943	281.829	335.51	354.273	372.956	-433277	-654345	385352	217902	385270	218119	-338310	-163568	369675	44583.7	591046	981024	0.237013	0.678637	0.0843495	0.57734	0.0119415	0.00438386	0.00583112	-0.01067	0.336565	0.674105	0.57734	0.221689	0.614615	0.163696	1
285	-80	371.677	249.684	386.476	424.288	284.473	947.962	233.332	216.481	238.949	256.162	377.528	380.672	-457433	-694397	364693	220511	364646	220752	-331001	-152671	347647	19381.8	651053	1.03089e+06	0.216308	0.624827	0.158864	0.63595	0.0160073	0.00208731	0.00473587	-0.029623	0.326976	0.702647	0.63595	0.2019	0.607458	0.190642	1
286	-75	353.236	287.533	380.137	303.093	328.013	925.842	247.328	219.223	236.499	271.716	431.813	348.622	-464507	-571235	345072	87163.5	345048	87449.5	-309270	-191082	314085	69240	663963	1.05712e+06	0.194218	0.598607	0.207175	0.714636	0.021676	0.00156517	0.00538751	0.0389963	0.146618	0.814386	0.714636	0.221013	0.586572	0.192415	1
287	-70	412.301	232.602	371.301	372.874	287.866	837.754	232.047	226.076	267.555	269.306	261.703	391.989	-443876	-611662	346254	192471	346215	192684	-369729	-146402	393482	30889.1	700490	924796	0.254952	0.58121	0.163838	0.807857	0.0288765	0.00071131	0.00606029	-0.017275	0.32011	0.697165	0.807857	0.218891	0.634395	0.146714	1
288	-65	340.604	260.792	381.808	387.525	280.437	776.441	189.506	196.438	219.986	305.183	314.482	372.932	-451727	-607202	360459	226696	360412	226875	-301510	-179139	312995	80710.7	612108	909173	0.194869	0.64248	0.162651	0.867377	0.0283757	0.00235716	0.00730332	0.0164202	0.36721	0.616369	0.867377	0.196669	0.645619	0.157712	1
289	-60	374.952	264.211	361.718	401.751	305.079	833.352	188.135	160.289	268.066	273.117	382.436	406.143	-439872	-638082	330344	226979	330318	227178	-332251	-177185	345588	68545.6	670983	957741	0.227928	0.57984	0.192232	0.960993	0.0324375	0.00296453	0.00856821	0.00616674	0.353526	0.640308	0.960993	0.211653	0.583893	0.204455	1
290	-55	375.158	244.514	436.366	320.587	254.98	706.632	229.086	226.489	254.572	256.013	328.889	342.388	-496462	-521764	430508	169343	430425	169520	-337061	-169923	360001	81712.6	631932	835687	0.199343	0.694326	0.106332	0.991525	0.0376272	0.00402222	0.0104133	0.0340339	0.3135	0.652466	0.991525	0.213713	0.666129	0.120158	1
291	-50	395.693	300.255	326.378	434.771	272.615	795.869	200.53	203.291	237.129	279.717	315.25	448.174	-396092	-658481	298821	275622	298796	275788	-355173	-215276	378666	120671	669407	969849	0.27577	0.546393	0.177837	0.988437	0.0422791	0.00210877	0.00974081	0.034743	0.404021	0.561236	0.988437	0.227935	0.57748	0.194585	1
292	-45	430.913	259.982	358.049	398.057	295.968	701.894	218.944	209.742	359.415	218.804	415.278	414.481	-433590	-594782	328695	259921	328667	260061	-386870	-185225	412629	100871	728274	849781	0.274356	0.550113	0.175531	1	0.0420704	0.00330036	0.01067	0.0259203	0.425669	0.54841	1	0.247793	0.603059	0.149148	1
293	-40	363.899	300.715	381.909	423.539	295.323	718.743	220.535	199.428	233.428	249.66	361.391	377.781	-456326	-624366	356362	284507	356323	284642	-322526	-222819	335616	143025	650605	909897	0.210008	0.616954	0.173038	0.896998	0.0397287	0.00603016	0.0124448	0.0513312	0.432272	0.516397	0.896998	0.220225	0.569673	0.210102	1
294	-35	343.947	234.311	444.278	326.827	274.745	622.946	230.715	203.856	255.663	278.868	388.874	355.347	-510042	-502457	434029	200210	433951	200346	-305247	-167824	318457	93639.7	611495	758313	0.166867	0.708995	0.124139	0.703548	0.0440242	0.00661069	0.0137322	0.0387163	0.383025	0.578258	0.703548	0.162799	0.694197	0.143004	1
295	-30	422.805	260.257	366.835	379.289	256.074	635.899	258.572	179.767	265.425	252.483	455.578	404.413	-429971	-556790	350105	256976	350054	257094	-382751	-191565	414577	119861	687653	798344	0.273696	0.591427	0.134877	0.587795	0.0508109	0.0051716	0.0138506	0.0442998	0.441077	0.514624	0.587795	0.224106	0.632796	0.143098	1
296	-25	850.099	259.632	684.825	369.605	445.172	635.73	256.895	175.693	723.371	260.134	278.944	336.659	-792748	-547433	662895	245869	662785	245991	-775983	-190980	853277	119189	1.32795e+06	797493	0.30095	0.584587	0.114463	0.499287	0.0482837	0.00742337	0.0152015	0.0469513	0.428033	0.525015	0.499287	0.244501	0.601702	0.153797	1
297	-20	364.544	275.745	325.329	325.754	272.026	595.079	233.246	214.66	192.029	243.14	316.241	447.634	-394905	-492998	297779	206859	297754	206982	-325292	-210208	342952	149253	633078	784167	0.251837	0.564169	0.183994	0.408284	0.0449564	0.00823509	0.0152298	0.0877277	0.382761	0.529511	0.408284	0.218029	0.61208	0.169891	1
298	-15	285.707	279.563	279.132	379.463	209.451	597.013	185.738	176.22	273.558	252.432	296.504	352.995	-331588	-545200	262270	268180	262238	268280	-255288	-213699	269844	153103	493230	790081	0.233146	0.606568	0.160286	0.335934	0.046679	0.00972524	0.0167684	0.0700602	0.457418	0.472521	0.335934	0.203833	0.610057	0.186111	1
299	-10	354.925	261.602	405.219	372.849	235.496	531.719	157.134	179.192	253.062	261.724	317.718	354.297	-460637	-519100	400142	279037	400064	279110	-319411	-202450	342208	150889	593356	718196	0.204923	0.690695	0.104381	0.311421	0.0492905	0.0105846	0.0179628	0.0690323	0.500423	0.430545	0.311421	0.192063	0.644889	0.163049	1
300	-5	306.723	217.498	373.098	322.534	254.28	458.631	177.188	171.522	175.476	215.234	253.564	299.565	-435447	-448645	357827	241759	357772	241821	-271358	-166795	281368	120767	552583	610097	0.177112	0.676227	0.146662	0.292808	0.052213	0.0116975	0.0194224	0.0593757	0.506861	0.433764	0.292808	0.189434	0.648331	0.162235	1
301	5	267.899	227.796	189.158	210.498	190.359	368.384	134.932	143.762	145.2	191.529	199.964	278.753	-239347	-313687	164030	138239	164031	138312	-239932	-185001	254733	158165	457752	551184	0.30786	0.474339	0.217801	0.258831	0.0564923	0.0120092	0.0204882	0.163191	0.368737	0.468072	0.258831	0.266967	0.511246	0.221787	1
302	10	257.291	286.558	281.927	373.798	231.936	489.497	149.868	163.03	141.268	256.243	246.164	361.49	-341072	-507245	259127	292077	259104	292130	-225909	-230321	230749	191584	478143	713822	0.19286	0.613232	0.193908	0.22723	0.0500444	0.0152982	0.0219381	0.101453	0.517382	0.381165	0.22723	0.20031	0.613789	0.1859	1
303	15	362.265	312.489	355.154	417.699	380.972	501.188	233.198	224.667	276.227	236.998	381.755	360.648	-456511	-552970	301308	339339	301320	339377	-313070	-254165	309499	218146	715889	752848	0.201996	0.526696	0.271308	0.224101	0.0505717	0.0169932	0.0234163	0.104168	0.549735	0.346098	0.224101	0.197329	0.554284	0.248387	1
304	20	346.288	216.599	377.392	449.844	327.256	317.388	213.058	222.357	249.211	244.201	289.866	383.264	-461640	-528285	342123	428375	342100	428314	-302662	-178935	306295	159696	655369	498298	0.190199	0.600157	0.209644	0.189926	0.0490728	0.0181105	0.0240401	0.041338	0.777363	0.181299	0.189926	0.177856	0.602315	0.21983	1
305	25	366.404	304.56	392.367	443.879	344.582	365.833	236.4	212.128	226.047	313.815	340.973	394.079	-481270	-537202	354471	407796	354449	407760	-320399	-259008	324565	247312	692118	637572	0.194192	0.593512	0.212296	0.181926	0.0478395	0.0201904	0.0254969	0.114964	0.671849	0.213187	0.181926	0.206542	0.54304	0.250418	1
306	30	315.098	250.988	327.676	312.452	345.591	418.708	221.206	184.76	209.052	206.142	295.848	352.371	-419405	-426884	279667	241442	279675	241490	-270999	-202655	265179	170640	633833	617351	0.186422	0.542504	0.271074	0.156819	0.038604	0.0215976	0.0248877	0.111437	0.50255	0.386013	0.156819	0.171093	0.561861	0.267046	1
307	35	308.954	288.687	352.858	402.874	338.245	375.196	190.656	161.256	203.571	231.958	349.195	396.995	-441385	-500625	310753	357912	310746	357899	-265771	-242891	260179	226378	620998	626638	0.168398	0.585484	0.246118	0.150325	0.0365654	0.0227689	0.025453	0.116399	0.631715	0.251886	0.150325	0.163869	0.639291	0.19684	1
308	40	287.498	275.134	319.54	412.707	389.018	335.162	179.23	206.022	295.381	261.654	367.883	420.772	-424718	-497970	258008	380567	258039	380531	-240477	-233553	221098	222095	636108	579638	0.153087	0.51447	0.332442	0.128703	0.0353436	0.0229281	0.0253504	0.108696	0.681175	0.210129	0.128703	0.130892	0.597823	0.271286	1
309	45	704.631	467.45	1009.95	607.953	756.582	410.744	697.578	318.573	660.435	360.623	933.929	580.789	-1.19937e+06	-708462	949300	584087	949184	583997	-607511	-411415	597595	422240	1.40466e+06	860352	0.12637	0.691489	0.182141	0.124347	0.0340372	0.0235547	0.0256118	0.15934	0.693097	0.147562	0.124347	0.121384	0.661602	0.217013	1
310	50	278.724	344.717	390.568	406.592	389.438	405.896	219.653	164.487	234.157	259.754	343.097	367.246	-493105	-513482	339706	353509	339706	353508	-232006	-293911	210872	282233	626335	715228	0.109411	0.613538	0.277051	0.115159	0.0331457	0.0236384	0.0255107	0.155764	0.581218	0.263018	0.115159	0.110424	0.558044	0.331532	1
311	55	304.615	312.092	470.136	282.202	411.615	325.237	190.177	191.624	298.761	161.322	510.825	343.634	-576278	-369549	425087	233044	425060	233064	-254845	-269984	234421	267475	673537	614410	0.0956334	0.667103	0.237264	0.112625	0.0353072	0.0243182	0.0264737	0.218891	0.492569	0.28854	0.112625	0.105298	0.669476	0.225225	1
312	60	295.332	270.534	312.152	317.417	393.868	288.203	195.075	181.664	240.459	246.221	341.766	365.94	-419085	-392194	248125	284088	248162	284075	-247558	-233456	228749	230084	648932	537516	0.163593	0.495191	0.341216	0.109338	0.0332233	0.0228604	0.0248928	0.165513	0.604472	0.230015	0.109338	0.102465	0.636277	0.261258	1
313	65	305.775	319.472	352.059	339.63	452.827	311.416	188.576	166.884	249.131	241.98	416.837	371.26	-475265	-420560	277412	303107	277458	303095	-252166	-278349	224096	279887	707192	612069	0.137339	0.503521	0.35914	0.117139	0.0287202	0.0248758	0.0256765	0.192663	0.581872	0.225465	0.117139	0.120753	0.526628	0.352619	1
314	70	262.961	359.395	374.87	378.515	499.758	297.51	202.351	212.982	233.778	291.27	328.549	459.942	-511377	-453725	290408	351834	290465	351797	-206699	-317997	161499	329810	694698	647134	0.0764184	0.524488	0.399094	0.104467	0.0255319	0.0236831	0.0241016	0.207761	0.614346	0.177892	0.104467	0.0889359	0.520935	0.390129	1
315	75	285.577	322.781	411.309	303.142	393.391	287.361	236.17	187.953	231.167	233.238	326.761	304.954	-514233	-378221	362480	267883	362472	267875	-238227	-283744	217647	290505	637326	597016	0.105927	0.630228	0.263845	0.114565	0.0236363	0.0250909	0.0248863	0.226074	0.548154	0.225772	0.114565	0.134559	0.499483	0.365959	1
316	80	291.186	299.72	384.979	322.758	471.554	252.345	182.47	214.649	212.123	244.171	355.944	341.595	-512564	-386484	310033	300386	310073	300354	-236421	-264806	201992	273849	705080	543002	0.104951	0.541377	0.353672	0.143395	0.0207651	0.0241969	0.0236144	0.201756	0.620436	0.177809	0.143395	0.0821634	0.524119	0.393718	1
317	85	280.393	303.585	299.448	340.803	482.965	304.827	196.369	196.628	230.587	245.021	292.301	343.524	-433817	-419695	208280	306322	208364	306306	-224998	-263688	186331	263451	701600	588609	0.131933	0.416743	0.451324	0.111199	0.0174411	0.0227775	0.0218294	0.179202	0.599082	0.221716	0.111199	0.100483	0.458583	0.440935	1
318	90	276.184	332.729	393.34	383.88	557.175	330.901	193.676	225.501	225.026	272.117	350.527	419.845	-546489	-468978	295437	348566	295513	348542	-214121	-289296	160484	289645	754949	642614	0.0699797	0.502768	0.427252	0.119872	0.0159166	0.021719	0.0206794	0.17452	0.613545	0.211935	0.119872	0.07002	0.480093	0.449887	1
319	95	265.165	350.346	405.395	411.334	519.243	291.931	215.772	215.579	279.108	243.351	359.831	367.917	-546605	-483578	320057	391217	320109	391162	-207024	-309814	158524	320965	712516	632340	0.0630917	0.548588	0.38832	0.117773	0.0148447	0.0198747	0.0189764	0.184221	0.65999	0.155788	0.117773	0.0754097	0.465674	0.458916	1
320	100	280.963	374.657	312.351	418.297	565.361	341.779	166.539	189.065	243.96	247.931	381.071	452.77	-471132	-505342	199829	385133	199945	385098	-217959	-328588	163672	334864	766872	699423	0.105618	0.379323	0.515059	0.116189	0.0140607	0.0193869	0.0184311	0.188052	0.618817	0.19313	0.116189	0.0762847	0.403678	0.520037	1
321	105	305.583	324.071	420.494	396.334	619.357	274.549	188.845	229.124	292.43	276.978	360.483	370.978	-591387	-463907	309121	378857	309212	378801	-236648	-286164	176754	295617	837564	588455	0.074327	0.483842	0.441831	0.123159	0.00765453	0.0197003	0.0174697	0.174516	0.674165	0.151318	0.123159	0.0593134	0.46246	0.478227	1
322	110	222.283	333.374	356.577	428.754	601.695	305.669	198.267	186.007	209.592	259.364	397.834	374.039	-524620	-504474	240492	407397	240604	407341	-158221	-292239	85797.3	297528	727797	623570	0.0202481	0.449125	0.530627	0.127752	0.00716028	0.0170391	0.0152122	0.158732	0.6794	0.161868	0.127752	0.0294822	0.416075	0.554443	1
323	115	282.398	335.428	471.433	303.341	817.344	310.378	189.592	233.466	233.227	240.36	476.706	302.995	-700209	-385372	311778	261599	311937	261602	-196137	-293779	94025	298560	966128	629628	0.00761556	0.441871	0.550513	0.150285	0.00597954	0.0165962	0.014628	0.230442	0.522392	0.247166	0.150285	0.0294734	0.437072	0.533455	1
324	120	242.09	361.729	337.16	382.533	750.199	243.626	157.499	210.575	263.514	246.651	359.01	375.856	-550865	-441293	176105	371710	176295	371646	-163582	-325201	66593	347745	867061	607566	0.0175492	0.314072	0.668378	0.154839	0.00674002	0.0141711	0.0128008	0.22123	0.656005	0.122765	0.154839	0.0217348	0.369871	0.608394	1
325	125	233.467	366.329	348.191	414.03	709.492	357.899	189.286	219.471	300.362	267.796	340.998	426.847	-549157	-506116	200330	375657	200496	375631	-159043	-319100	68178.2	320710	825209	702475	0.0132437	0.359961	0.626795	0.166759	0.00714255	0.0127012	0.0116821	0.1801	0.608568	0.211333	0.166759	0.0239934	0.381991	0.594016	1
326	130	272.91	366.247	372.7	373.823	797.524	250.971	195.977	227.629	262.304	209.723	413.402	385.157	-599329	-435143	203653	359598	203848	359541	-188844	-328867	88703.7	350871	939660	618528	0.0280255	0.33027	0.641705	0.18854	0.00786608	0.0122755	0.0114734	0.228084	0.637933	0.133983	0.18854	0.0310297	0.321885	0.647085	1
327	135	253.514	336.189	350.363	356.876	829.82	318.481	194.558	207.527	312.025	251.662	360.993	409.35	-587629	-439271	168785	320975	169005	320957	-167230	-293765	57223.1	297145	942653	636859	0.0102727	0.284276	0.705451	0.207429	0.00904538	0.0108302	0.0105223	0.195377	0.587945	0.216678	0.207429	0.00821972	0.318901	0.672879	1
328	140	265.866	354.191	401.601	395.51	762.002	280.38	196.772	178.166	280.928	246.491	451.463	368.821	-616363	-464878	246996	376259	247161	376206	-185345	-314573	90640.7	328662	903693	627708	0.0197347	0.392817	0.587448	0.237209	0.0089354	0.0099222	0.00976315	0.198469	0.648758	0.152774	0.237209	0.0180774	0.380014	0.601909	1
329	145	306.825	412.816	394.662	499.46	1032.88	319.097	228.349	209.081	255.502	277.197	483.285	491.283	-691603	-576484	162356	485044	162649	484961	-199767	-367348	61175.2	385237	1.16328e+06	725574	0.0127915	0.231745	0.755463	0.256732	0.00758628	0.0106875	0.0101292	0.18283	0.68758	0.129591	0.256732	-0.00224172	0.275928	0.726314	1
330	150	441.89	373.517	396.186	340.328	922.73	276.736	237.916	215.81	314.454	248.362	464.816	349.593	-659760	-410745	195280	313725	195521	313695	-339710	-333482	247926	351956	1.23242e+06	647104	0.130221	0.257394	0.612385	0.250158	0.00651653	0.0109565	0.0101448	0.247809	0.574537	0.177654	0.250158	0.0846086	0.202006	0.713385	1
331	155	284.533	361.51	401.052	393.04	917.852	355.039	218.954	193.58	301.883	236.699	507.789	416.696	-662962	-485080	202266	352288	202503	352270	-188935	-314732	68045.1	315967	1.0474e+06	694683	0.0105105	0.301883	0.687606	0.296214	0.00250412	0.0125315	0.0106636	0.187492	0.590089	0.22242	0.296214	-0.00955622	0.314429	0.695127	1
332	160	269.621	334.418	396.658	331.918	899.825	326.835	187.925	188.893	264.295	206.303	446.668	402.26	-653288	-417811	202305	289860	202536	289858	-176264	-291293	55968.4	292741	1.0161e+06	641371	0.00144008	0.309225	0.689335	0.349477	0.00278073	0.0111207	0.00956915	0.206365	0.550593	0.243042	0.349477	-0.00461498	0.322895	0.68172	1
333	165	276.795	389.48	410.161	338.008	893.152	245.56	201.335	235.767	235.448	204.712	451.036	345.142	-664247	-399088	219747	319873	219969	319831	-183773	-351692	66120.6	379164	1.01913e+06	641036	0.00555657	0.328981	0.665463	0.453509	0.00316185	0.00873464	0.00770159	0.27083	0.584466	0.144703	0.453509	0.00990875	0.285935	0.704156	1
334	170	282.439	358.77	330.396	421.192	988.053	300.79	226.796	224.168	293.761	261.074	475.826	371.998	-616286	-495731	101012	400066	101314	400011	-180459	-317094	45768.9	328162	1.10004e+06	648987	0.0151264	0.161417	0.823456	0.524671	0.000642452	0.00677647	0.00563129	0.18381	0.658705	0.157485	0.524671	0.0240999	0.208628	0.767272	1
335	175	261.272	380.637	358.872	418.422	1093.66	319.686	219.76	241.087	268.416	237.239	497.323	413.772	-675587	-498782	103931	391529	104268	391483	-150393	-336369	-8495.9	348003	1.15849e+06	688983	-0.0278628	0.158138	0.869725	0.603635	0.000808226	0.00819915	0.00681941	0.197575	0.629897	0.172528	0.603635	-0.0111509	0.154423	0.856728	1
336	180	305.04	358.805	340.429	381.658	899.993	263.082	190.301	208.237	263.635	303.524	447.265	411.308	-599301	-446336	137486	365197	137743	365142	-210287	-320599	96720.7	338871	1.05701e+06	619456	0.0480615	0.218364	0.733575	0.665215	0.00495297	0.00905225	0.00829984	0.214329	0.642871	0.1428	0.665215	0.0181825	0.182199	0.799618	1
337	185	283.428	394.279	315.821	449.545	1035.6	266.811	213.73	244.318	270.626	288.48	442.872	390.375	-616657	-512704	70768.9	442341	71099.4	442257	-177031	-354348	33454.1	378679	1.13847e+06	663227	0.0117504	0.113407	0.874842	0.755386	0.00400517	0.00970284	0.00864884	0.204051	0.686747	0.109202	0.755386	-0.00280482	0.161999	0.840806	1
338	190	308.459	426.773	446.35	382.932	1014.71	266.222	245.613	201.067	262.705	278.328	536.914	424.636	-735783	-448509	227036	365775	227297	365721	-203010	-385630	68198.1	416277	1.15091e+06	700181	0.00510611	0.306986	0.687907	0.763147	0.00298986	0.00996628	0.00867027	0.263866	0.600375	0.135759	0.763147	0.0100648	0.172667	0.817268	1
339	195	312.352	372.728	302.294	496.24	1056.09	301.238	179.767	202.083	249.372	259.634	401.376	361.673	-609854	-567990	49387.4	486388	49733.5	486299	-202942	-330467	60973.9	344113	1.18785e+06	665410	0.0380255	0.0778813	0.884093	0.804095	0.00333858	0.0101086	0.00885214	0.159811	0.719507	0.120682	0.804095	0.00961027	0.16413	0.826259	1
340	200	276.534	394.375	292.185	453.313	992.061	272.951	239.899	228.376	288.78	261.844	596.359	423.047	-580776	-518182	55861.7	444944	56183.1	444861	-174415	-353875	37833.4	377052	1.09639e+06	668152	0.0195062	0.0942975	0.886196	0.845715	0.00232371	0.0119698	0.0101727	0.200887	0.686201	0.112912	0.845715	-0.00176943	0.116901	0.884869	1
341	205	326.77	351.795	384.829	411.334	1099.38	270.68	189.296	231.961	303.243	227.217	513.348	441.993	-702261	-477152	132212	397230	132540	397166	-212812	-313164	65333.5	328647	1.23839e+06	617343	0.0210879	0.184286	0.794626	0.822905	0.00184325	0.0112881	0.00952724	0.190474	0.673958	0.135568	0.822905	0.014126	0.118362	0.867512	1
342	210	234.647	385.601	395.486	389.346	1002.46	256.83	210.548	243.474	308.414	253.413	478.999	381.469	-683197	-451834	171912	375821	172191	375761	-133203	-346927	-13360.1	371507	1.05632e+06	645408	-0.0458353	0.263181	0.782655	0.830192	0.000816378	0.010639	0.00880457	0.232406	0.638493	0.129101	0.830192	-0.0158686	0.145947	0.869922	1
343	215	273.384	347.442	363.041	421.042	987.464	282.539	199.524	189.909	297.062	232.538	486.035	356.683	-647480	-490068	138782	405058	139069	404994	-171811	-307888	35504.9	320277	1.08916e+06	621630	-0.00125565	0.214611	0.786645	0.784413	0.0046291	0.00879634	0.0080303	0.17919	0.678451	0.142359	0.784413	0.000853718	0.0950628	0.904084	1
344	220	285.892	332.324	308.158	502.879	1159.35	257.868	210.758	201.997	293.681	261.574	414.85	369.928	-646711	-561256	26926	506307	27316.9	506195	-168006	-295631	1277.59	309843	1.23835e+06	584876	-0.00464354	0.0418314	0.962812	0.762435	0.00566112	0.00622587	0.00613641	0.135603	0.779798	0.084599	0.762435	0.00794267	0.0800412	0.912016	1
345	225	274.2	347.346	280.43	423.138	894.358	204.432	252.917	159.042	273.427	249.842	479.17	327.218	-539936	-468465	69966.3	429574	70248.3	429473	-181168	-314988	62790.3	342267	1.01708e+06	560269	0.0395708	0.124434	0.835995	0.734516	0.00418006	0.00865172	0.00782747	0.196795	0.736566	0.0666387	0.734516	0.0222041	0.131538	0.846258	1
346	230	268.035	359.93	399.629	404.621	1115.28	250.101	210.95	194.069	271.906	261.884	500.102	367.062	-721292	-464479	144763	395321	145092	395250	-154902	-322876	-6821.89	343841	1.18323e+06	610573	-0.0329067	0.20732	0.825587	0.736853	0.001081	0.00912932	0.00762743	0.205582	0.676166	0.118252	0.736853	-0.0418774	0.223905	0.817972	1
347	235	314.178	333.814	307.084	362.566	1112.73	258.036	174.15	199.552	242.68	255.123	401.376	383.373	-631582	-426462	38881.3	344632	39251.3	344584	-199482	-297047	47052.7	311512	1.23436e+06	586723	0.0284561	0.0597934	0.911751	0.622961	0.00264475	0.0063744	0.00568452	0.206117	0.641575	0.152307	0.622961	0.0111099	0.0837637	0.905126	1
348	240	307.608	316.142	375.72	341.901	1086.46	271.241	236.669	175.118	256.443	255.823	453.931	374.496	-689599	-410595	125377	317091	125703	317059	-195587	-278848	46917.8	287419	1.2062e+06	576730	0.00970315	0.180042	0.810255	0.564272	0.000737377	0.00713483	0.00594066	0.199422	0.618281	0.182297	0.564272	0.0100121	0.137486	0.852502	1
349	245	298.896	313.808	393.141	402.898	1041.96	250.494	220.335	193.887	291.5	228.877	488.474	366.838	-692888	-462942	158033	393225	158331	393155	-191310	-278515	49471	290600	1.16127e+06	557772	0.00522303	0.226886	0.767891	0.547363	-0.000649966	0.00656248	0.00521196	0.168185	0.706574	0.125241	0.547363	-0.00868723	0.186418	0.82227	1
350	250	331.844	296.445	371.751	306.585	1267.59	214.777	229.096	160.144	308.494	227.337	489.665	307.762	-740557	-359582	69550.6	292387	69962	292345	-202200	-265117	23581	280706	1.37615e+06	509771	0.00338313	0.093597	0.90302	0.473111	-0.00167049	0.00572914	0.00434071	0.221364	0.633159	0.145477	0.473111	-0.00567811	0.119195	0.886484	1
351	255	265.927	311.618	364.763	402.299	1069.64	252.485	202.313	179.805	335.419	237.91	402.965	342.956	-673983	-462968	117515	391971	117839	391902	-157079	-276227	3664.23	287514	1.14501e+06	556812	-0.0212286	0.178071	0.843158	0.454776	-0.00114907	0.00735353	0.00576034	0.166097	0.706048	0.127855	0.454776	-0.0236795	0.134195	0.889484	1
352	260	327.861	315.552	389.447	460.9	1132.52	269.671	225.569	173.43	374.998	239.54	497.264	348.913	-716719	-524481	128155	454612	128496	454524	-210809	-278425	57213.8	287183	1.26564e+06	574819	0.0158973	0.175958	0.808145	0.389038	0.00292905	0.00451137	0.00422384	0.137465	0.747654	0.114881	0.389038	0.000839581	0.135516	0.863644	1
353	265	298.566	328.535	243.044	380.835	1142.84	194.648	213.423	199.283	286.639	182.168	447.294	320.298	-579141	-424851	-43407.4	383612	-42994.2	383527	-181706	-297810	20548.9	323367	1.24e+06	530935	0.0272584	-0.0729276	1.04567	0.338587	0.000697629	0.00456589	0.00384455	0.207805	0.71534	0.0768543	0.338587	0.0334563	0.0529435	0.9136	1
354	270	360.761	348.396	368.482	387.623	1237.15	262.718	173.096	183.083	325.318	203.192	524.349	354.103	-728209	-451958	74400.2	372171	74799.1	372114	-232793	-310630	65505.9	326985	1.38557e+06	607186	0.0306404	0.0990215	0.870338	0.294947	-0.000307327	0.00678443	0.00545745	0.202577	0.656674	0.140749	0.294947	0.0035293	0.00907456	0.987396	1
355	275	275.806	336.313	313.125	330.32	1359.72	226.3	199.255	200.712	315.675	234.449	448.966	319.73	-712072	-385876	-24048.2	316467	-23567.6	316420	-139864	-302371	-67036.8	323371	1.38387e+06	564713	-0.0448783	-0.0352575	1.08014	0.282037	-0.00302725	0.00370409	0.00243675	0.237991	0.624974	0.137035	0.282037	-0.033218	0.0445925	0.988626	1
356	280	275.889	299.439	323.507	401.999	1070.31	222.095	221.409	141.72	316.875	170.585	513.119	323.078	-634538	-453490	69801.3	400225	70144.3	400142	-166591	-267321	14949.5	282084	1.15701e+06	518957	-0.00296508	0.110331	0.892634	0.267028	-0.000411505	0.0066464	0.00532545	0.163069	0.738659	0.0982727	0.267028	0.050985	0.226855	0.722159	1
357	285	313.478	326.955	380.412	385.303	1149.62	266.223	205.237	219.825	298.181	246.192	552.881	316.129	-713208	-450788	112909	368507	113262	368452	-195412	-289702	35806.6	301295	1.26249e+06	585246	0.00395521	0.157683	0.838362	0.264969	-0.00116902	0.00526825	0.0040612	0.18502	0.666246	0.148734	0.264969	-0.00499369	0.0841805	0.920813	1
358	290	334.109	316.486	316.994	354.404	1074.26	220.132	256.368	148.277	295.541	230.718	466.21	293.865	-629474	-407156	61180.2	345955	61528	345894	-222178	-283884	80895.5	302277	1.22715e+06	537046	0.0491953	0.0923841	0.858421	0.245763	-0.000928042	0.00597127	0.00467851	0.206383	0.674356	0.11926	0.245763	0.0254918	0.0843044	0.890204	1
359	295	312.249	334.473	319.39	338.456	1282.73	234.318	222.99	227.522	339.821	183.988	440.399	356.969	-694814	-396119	4951.93	323570	5394.31	323522	-181975	-299865	-3274.32	318983	1.36546e+06	568883	-0.00335125	0.00715301	0.996198	0.259267	-0.00133405	0.00495021	0.0037713	0.22853	0.630203	0.141267	0.259267	-0.00563792	0.0425931	0.963045	1
360	300	295.257	288.605	344.922	372.673	1305.5	207.629	225.07	199.81	282.558	204.173	483.285	321.858	-726234	-420932	27920.5	370537	28361.6	370461	-163549	-258241	-29289.4	273698	1.36374e+06	495138	-0.0262106	0.0394692	0.986741	0.23016	-0.00348813	0.00741576	0.00536687	0.173129	0.727907	0.0989641	0.23016	-0.026701	0.0570904	0.969611	1
361	305	323.852	321.456	341.528	394.662	1445.65	251.055	235.068	169.222	328.899	205.332	587.254	364.399	-765350	-455196	-15645.6	383579	-15138.6	383513	-178125	-285814	-36006.6	299252	1.50658e+06	567019	-0.0214326	-0.0208663	1.0423	0.224814	-0.0020554	0.00552943	0.00410527	0.179041	0.691821	0.129137	0.224814	-0.0207629	-0.00239835	1.02316	1
362	310	332.461	301.938	362.618	357	1216.57	259.046	233.401	151.996	291.57	158.883	467.741	302.062	-716351	-421417	73467.6	337934	73859.7	337889	-207491	-266320	38729.6	274508	1.33685e+06	550811	0.0132651	0.10119	0.885544	0.239545	-0.000467308	0.00582649	0.00464827	0.180699	0.657016	0.162285	0.239545	0.00359347	0.0940169	0.90239	1
363	315	301.965	347.476	263.609	419.295	1302.86	218.927	179.154	173.823	316.386	191.77	450.302	345.653	-647293	-469154	-64999.5	421044	-64522.3	420952	-170238	-313778	-20816.6	338316	1.3694e+06	571786	-0.00268452	-0.100685	1.10337	0.240417	-0.000955016	0.00436542	0.00336782	0.195401	0.72213	0.0824693	0.240417	-0.0264416	-0.0293754	1.05582	1
364	320	328.136	316.925	342.651	402.648	1426.89	249.149	247.52	190.694	334.38	219.285	551.491	298.374	-760759	-462294	-9044.73	393317	-8546.84	393247	-183969	-281635	-25764.6	294572	1.4968e+06	560308	-0.0157301	-0.0120658	1.0278	0.258989	0.0020116	0.00703072	0.00609792	0.171352	0.705035	0.123613	0.258989	0.00906149	0.00421391	0.986725	1
365	325	298.415	314.611	376.369	412.132	1161.56	263.503	217.018	173.248	267.274	184.928	467.003	384.481	-712934	-475750	104872	400181	105233	400113	-179837	-278090	15076.2	287845	1.25451e+06	568900	-0.00926553	0.148467	0.860798	0.282037	0.00255685	0.0091245	0.00790369	0.160968	0.705783	0.13325	0.282037	-0.0311527	0.0502981	0.980855	1
366	330	335.969	304.203	366.86	429.976	1351.2	206.619	212.311	198.439	348.683	207.823	530.107	277.218	-761136	-475697	40260.8	436831	40712.8	436729	-198467	-273324	4677.74	291952	1.44646e+06	512307	-0.0040536	0.0531126	0.950941	0.28873	0.00299955	0.00657245	0.0059129	0.156706	0.774427	0.0688665	0.28873	-3.52976e-05	0.0405861	0.959449	1
367	335	324.381	301.429	366.585	371.825	1375.05	332.863	232.02	201.057	289.36	182.587	546.413	325.886	-768085	-457986	33193.1	334124	33656.2	334106	-185134	-259035	-15422.3	253035	1.45182e+06	608113	-0.0162241	0.0439263	0.972298	0.319024	0.00366198	0.00579125	0.00540354	0.152824	0.618065	0.229111	0.319024	0.0109811	0.00813952	0.980879	1
368	340	289.702	289.47	365.012	305.787	1164.17	197.816	196.063	168.905	294.651	207.163	451.579	365.477	-702807	-353686	91051.9	296267	91418.9	296217	-171223	-259976	4302.01	277471	1.24652e+06	488439	-0.0146055	0.131454	0.883151	0.361001	0.0037743	0.00445685	0.00433998	0.220539	0.65295	0.126511	0.361001	-0.00690952	0.0587799	0.94813	1
369	345	319.307	293.72	264.108	378.613	1194.87	222.263	228.252	201.191	338.191	193.4	453.645	406.599	-615118	-431066	-33867.5	373239	-33440.1	373167	-196848	-261809	29717.4	275449	1.30468e+06	512503	0.0308317	-0.0533825	1.02255	0.40975	0.00405115	0.00135878	0.00187378	0.170579	0.718183	0.111238	0.40975	0.011968	-0.051004	1.03904	1
370	350	278.299	286.772	261.537	369.328	1082.2	240.542	201.422	211.812	243.73	168.514	542.39	289.696	-578577	-427670	-4946.87	357371	-4570.02	357312	-167812	-253449	14361.8	262273	1.1691e+06	518837	0.0134964	-0.00844346	0.994947	0.449113	0.00327785	0.00149647	0.00183892	0.164403	0.698267	0.13733	0.449113	0.000457127	-0.04802	1.04756	1
371	355	320.536	284.527	365.388	393.812	1168.29	228.88	207.634	194.978	272.336	183.028	555.067	323.729	-704415	-447674	90318.6	388875	90687.3	388799	-200476	-252365	38653.6	262987	1.28526e+06	507106	0.0102815	0.126894	0.862824	0.532314	9.09592e-05	0.00157862	0.0013007	0.152011	0.736637	0.111352	0.532314	-0.00516001	0.0638273	0.941333	1
372	360	293.321	270.308	295.43	380.86	1150.66	216.123	172.108	183.428	288.43	247.162	434.136	333.685	-631851	-431369	14722.7	377564	15115.4	377488	-175945	-239875	12293.8	250218	1.24009e+06	480731	0.00663019	0.0231423	0.970228	0.606566	-0.00431588	0.00143998	0.000351378	0.148671	0.745168	0.106161	0.606566	0.000480318	0.0667551	0.932765	1
373	365	367.029	290.775	339.355	337.283	1416.15	204.685	215.062	171.378	272.296	190.8	501.633	333.996	-754345	-386032	-9802.7	330604	-9308.22	330543	-222336	-260597	22075.5	277030	1.53316e+06	495327	0.0162541	-0.0127944	0.99654	0.625257	-0.00378361	0.00138213	0.00040539	0.197842	0.687013	0.115145	0.625257	0.00347936	0.0292725	0.967248	1
374	370	302.549	287.946	261.986	366.334	1200.09	235.552	183.937	170.458	282.569	188.969	429.768	285.216	-614656	-423284	-37786.4	355334	-37355.6	355274	-180262	-255037	8937.74	265038	1.28948e+06	516276	0.0153945	-0.0605401	1.04515	0.661967	-0.00431981	0.000414208	-0.000483329	0.168561	0.697992	0.133447	0.661967	-0.00328941	0.0100533	0.993236	1
375	375	267.191	275.718	231.338	380.036	1185.48	179.369	186.238	140.666	328.428	172.835	506.341	332.805	-580785	-419464	-68957.8	387015	-68519.7	386923	-147627	-248458	-27658.6	266850	1.23731e+06	458138	-0.00807391	-0.119685	1.12776	0.709528	-0.00493384	0.00195139	0.000649841	0.164275	0.771112	0.0646129	0.709528	-0.0234815	-0.0333037	1.05679	1
376	380	281.224	301.917	379.962	369.08	1296.95	234.991	204.614	171.388	347.133	212.524	510.539	268.71	-757324	-425753	70703.7	358655	71124.8	358594	-150850	-268516	-43034.8	281291	1.34088e+06	531924	-0.0430523	0.0974033	0.945649	0.783304	-0.00531669	0.00339338	0.00174951	0.180179	0.690646	0.129175	0.783304	-0.0320937	0.109432	0.922662	1
377	385	341.798	267.754	264.034	308.731	1360.25	204.601	222.463	187.636	357.085	189.749	521.968	280.279	-665055	-358567	-80748.5	297739	-80245.1	297691	-203235	-238482	8829.79	250537	1.46027e+06	468755	0.022566	-0.118694	1.09613	0.781403	-0.00216661	-0.0015933	-0.00170668	0.193941	0.669343	0.136717	0.781403	0.00744682	-0.0407709	1.03332	1
378	390	273.679	275.917	271.97	280.179	1175.72	192.826	214.047	167.218	304.333	200.322	541.083	301.353	-616884	-327567	-19392.7	268181	-18977.7	268141	-154761	-247411	-17424.1	263272	1.23713e+06	468920	-0.0101128	-0.0317476	1.04186	0.837716	-0.00138899	-0.000826919	-0.000935982	0.227915	0.632138	0.139947	0.837716	-0.0328784	-0.0515024	1.08438	1
379	395	365.36	290.85	437.816	340.178	1282.87	240.094	239.679	165.492	355.163	185.898	687	349.793	-808667	-399521	141328	323920	141716	323874	-233004	-257409	57866	267098	1.42672e+06	523182	0.0123708	0.172599	0.81503	0.796293	-0.000744225	-0.000456622	-0.000512523	0.185678	0.66025	0.154072	0.796293	0.0174278	0.0620139	0.920558	1
380	400	307.183	262.42	257.769	259.863	1313.97	150.38	171.006	151.324	342.231	205.963	397.295	297.723	-645038	-295208	-74867.9	256789	-74382.9	256739	-174231	-238347	-17947.2	259734	1.38412e+06	420093	0.00162034	-0.115881	1.11426	0.777562	-0.000972362	-0.00350035	-0.00303041	0.246262	0.655686	0.098052	0.777562	9.293e-05	-0.0606013	1.06051	1
381	405	339.773	295.079	334.14	367.357	1270.48	246.037	205.802	183.917	319.296	144.729	511.419	306.571	-705284	-427437	25408.4	353545	25838.4	353490	-209555	-260927	31898	270288	1.38754e+06	532712	0.0176456	0.0353794	0.946975	0.733368	-0.000592635	-0.00191792	-0.0016718	0.171864	0.684997	0.143139	0.733368	-0.00605113	-0.047044	1.0531	1
382	410	349.907	275.107	274.914	319.688	1572.28	208.161	232.375	142.563	327.929	162.343	506.54	300.702	-739625	-370173	-128211	309352	-127615	309301	-191505	-245221	-41826.2	257999	1.63588e+06	480014	-0.00517074	-0.174238	1.17941	0.717567	4.46274e-05	-0.00238961	-0.0019343	0.192898	0.674519	0.132584	0.717567	0.00170972	-0.0962375	1.09453	1
383	415	269.621	242.778	318.117	365.71	1307.4	194.312	237.072	161.821	278.208	95.0884	408.126	269.672	-701051	-410214	-3495.45	366285	-3041.17	366206	-138736	-215426	-59359.1	224677	1.33572e+06	431926	-0.0439021	-0.00517647	1.04908	0.603121	0.00070834	-0.00157667	-0.00114737	0.13489	0.772492	0.092618	0.603121	-0.0353138	-0.0291213	1.06444	1
384	420	331.15	280.662	222.927	428.504	1298.01	188.004	195.594	172.404	282.328	168.755	560.767	302.971	-606730	-468654	-110488	440403	-109995	440292	-198733	-252414	14174.7	270101	1.3992e+06	470601	0.0350918	-0.175743	1.14065	0.615199	0.00272506	-0.0034863	-0.00231706	0.140933	0.807314	0.0517525	0.615199	0.0120828	-0.00701034	0.994928	1
385	425	311.597	270.768	350.336	339.879	1198.49	187.163	214.89	191.49	289.21	171.355	492.842	314.681	-699080	-383228	64437.3	338552	64826.8	338482	-189105	-242984	19813.2	258943	1.29864e+06	458550	0.00185971	0.092002	0.906138	0.567638	0.00200851	-0.00176138	-0.00105071	0.181544	0.723075	0.0953804	0.567638	-0.0121454	0.0405117	0.971634	1
386	430	288.597	253.426	293.483	311.152	1189.8	152.987	225.204	162.837	293.05	197.291	465.899	275.289	-641814	-345287	1406.3	315132	1817.89	315059	-167802	-229464	-4221.57	248636	1.26534e+06	411781	-0.00362824	0.00220141	1.00143	0.553422	0.00242002	-0.00414255	-0.0029085	0.19373	0.735896	0.0703738	0.553422	0.0227565	-0.047126	1.02437	1
387	435	326.475	276.707	332.018	358.098	1350.72	218.534	214.133	185.911	294.582	199.271	463.46	352.489	-727508	-410223	261.27	350662	729.063	350598	-189387	-245803	-6124.37	256907	1.43515e+06	489990	-0.00431536	0.000363455	1.00395	0.530176	0.00302531	-0.00485137	-0.00336987	0.167168	0.711938	0.120894	0.530176	-0.00268989	-0.00441984	1.00711	1
388	440	298.264	240.443	315.596	356.225	1518.62	203.732	181.272	131.932	291.11	171.986	503.08	288.195	-762496	-403948	-66166.2	352694	-65613.7	352624	-146816	-212315	-86130.1	219323	1.53434e+06	436626	-0.047441	-0.0908581	1.1383	0.499842	0.00185875	-0.00358133	-0.00255878	0.135091	0.75519	0.109718	0.499842	-0.0342654	-0.0289629	1.06323	1
389	445	319.417	276.927	253.876	447.446	1370.71	169.529	234.503	161.553	363.686	171.165	450.355	240.717	-658455	-481271	-95408.6	467450	-94895.7	467323	-180763	-250526	-19910.8	271027	1.4427e+06	451813	0.00427668	-0.144281	1.14	0.457588	0.00321009	-0.00457158	-0.00310732	0.1328	0.842331	0.024869	0.457588	-0.00204757	-0.106736	1.10878	1
390	450	292.031	226.65	295.454	323.456	1179.54	204.517	201.384	139.505	276.658	132.107	452.513	242.874	-640606	-372693	6580.34	314724	6986.32	314669	-172046	-198987	2636.61	203212	1.26125e+06	421360	0.000690298	0.0102645	0.989045	0.425432	0.00321015	-0.00299953	-0.00182922	0.13884	0.727235	0.133925	0.425432	-0.0155086	0.048951	0.966558	1
391	455	340.418	283.456	337.509	333.639	1447.08	219.039	216.433	173.737	359.605	210.464	474.544	309.948	-761921	-386870	-20679	322344	-20169.5	322292	-193915	-252242	-17327.7	264538	1.52677e+06	498157	-0.00787564	-0.0273491	1.03522	0.397315	0.000825841	-0.00392268	-0.00303239	0.188761	0.675959	0.13528	0.397315	-0.0109592	-0.00504181	1.016	1
392	460	305.644	270.178	296.354	306.834	1169.08	196.583	207.355	156.194	318.046	163.623	477.867	308.248	-638308	-354319	10575.3	297822	10976.1	297771	-186092	-241549	21277.6	255597	1.26872e+06	465258	0.014377	0.0163205	0.969302	0.341874	0.0033225	-0.00465838	-0.00315655	0.200428	0.672106	0.127466	0.341874	-0.0194207	0.0375449	0.981876	1
393	465	288.872	257.25	294.655	371.5	1093.91	184.556	198.46	161.821	324.738	196.981	414.904	355.978	-613949	-412829	29887.2	375715	30254.2	375629	-176894	-230233	23225.2	244109	1.19047e+06	440940	0.0123663	0.0480709	0.939563	0.35015	0.00245778	-0.00455169	-0.00323397	0.149379	0.774181	0.0764406	0.35015	-0.0239072	0.00846595	1.01544	1
394	470	286.208	262.969	307.185	325.203	1239.11	150.941	206.828	155.178	267.675	203.983	444.685	307.281	-669894	-358172	3236.01	331896	3663.95	331816	-160965	-238824	-20927.8	260208	1.30126e+06	421165	-0.0166915	0.00492192	1.01177	0.34025	0.00281381	-0.00598644	-0.00433285	0.194604	0.746356	0.0590399	0.34025	-0.00649465	-0.0262325	1.03273	1
395	475	358.86	261.445	295.83	296.627	1290.72	223.188	199.131	162.445	307.404	195.541	483.455	358.446	-674588	-352555	-24448.5	278536	-23991.6	278502	-226033	-230707	48156.3	238009	1.42539e+06	476066	0.03931	-0.034844	0.995534	0.33728	0.0055945	-0.00740726	-0.00496009	0.189707	0.64019	0.170103	0.33728	0.0250275	0.00960061	0.965372	1
396	480	335.393	247.123	204.833	347.016	1185.73	199.33	246.849	158.773	294.731	189.87	446.415	312.13	-555390	-393766	-99560.5	343331	-99110.1	343263	-213149	-219140	50833.5	228263	1.31604e+06	440866	0.0657593	-0.167528	1.10177	0.296135	0.00448945	-0.0064674	-0.00440576	0.148865	0.742143	0.108992	0.296135	0.0408538	-0.0770211	1.03617	1
397	485	304.354	270.308	279.456	268.974	1339.37	175.22	219.443	161.294	235.678	164.674	446.162	254.133	-673561	-311475	-57072.8	260255	-56586.1	260212	-169173	-243642	-28393	261792	1.40078e+06	448655	-0.00993535	-0.0855676	1.0955	0.287146	-0.000177466	-0.0029722	-0.00245011	0.237507	0.63714	0.125353	0.287146	-0.0133586	-0.0796534	1.09301	1
398	490	307.889	295.498	316.719	409.761	1263.25	192.518	203.54	171.388	282.139	144.54	441.536	319.929	-686355	-452006	7387.94	417535	7822.6	417435	-179579	-266257	-2782.85	285914	1.34516e+06	491225	-0.00351113	0.010804	0.992707	0.300689	-0.000179141	-0.00236042	-0.00195305	0.162892	0.773304	0.0638037	0.300689	-0.0210883	0.0509126	0.970176	1
399	495	271.53	289.25	230.864	374.644	1181.83	151.698	219.798	180.418	289.91	176.767	464.991	290.746	-579227	-405915	-68472.9	388634	-68036.2	388531	-152133	-264011	-21629	290267	1.23945e+06	452020	-0.00289886	-0.118555	1.12145	0.306114	0.00114432	-0.00451991	-0.00345748	0.188125	0.777359	0.0345161	0.306114	-0.000963639	-0.0981485	1.09911	1
400	500	307.663	241.459	267.976	363.139	1208.16	157.614	217.583	170.995	259.674	189.939	493.382	425.661	-622854	-396647	-33171.5	373707	-32739.8	373613	-184434	-217537	12544.7	233542	1.3017e+06	401629	0.017056	-0.0523608	1.0353	0.309678	0.00164927	-0.00204434	-0.00134897	0.145308	0.805296	0.0493955	0.309678	0.00678448	-0.0364042	1.02962	1
401	505	297.701	322.589	385.428	436.715	1103.28	196.303	268.197	187.905	342.932	144.54	424.433	347.241	-704016	-479054	131800	447513	132130	447403	-184517	-291944	30745.8	316050	1.20798e+06	525387	-0.00323693	0.18782	0.815417	0.31649	0.0017254	0.00130618	0.00138949	0.171437	0.774049	0.0545136	0.31649	-0.0158292	0.106437	0.909392	1
402	510	343.068	282.961	391.094	362.64	1565.75	251.364	185.087	169.356	328.198	187.879	516.239	326.537	-849302	-424515	7466.02	346605	8005.43	346554	-185535	-248791	-47855	254822	1.62289e+06	522937	-0.0305254	0.0090785	1.02145	0.339458	0.0019779	-0.00182666	-0.0011096	0.161618	0.684535	0.153847	0.339458	-0.0347567	0.0185703	1.01619	1
403	515	292.806	267.233	271.695	320.411	1207.07	188.537	208.822	176.564	298.272	161.723	441.594	273.248	-626097	-364934	-28578.5	315738	-28149	315677	-170257	-239460	-4260.07	254482	1.28373e+06	455557	0.00271908	-0.0455233	1.0428	0.38991	0.00236244	-0.00384802	-0.00267998	0.190417	0.700476	0.109107	0.38991	-0.0114058	-0.0229774	1.03438	1
404	520	293.122	265.359	291.787	300.994	1230.48	207.657	237.11	174.839	297.642	167.245	490.884	313.122	-652485	-352056	-12058	287961	-11627	287919	-168405	-235898	-10520.5	246912	1.30245e+06	468393	-0.00567492	-0.0185813	1.02426	0.417789	0.00121346	-0.00288225	-0.00211293	0.195887	0.657742	0.146371	0.417789	-0.00788967	0.0118194	0.99607	1
405	525	268.44	263.69	252.003	329.996	1150.35	184.612	216.385	158.419	309.074	178.787	471.686	280.877	-590023	-372959	-35213.6	327890	-34801.1	327823	-152062	-236416	-16279.3	251511	1.2112e+06	448399	-0.00590404	-0.0600299	1.06593	0.480952	0.00258159	-0.00184413	-0.00100919	0.181483	0.719639	0.0988785	0.480952	0.0101289	-0.00950952	0.999381	1
406	530	295.641	344.696	298.848	362.815	1384.39	200.171	193.101	184.013	279.838	182.748	512.468	375.827	-705812	-409204	-47475	361291	-46976.5	361217	-156654	-312833	-51169.3	340421	1.42605e+06	553876	-0.028286	-0.0691456	1.09743	0.494693	0.00268613	-0.000684666	-4.66979e-05	0.231218	0.678811	0.0899716	0.494693	0.00331001	-0.142518	1.13921	1
407	535	300.55	280.476	333.965	343.224	1225.35	233.365	228.07	189.85	269.495	177.777	481.128	290.974	-691468	-400413	37979.2	329332	38388.5	329281	-176016	-248060	-511.722	257052	1.30698e+06	505961	-0.00784721	0.0553612	0.952486	0.556114	0.00421517	-6.5991e-05	0.000746567	0.175609	0.678067	0.146324	0.556114	-0.00672056	-0.0167686	1.02349	1
408	540	315.483	318.8	342.326	375.268	1173.06	221.871	204.624	176.623	315.095	188.699	549.251	304.501	-683693	-427733	62405.5	369497	62787	369427	-195181	-285948	31484.1	304450	1.28317e+06	541074	0.010803	0.090285	0.898912	0.595478	0.00423066	5.9363e-06	0.000807986	0.195284	0.695185	0.109531	0.595478	0.0271729	0.0707174	0.90211	1
409	545	274.709	273.913	308.183	364.063	1214.69	194.929	236.486	152.523	281.548	185.938	440.856	295.201	-663469	-408818	11295	364213	11711.3	364135	-152162	-245291	-27264.5	260367	1.26887e+06	468261	-0.0235786	0.0174404	1.00614	0.635435	0.00130033	0.000922392	0.00099677	0.167506	0.741694	0.0907994	0.635435	-0.0187091	0.0283373	0.990372	1
410	550	323.976	295.594	359.597	406.342	1349.37	192.013	214.718	173.382	311.365	166.694	525.709	265.872	-753605	-448568	32410.4	413740	32864.9	413641	-187109	-266396	-8622.38	286168	1.43122e+06	490939	-0.0117138	0.043518	0.968196	0.655592	0.00100045	0.00117748	0.00114723	0.164932	0.770267	0.0648007	0.655592	-0.00305038	0.0389506	0.9641	1
411	555	312.853	266.814	331.868	363.115	1314.55	170.594	228.607	163.729	343.672	170.155	460.224	302.801	-716428	-400548	10322	370006	10773.2	369917	-179626	-240709	-11582	259076	1.39111e+06	441004	-0.0102059	0.014561	0.995645	0.656186	0.0011145	0.000257766	0.000421146	0.167904	0.768684	0.0634114	0.656186	-0.0126322	0.0162089	0.996423	1
412	560	334.473	264.754	257.27	319.887	1347.22	230.618	166.222	162.224	309.074	161.523	509.859	272.14	-654612	-377155	-84851	303227	-84350.5	303186	-197396	-233203	4080.8	239719	1.44161e+06	485703	0.0202224	-0.127014	1.10679	0.691985	0.00164828	0.000614943	0.000812868	0.17512	0.663211	0.161669	0.691985	-0.0152654	-0.0747057	1.08997	1
413	565	293.321	300.139	315.522	419.12	1005.97	152.006	198.949	144.912	256.352	180.337	504.723	309.069	-607408	-448751	78808.6	439779	79125.7	439656	-189267	-274447	53235.3	302723	1.12662e+06	464799	0.026025	0.126355	0.84762	0.680936	-0.000226011	0.00433118	0.00347838	0.172335	0.811165	0.0164999	0.680936	-0.00886274	0.0477462	0.961116	1
414	570	335.729	276.968	343.899	433.346	1360.45	250.635	223.786	151.958	363.996	204.592	492.896	299.453	-741867	-492245	11194.3	428258	11661.1	428174	-197385	-243098	1783.26	248124	1.45344e+06	515464	-0.000824047	0.0151023	0.985722	0.689015	-0.00237583	0.00304476	0.00202438	0.12048	0.765211	0.114309	0.689015	0.00155786	-0.0970487	1.09549	1
415	575	359.25	284.506	325.805	504.85	1217.35	197.228	236.669	195.526	281.038	218.085	393.578	406.346	-681210	-544814	30840.5	525737	31249.9	525596	-233164	-255260	69366.9	271920	1.36831e+06	482262	0.0433193	0.0432859	0.913395	0.666997	-0.00216391	0.004104	0.00292579	0.108463	0.860347	0.0311893	0.666997	0.0199729	-0.0181638	0.998191	1
416	580	285.783	283.421	350.538	414.153	1247.49	187.864	177.525	171.657	291.46	222.866	445.622	331.357	-714092	-454820	50802.6	423911	51214.5	423807	-159785	-255079	-23789.8	273320	1.30735e+06	473669	-0.0271299	0.0730887	0.954041	0.712934	-0.0058343	0.00311384	0.00142398	0.150752	0.79157	0.0576783	0.712934	-0.00766614	0.0336144	0.974052	1
417	585	296.534	241.953	280.506	388.496	1203.56	220.945	191.107	161.208	318.746	214.424	443.834	290.464	-633505	-440166	-17437.6	384996	-17013.7	384919	-174162	-212182	1026.2	216192	1.28528e+06	451864	0.00451188	-0.0274044	1.02289	0.6706	-0.00247758	0.00332854	0.00223578	0.114919	0.774166	0.110915	0.6706	-0.016921	-0.0165688	1.03349	1
418	590	264.685	322.04	298.974	437.988	1114.55	186.126	166.663	197.203	261.654	190.679	424.466	334.477	-624338	-477201	29022.7	451859	29397.3	451744	-151750	-292353	-10474.7	318297	1.1788e+06	516774	-0.0149608	0.0471901	0.967771	0.633772	-0.00438884	0.00391426	0.00234914	0.172775	0.783338	0.0438871	0.633772	-0.0311262	-0.0228375	1.05396	1
419	595	283.757	303.963	357.25	324.53	1226.27	239.954	194.961	190.167	301.803	181.898	477.158	340.065	-714126	-384440	64539.8	305934	64938.9	305895	-159792	-270024	-20117.5	282243	1.28837e+06	538171	-0.0271296	0.0928431	0.934287	0.601893	-0.0012501	0.00338386	0.00251378	0.208341	0.630017	0.161643	0.601893	-0.020778	-0.00702331	1.0278	1
420	600	312.133	329.304	326.478	355.677	1403.76	189.378	188.049	178.252	319.216	166.694	472.478	333.486	-738223	-399080	-21129.2	356124	-20634.5	356047	-170719	-299034	-37654.3	325744	1.46024e+06	527688	-0.0223672	-0.029247	1.05161	0.55556	0.000570001	0.00311596	0.00264152	0.225748	0.690956	0.0832966	0.55556	-0.0173213	0.0182892	0.999032	1
421	605	291.646	300.729	258.592	453.662	1209.2	199.751	210.768	195.65	266.315	245.411	491.482	382.946	-614149	-496383	-44274.4	466058	-43837.9	465942	-168946	-270618	-6199.34	289893	1.28407e+06	502920	0.00461378	-0.0717612	1.06715	0.517028	0.00405045	0.00440764	0.00435239	0.143864	0.803867	0.0522688	0.517028	-0.00131527	-0.0159831	1.0173	1
422	610	291.426	316.101	313.226	449.444	1142.11	244.299	224.351	216.471	331.889	188.849	507.731	388.164	-646368	-505800	37642.3	448595	38023	448501	-174911	-281289	12530.8	294995	1.2312e+06	555555	0.00192029	0.0581237	0.939956	0.494337	0.00391946	0.00569956	0.00537787	0.148692	0.755053	0.0962545	0.494337	0.0305657	0.0336388	0.935795	1
423	615	260.826	334.349	361.094	388.572	1080.04	224.226	212.139	188.001	275.027	201.441	477.809	359.603	-673602	-441231	110345	384155	110675	384080	-151219	-300675	-5154.32	321696	1.14729e+06	560825	-0.0266615	0.168194	0.858467	0.47822	0.00329987	0.00767457	0.00686594	0.200318	0.696273	0.103408	0.47822	-0.0242731	0.0314228	0.99285	1
424	620	280.263	373.353	290.039	381.609	1219.63	241.271	242.861	178.434	229.577	250.772	425.88	318.423	-647525	-439693	-11001	371312	-10574.1	371247	-157046	-336589	-22262.8	361801	1.27914e+06	619103	-0.015288	-0.0172389	1.03253	0.440163	0.00283267	0.00675042	0.00602591	0.231581	0.648948	0.119471	0.440163	-0.02078	0.022463	0.998317	1
425	625	283.538	299.823	258.218	427.056	1381	192.405	194.827	177.628	319.566	204.672	425.681	350.842	-665739	-468593	-93317.4	437490	-92801.8	437382	-145335	-270424	-64152	290928	1.40946e+06	496117	-0.0306216	-0.14444	1.17506	0.405512	0.00344948	0.00621594	0.00570847	0.15779	0.786343	0.055867	0.405512	-0.0165508	-0.0868423	1.10339	1
426	630	288.762	304.458	333.316	336.484	1210.23	198.517	222.539	207.651	334.42	206.733	474.689	326.595	-686275	-383399	41507.5	331429	41910.2	331366	-166079	-274315	-9814.89	294537	1.28156e+06	506246	-0.0156201	0.0614362	0.954184	0.427174	0.00336975	0.00963237	0.00847091	0.213277	0.680118	0.106605	0.427174	-0.00566944	-0.0192821	1.02495	1
427	635	314.982	259.44	375.47	410.709	1120.35	206.423	192.037	161.026	275.947	162.154	527.444	307.762	-699608	-457122	115497	414693	115839	414599	-199552	-230324	45820.8	240444	1.24127e+06	460610	0.0106577	0.163324	0.826018	0.37898	0.00470307	0.00850472	0.00780725	0.125136	0.793686	0.0811776	0.37898	0.0251775	0.0626814	0.912141	1
428	640	285.432	283.936	287.643	371.326	1133.5	177.323	185.26	176.075	292.16	178.466	455.093	269.73	-619180	-410474	10608.4	377561	10996.8	377472	-169944	-256545	8061.77	276896	1.21755e+06	465996	0.00424042	0.0170576	0.978702	0.343102	0.00531155	0.00566055	0.00561043	0.177859	0.756257	0.0658834	0.343102	-0.00889485	0.03037	0.978525	1
429	645	282.398	301.808	311.228	391.841	1295.99	168.015	225.721	191.001	345.922	150.411	455.01	334.195	-690980	-427375	-8202.43	403826	-7750.22	403724	-152066	-274577	-41412.4	300116	1.34149e+06	479275	-0.0294874	-0.0122015	1.04169	0.359655	0.00318437	0.00408009	0.00392168	0.184946	0.770188	0.044866	0.359655	-0.0187046	-0.079214	1.09792	1
430	650	307.334	276.068	329.747	375.544	1282.31	218.815	212.311	188.432	326.608	202.192	479.286	327.047	-704641	-427074	17001.3	370679	17438.7	370607	-177290	-245163	-8817.45	256091	1.35947e+06	489475	-0.00966366	0.0243668	0.985297	0.336963	0.0063379	0.00510118	0.00535051	0.156481	0.732158	0.111361	0.336963	-0.00154223	0.0389009	0.962641	1
431	655	286.497	275.903	332.068	340.852	1162.29	175.612	206.646	182.584	260.863	132.607	466.127	344.831	-670579	-380671	53634.5	342941	54015.8	342866	-168316	-248982	1140.8	268126	1.24136e+06	455405	-0.0100354	0.0807908	0.929245	0.348844	0.00789703	0.00388376	0.00465672	0.189579	0.730136	0.080285	0.348844	-0.00652083	-0.0275152	1.03404	1
432	660	343.378	297.125	348.916	437.863	1424.87	220.694	203.195	200.203	299.002	179.797	477.556	293.384	-766169	-487533	-1257.09	441934	-763.003	441834	-198803	-265226	-7636.28	279815	1.51277e+06	515193	-0.00483163	-0.00164556	1.00648	0.349992	0.00634149	0.00173475	0.00261425	0.143348	0.776559	0.0800934	0.349992	0.0237508	-0.0124191	0.988668	1
433	665	318.957	239.118	248.609	356.476	1248.92	142.559	227.86	154.248	270.695	135.907	432.29	311.45	-616567	-385691	-67015.3	370292	-66555.9	370194	-191534	-216674	14019.7	235106	1.34667e+06	387128	0.0254784	-0.105941	1.08046	0.341755	0.00525679	0.000853101	0.00169154	0.151164	0.814983	0.0338525	0.341755	0.0148095	-0.0626649	1.04786	1
434	670	296.911	316.465	278.559	412.007	1123.16	180.883	228.387	172.011	297.532	134.467	458.781	296.873	-607321	-450647	3071.52	423415	3459.36	423309	-181928	-287478	24211.6	313359	1.22266e+06	506244	0.0190661	0.00494888	0.975985	0.367456	0.0039041	0.00265172	0.00289703	0.183113	0.767566	0.0493201	0.367456	0.000814281	-0.0335681	1.03275	1
435	675	289.366	301.148	311.503	451.265	1128.51	216.516	208.946	191.355	285.199	171.515	500.044	295.566	-640601	-499150	39505.3	458554	39880.5	458446	-174184	-269477	14005.7	285632	1.21817e+06	516550	0.0027034	0.0615008	0.935796	0.384247	0.00150217	0.00303528	0.00275288	0.141504	0.788706	0.0697902	0.384247	0.00691797	-0.116609	1.10969	1
436	680	331.315	281.712	338.008	356.825	1373.26	204.433	200.271	196.139	287.139	192.74	542.672	371.065	-740080	-404736	782.829	353186	1258.22	353116	-191963	-251911	-6927.24	266662	1.4584e+06	484694	-0.0048902	0.00106608	1.00382	0.412878	0.000955982	0.00151499	0.00141319	0.176799	0.718383	0.104818	0.412878	-0.0180483	-0.0283217	1.04637	1
437	685	300.79	297.194	259.641	387.299	1263.39	162.969	182.04	160.451	332.939	178.637	490.432	325.289	-631544	-421484	-58399.9	400022	-57939	399919	-172744	-270607	-10999.9	296229	1.33709e+06	470005	0.00367646	-0.0921342	1.08846	0.418739	2.74356e-05	0.0012799	0.00104578	0.18477	0.773763	0.041467	0.418739	-0.0288045	-0.0343446	1.06315	1
438	690	272.429	270.878	272.395	389.57	1105.04	245.785	207.748	177.188	334.77	178.747	368.281	344.972	-595921	-448709	1095.56	379204	1477.92	379138	-160067	-237692	1135.13	242482	1.18026e+06	504649	0.000712668	0.00183666	0.997451	0.453469	0.000348931	-3.16998e-05	4.04697e-05	0.136954	0.729382	0.133665	0.453469	0.00114425	-0.0585779	1.05743	1
439	695	290.136	307.492	279.732	417.997	1274.46	153.773	216.299	162.128	246.411	146.33	418.48	355.638	-654200	-448205	-38391.4	437985	-37934.7	437864	-161485	-281351	-26406.8	310693	1.33351e+06	474652	-0.0126074	-0.0594156	1.07202	0.476992	-0.00123377	-0.000836795	-0.000914543	0.178975	0.802352	0.0186726	0.476992	-0.0244194	-0.0755349	1.09995	1
440	700	302.974	277.702	320.162	381.833	1177.07	157.669	181.981	164.927	274.407	172.996	410.37	292.816	-663605	-414629	35740	395225	36133.5	395122	-182790	-252363	15940.6	275276	1.27192e+06	443406	0.00483059	0.0535943	0.941575	0.52285	-0.0024644	-0.000478633	-0.00085698	0.171118	0.790134	0.0387478	0.52285	0.00316127	0.00807368	0.988765	1
441	705	282.487	256.591	303.191	307.932	1393.61	184.331	219.567	156.952	319.176	150.641	555.888	282.067	-712774	-351670	-45082.3	302554	-44581.6	302497	-143164	-229620	-68931.4	243413	1.41814e+06	440005	-0.0419568	-0.0658733	1.10783	0.540512	-0.00449206	-0.00223698	-0.00267147	0.189133	0.697647	0.11322	0.540512	-0.0263507	-0.0388909	1.06524	1
442	710	309.578	292.834	297.351	443.604	1200.51	180.154	201.518	196.628	302.153	166.625	465.19	340.521	-648770	-480792	2832.09	460018	3246.82	459897	-186980	-264835	16916.5	286344	1.2979e+06	478462	0.0124138	0.00430319	0.983283	0.587241	-0.00370431	-0.00212643	-0.00243204	0.146363	0.81679	0.0368469	0.587241	-0.02238	-0.0641503	1.08653	1
443	715	305.04	289.25	378.94	369.554	1521.46	199.471	221.84	188.125	300.712	165.414	468.961	341.654	-824227	-415468	5999.83	369253	6524.47	369175	-153067	-259612	-79126.3	276750	1.54436e+06	489483	-0.0519979	0.00769094	1.04431	0.573103	-0.00632901	-0.00387141	-0.004349	0.177807	0.730769	0.0914249	0.573103	-0.0255581	-0.0352022	1.06076	1
444	720	302.789	288.571	297.651	314.222	1367.57	224.759	224.399	159.569	287.689	175.946	553.93	309.749	-699575	-369939	-44094.4	298360	-43603.1	298318	-165072	-256631	-38176.4	268811	1.42109e+06	508532	-0.0194021	-0.0642395	1.08364	0.597458	-0.00546114	-0.00967439	-0.00890212	0.205037	0.641168	0.153795	0.597458	-0.00174233	-0.0334312	1.03517	1
445	725	273.246	281.272	309.082	377.891	1401.24	185.004	211.429	191.71	321.667	185.359	434.078	330.507	-720742	-419106	-40454	382949	-39952.5	382861	-133580	-253277	-81734.8	271653	1.41348e+06	468952	-0.0522472	-0.0590245	1.11127	0.597458	-0.00542324	-0.0103022	-0.00940532	0.169318	0.759055	0.0716276	0.597458	-0.0213844	-0.122473	1.14386	1
446	730	315.586	290.96	336.56	364.587	1410.27	160.025	198.852	168.915	334.179	167.084	538.901	303.224	-749879	-398767	-11356.1	374693	-10863	374599	-173440	-264887	-35516.4	289881	1.46931e+06	460518	-0.0223463	-0.0154676	1.03781	0.583993	-0.00236478	-0.00918751	-0.00791845	0.193614	0.757748	0.0486378	0.583993	-0.0148512	0.00067157	1.01418	1
447	735	276.528	314.241	214.566	329.696	1292.97	157.698	196.552	166.25	293.601	151.731	433.737	367.435	-597169	-364532	-118692	335160	-118197	335081	-146704	-287475	-47317.1	317357	1.33235e+06	485501	-0.0133383	-0.201398	1.21474	0.61306	-0.00192685	-0.00796468	-0.00684114	0.239751	0.699043	0.0612061	0.61306	-0.000945311	-0.124917	1.12586	1
448	740	295.58	304.183	231.662	405.344	1219.46	188.985	189.248	170.679	298.932	227.998	455.578	340.803	-591372	-446693	-78198.8	413447	-77745.2	413347	-171782	-274929	-4571.16	296918	1.29664e+06	498455	0.0137535	-0.130425	1.11667	0.571677	-0.000365104	-0.00687033	-0.00565494	0.173946	0.764611	0.0614425	0.571677	0.0133777	-0.111917	1.09854	1
449	745	245.07	305.398	264.407	420.044	1042.47	181.836	185.797	198.353	246.841	229.128	440.574	301.606	-569323	-458659	9600.62	432403	9957.91	432293	-139536	-276754	-12674.6	300340	1.09969e+06	494248	-0.0136958	0.0171028	0.996593	0.601259	-0.00193511	-0.00662667	-0.0057549	0.16893	0.783536	0.0475342	0.601259	-0.0016618	-0.00556114	1.00722	1
450	750	306.084	269.704	238.65	424.286	1257.92	171.968	230.016	144.692	271.997	186.289	379.37	362.387	-609718	-459751	-81033.5	440082	-80565.4	439966	-178335	-243360	-3355.32	262016	1.3389e+06	445409	0.0149331	-0.13093	1.116	0.580508	-0.00153813	-0.00614104	-0.00528472	0.136776	0.826327	0.0368969	0.580508	0.0122123	-0.0649221	1.05271	1
451	755	278.663	291.64	294.132	431.374	1244.86	153.044	191.989	147.702	256.593	189.669	467.459	292.475	-659087	-460841	-13426.5	453601	-12989.9	453474	-153185	-266183	-31245	292639	1.29708e+06	455827	-0.0216325	-0.0207977	1.04243	0.548194	-0.00219446	-0.00598873	-0.00528549	0.158007	0.828809	0.0131839	0.548194	-0.0186932	0.0115653	1.00713	1
452	760	251.173	293.315	286.569	408.613	1193.97	199.723	211.774	176.967	299.053	197.791	412.382	348.262	-636433	-453081	-7739.74	414174	-7323.06	414078	-131452	-263495	-48512.8	281360	1.22553e+06	494361	-0.0382337	-0.0126011	1.05083	0.600705	-0.00313642	-0.00479506	-0.00449385	0.159702	0.768173	0.0721252	0.600705	-0.0165566	-0.000104917	1.01666	1
453	765	299.96	300.564	303.341	434.27	1146.26	181.584	168.292	195.698	277.868	210.664	432.775	320.128	-638123	-472254	25081.6	448861	25468.7	448745	-182731	-272132	21186.8	294844	1.24428e+06	488484	0.0113214	0.0388534	0.949825	0.579914	-0.0030066	-0.00292428	-0.00294824	0.157423	0.80088	0.0416976	0.579914	0.0244506	-0.046583	1.02213	1
454	770	244.5	289.621	242.619	415.576	1229.38	218.03	163.261	195.429	331.659	210.733	425.229	358.67	-604903	-465309	-68385.8	417015	-67932.7	416924	-121778	-258260	-66219.3	271925	1.24561e+06	504464	-0.0416522	-0.11773	1.15938	0.566727	-0.00517989	-0.00706547	-0.00672765	0.14821	0.763412	0.088378	0.566727	-0.0448885	-0.10395	1.14884	1
455	775	250.363	325.439	288.167	380.985	1178.72	181.219	207.431	179.488	247.271	217.615	417.231	320.07	-633357	-420935	-1584.17	387585	-1175.22	387493	-132078	-296071	-45130.6	323600	1.21263e+06	516840	-0.0369371	-0.00256977	1.03951	0.563441	-0.00248752	-0.00519519	-0.00469597	0.208713	0.72864	0.0626475	0.563441	0.00280134	-0.0551761	1.05237	1
456	780	297.001	309.462	282.401	372.498	1144.91	245	211.612	187.905	344.102	227.567	419.729	362.499	-617592	-432065	1341.19	359762	1737.26	359703	-180011	-274845	18158.9	287149	1.23982e+06	548461	0.0143369	0.00213131	0.983532	0.526255	-0.0022357	-0.00221585	-0.00222593	0.182384	0.680818	0.136798	0.526255	-0.00121983	-0.00147231	1.00269	1
457	785	287.156	306.812	281.204	383.131	1161.79	186.266	184.991	179.843	311.525	142.359	471.939	369.248	-621545	-424523	-4813.36	388628	-4408.99	388538	-168996	-277706	2043.16	300716	1.24172e+06	499350	0.00269679	-0.00772505	1.00503	0.545145	-0.00335342	-0.0027811	-0.00289768	0.189617	0.741903	0.0684799	0.545145	-0.00447314	-0.0906175	1.09509	1
458	790	254.112	294.139	245.389	366.809	1185.7	233.085	198.584	193.973	302.703	202.962	435.666	365.365	-594357	-422994	-52835.6	356579	-52403.8	356517	-135038	-261215	-42787.5	272870	1.22243e+06	521472	-0.0249392	-0.0910943	1.11603	0.491565	-0.00494003	-0.00293479	-0.00332383	0.174798	0.695661	0.129541	0.491565	0.000957248	0.00798775	0.991055	1
459	795	267.72	365.141	233.061	550.375	1164.93	191.312	197.385	195.526	253.653	255.411	397.324	356.853	-576227	-586776	-61158.6	579852	-60730.6	579687	-150028	-333297	-21234.4	366478	1.2218e+06	570469	-0.00429137	-0.106588	1.11088	0.457231	-0.00431995	-0.00147469	-0.00201904	0.153873	0.836186	0.00994142	0.457231	-0.00350414	-0.0062994	1.0098	1
460	800	245.564	335.998	251.479	493.32	1099.44	165.38	187.388	193.311	306.784	179.987	419.102	290.206	-574125	-524103	-21410.7	521467	-21021.3	521317	-134766	-307677	-28224.4	340245	1.14493e+06	516576	-0.0201751	-0.0380314	1.05821	0.424996	-0.00297944	-0.000442594	-0.000925457	0.162042	0.83379	0.00416782	0.424996	0.0194115	0.0677029	0.912886	1
461	805	274.139	344.037	253.227	396.434	1189.04	224.73	194.875	231.569	298.112	201.131	447.464	408.669	-602898	-448939	-44751.2	393069	-44321.5	392990	-153977	-309938	-20662.3	332712	1.2481e+06	572376	-0.00733125	-0.0747658	1.0821	0.459647	-0.00364029	-0.000459698	-0.00106482	0.203761	0.697184	0.0990551	0.459647	0.0240027	-0.0273921	1.00339	1
462	810	255.547	351.775	338.881	413.206	1153.38	238.832	178.348	209.742	242.41	204.162	425.258	447.469	-674431	-469322	64005.3	408399	64379.3	408319	-139393	-316076	-31988.1	337635	1.19873e+06	592344	-0.0381441	0.0985438	0.9396	0.511009	-0.00345769	0.00171102	0.000734655	0.197222	0.698603	0.104175	0.511009	-0.00196455	0.0164739	0.985491	1
463	815	246.814	337.542	243.917	411.334	1040	247.803	173.43	217.938	210.183	259.834	477.216	434.845	-548885	-470235	-13304.7	403703	-12939.1	403628	-141439	-301572	-9967.57	318702	1.09976e+06	582992	-0.00592801	-0.0243791	1.03031	0.410106	-0.00178445	-0.000853822	-0.00103293	0.184484	0.700162	0.115354	0.410106	-0.00423343	-0.0493715	1.0536	1
464	820	311.412	352.736	289.939	557.262	1287.25	181.668	193.983	246.57	254.492	214.884	391.877	375.487	-667875	-590478	-30250.7	590514	-29792.8	590341	-180755	-322263	-5515.44	354917	1.36803e+06	548623	0.00194149	-0.0452074	1.04327	0.381277	-0.00129911	-0.00132324	-0.00132243	0.144124	0.85597	-9.35515e-05	0.381277	-0.0116296	-0.018564	1.03019	1
465	825	298.889	297.784	296.378	465.941	1233.92	194.032	181.148	183.965	258.463	178.856	459.208	402.207	-657940	-506454	-7745.07	481821	-7314.54	481696	-173630	-268314	-4852.52	288119	1.3118e+06	495044	-0.00213789	-0.0117955	1.01393	0.401117	-0.0030961	-0.00197289	-0.00219174	0.136984	0.821074	0.0419424	0.401117	-0.00578357	-0.0123785	1.01816	1
466	830	295.175	352.331	285.296	519.975	1216.77	218.675	176.134	193.081	269.966	194.83	406.002	432.921	-642102	-565834	-15655.7	537091	-15227.9	536953	-171640	-318466	-4276.16	343979	1.29407e+06	577177	-7.02931e-05	-0.0243836	1.02445	0.403572	-0.00290692	-0.00188751	-0.00208642	0.151619	0.805321	0.0430592	0.403572	0.00652879	-0.00620412	0.999675	1
467	835	262.296	311.817	273.767	382.582	1035.6	251.392	170.21	205.878	241.36	214.315	369.049	373.956	-576241	-443689	22325.1	369569	22675	369509	-156723	-276519	9111.78	288053	1.11414e+06	556185	0.00274368	0.0386347	0.958622	0.411136	-0.0055405	-0.000938457	-0.0018148	0.177135	0.685426	0.137439	0.411136	-0.0115472	-0.0316684	1.04322	1
468	840	364.618	427.13	530.359	543.611	1137.87	239.447	253.791	287.407	345.07	254.762	551.802	477.299	-853759	-594831	288959	558440	289238	558300	-245641	-388438	98039.6	424263	1.31216e+06	679595	0.0121253	0.334347	0.653528	0.416125	-0.00626554	-0.00106225	-0.00205309	0.189165	0.761274	0.049561	0.416125	0.0152964	0.152496	0.832208	1
469	845	293.211	349.756	323.259	514.31	1172.33	233.982	190.753	195.784	327.918	186.278	441.905	329.428	-665148	-565019	40647.6	526234	41037.5	526105	-173844	-314583	6035.28	336682	1.25696e+06	586216	-0.00368185	0.0613377	0.942344	0.396325	-0.0075589	-0.00537564	-0.00580544	0.148972	0.792645	0.0583835	0.396325	-0.0222047	0.119	0.903205	1
470	850	231.737	319.321	227.868	431.301	1040.98	163.052	161.256	172.941	220.215	229.668	329.229	442.988	-533759	-463796	-32069.5	450684	-31696.1	450561	-126859	-291865	-27612.6	321694	1.08317e+06	495549	-0.0183281	-0.0611707	1.0795	0.386544	-0.00716943	-0.00567266	-0.00597298	0.179614	0.797241	0.0231458	0.386544	-0.00672589	-0.0180083	1.02473	1
471	855	290.321	356.649	247.911	393.839	1263.73	197.816	190.484	211.064	317.356	214.424	410.001	349.963	-620373	-438307	-72008.1	397695	-71541.7	397605	-162652	-324537	-23155	354856	1.3253e+06	565793	-0.00318118	-0.116439	1.11962	0.376327	-0.00717072	-0.00361011	-0.00429636	0.222514	0.705493	0.0719926	0.376327	0.00876396	-0.0836269	1.07486	1
472	860	281.677	326.489	356.228	514.759	1238.89	219.993	169.855	201.852	282.799	192.39	387.567	417.037	-716958	-561221	59792.1	530710	60197.4	530575	-156632	-293510	-26083.3	313839	1.29587e+06	548455	-0.0305179	0.0859594	0.944559	0.40971	-0.0060881	-0.00230351	-0.00302856	0.133906	0.819041	0.0470525	0.40971	-0.0225212	0.0529715	0.96955	1
473	865	276.563	320.811	323.957	444.528	1103.56	159.884	203.405	195.343	233.238	213.534	402.795	404.388	-645025	-475551	60910.9	466818	61268.9	466687	-164177	-293588	6316.84	324306	1.18386e+06	494780	-0.00786352	0.0951788	0.912685	0.412641	-0.00312326	-0.00146409	-0.00178325	0.174726	0.810167	0.0151073	0.412641	0.00148608	0.0465592	0.951955	1
474	870	265.735	331.618	255.547	538.494	1173.34	204.433	168.657	217.88	265.925	231.758	333.51	421.376	-600381	-579326	-37636.2	562453	-37214.7	562300	-147346	-299872	-25900.1	324149	1.22611e+06	542159	-0.01349	-0.0635233	1.07701	0.443688	-0.00250882	-0.00380968	-0.00357359	0.131465	0.843275	0.0252602	0.443688	0.00497827	-0.0154145	1.01044	1
475	875	279.899	362.773	361.593	445.502	1192.94	173.762	191.806	184.099	279.298	189.549	360.595	390.832	-708220	-480682	78974.6	464012	79356.3	463888	-159153	-332637	-15130.2	368717	1.25779e+06	553980	-0.0265152	0.114482	0.912033	0.471844	-0.000792741	-0.00318928	-0.0027434	0.204386	0.768075	0.0275386	0.471844	-0.0257662	0.0522221	0.973544	1
476	880	306.593	334.363	266.379	411.833	1219.91	202.723	147.405	168.072	269.736	178.156	340.6	398.232	-624871	-457083	-38335.6	417034	-37897.7	416938	-182324	-302668	7987.47	327796	1.30968e+06	543979	0.0145169	-0.0604692	1.04595	0.475408	0.00163605	-0.00345444	-0.00249789	0.19279	0.736524	0.0706858	0.475408	0.0264703	-0.0300409	1.00357	1
477	885	264.925	341.407	207.628	391.792	1075.72	191.817	150.491	166.997	286.57	198.531	363.631	330.308	-524811	-434525	-65213	397035	-64814.4	396943	-155556	-310442	788.842	338996	1.14863e+06	543538	0.0172269	-0.122133	1.10491	0.445034	0.00348347	-0.00327108	-0.00199811	0.212887	0.719247	0.0678667	0.445034	0.00931841	-0.0545351	1.04522	1
478	890	279.803	303.283	376.268	445.551	949.112	196.078	164.046	191.796	251.122	194.76	343.126	308.87	-648596	-487478	164871	457755	165134	457640	-181511	-273411	53751.3	293875	1.06647e+06	502981	0.00746057	0.252298	0.740242	0.46523	0.00461161	7.81738e-05	0.000939035	0.150766	0.797489	0.0517453	0.46523	0.00107106	0.126388	0.872541	1
479	895	253.611	326.914	272.42	443.405	1108.1	167.931	172.549	174.925	250.222	213.735	366.381	300.702	-596869	-476905	259.188	463247	642.937	463121	-141701	-298713	-21406.3	329060	1.16099e+06	508118	-0.0184934	0.000454167	1.01804	0.477586	0.00395755	-0.00177118	-0.000688673	0.178416	0.798104	0.0234805	0.477586	-0.0102523	-0.0231453	1.0334	1
480	900	312.283	322.925	215.215	419.72	1298.77	236.197	202.255	189.63	281.198	185.078	423.728	370.808	-599548	-474784	-119587	416647	-119089	416563	-180531	-288594	-7772.29	305149	1.37807e+06	557059	0.0199704	-0.195495	1.17552	0.515563	0.00574929	-0.00117455	0.000136539	0.170782	0.727711	0.101507	0.515563	0.00139432	-0.117335	1.11594	1
481	905	281.863	316.671	307.31	455.559	1155.31	141.213	189.237	148.68	262.355	158.263	430.195	339.924	-644676	-480506	27091.4	484808	27480.8	484663	-164505	-291329	-2222.2	324821	1.23055e+06	475371	-0.00746627	0.0423416	0.965125	0.515286	0.00377778	0.00148827	0.00192716	0.170139	0.837342	-0.0074807	0.515286	0.00595543	0.0525242	0.94152	1
482	910	307.203	314.151	305.388	439.686	1182.03	172.669	187.646	183.39	288.98	194.6	400.327	378.636	-650908	-474763	17317.5	457623	17720.1	457501	-186398	-286011	19408.2	313018	1.28068e+06	497138	0.0113272	0.0262969	0.962376	0.555837	0.0051696	0.00234713	0.00288965	0.168524	0.801501	0.0299749	0.555837	-0.000961787	0.0484607	0.952501	1
483	915	292.93	311.378	288.816	386.999	1172.33	185.032	152.351	209.645	237.899	234.369	399.991	381.303	-632048	-427868	971.938	393434	1377.65	393341	-173574	-282207	5711.39	306324	1.25664e+06	503639	0.00433388	0.00152831	0.994138	0.562847	0.0056049	0.00195985	0.00265743	0.19176	0.743236	0.0650043	0.562847	0.00559693	-0.0595487	1.05395	1
484	920	246.773	338.352	297.276	438.413	1089.06	252.71	143.772	189.458	289.141	184.688	437.201	389.243	-615000	-497743	34277.5	433509	34641.1	433423	-136882	-301899	-23897.1	318247	1.13819e+06	587772	-0.0278875	0.0573065	0.970581	0.569816	0.00439294	0.00255686	0.00291271	0.170239	0.722709	0.107052	0.569816	-0.00289537	0.0162223	0.986673	1
485	925	286.517	335.579	292.384	480.043	1033.05	237.206	193.139	189.764	261.304	165.914	456.458	436.691	-593362	-533062	44493.2	485849	44833.3	485738	-180235	-300661	37734.6	319438	1.14003e+06	572420	0.0215017	0.0733602	0.905138	0.573856	0.00472475	0.00395988	0.00411637	0.152142	0.772796	0.0750623	0.573856	-0.00143147	0.0700762	0.931355	1
486	930	251.167	317.166	241.245	392.441	1054.72	160.193	166.97	198.842	232.188	163.113	397.382	326.168	-550769	-425586	-20546.7	406730	-20173.1	406624	-144267	-290056	-9117.83	320020	1.11632e+06	490825	-0.00333084	-0.0374274	1.04076	0.574172	0.00274277	0.00169459	0.00189841	0.200357	0.764264	0.0353789	0.574172	-0.00716513	-0.0679571	1.07512	1
487	935	261.74	298.21	303.191	620.855	976.054	217.722	156.924	217.074	254.423	170.655	449.991	413.946	-586513	-662495	73069.2	653565	73378.2	653380	-161671	-266542	25321	281906	1.0668e+06	514112	0.00494907	0.123963	0.871088	0.546887	0.00230522	0.00324244	0.00307376	0.0754521	0.912107	0.0124405	0.546887	0.0219483	0.0632183	0.914833	1
488	940	258.911	330.965	305.563	479.643	1019.54	193.247	193.043	225.232	243.891	188.189	373.786	390.122	-601941	-519385	63497.2	497827	63825.1	497695	-154949	-300274	9758.45	326562	1.09764e+06	532635	-0.00609198	0.106133	0.899959	0.529859	0.000560433	0.00286069	0.00243215	0.158235	0.806866	0.0348992	0.529859	-0.00125899	0.09823	0.903029	1
489	945	275.388	367.654	308.208	434.82	934.477	161.706	190.033	179.095	268.146	242.049	347.154	445.34	-578762	-466772	90612	455119	90899.6	454994	-178616	-338438	52807.1	377750	1.04991e+06	550147	0.0243113	0.152743	0.822945	0.487328	0.00167949	0.00105146	0.00117368	0.216849	0.763658	0.0194923	0.487328	0.00937822	0.0951133	0.895508	1
490	950	293.795	325.994	331.244	533.554	1161.4	181.219	169.453	205.303	282.489	190.559	415.049	386.775	-669517	-567558	52939.9	563331	53321.1	563169	-175412	-296605	9801.58	324240	1.24906e+06	517480	-0.00329415	0.0793341	0.92396	0.497307	0.00140804	-0.00113375	-0.000654443	0.133731	0.859855	0.00641432	0.497307	-0.0147606	0.0665696	0.948191	1
491	955	288.447	368.918	260.239	420.568	983.68	243.43	158.122	171.474	198.331	214.464	390.803	391.313	-547541	-477786	21434.1	415578	21766.3	415496	-186635	-332128	53926.8	356081	1.10353e+06	615689	0.0425328	0.0374554	0.920012	0.498416	0.00367274	-0.00188774	-0.000837505	0.205583	0.691018	0.103399	0.498416	0.0172413	0.0521445	0.930614	1
492	960	272.655	300.908	281.828	544.184	1037.23	217.89	169.366	188.518	260.863	205.573	416.638	333.427	-584480	-588863	31151.2	565200	31498.1	565050	-166529	-269120	20585.1	284967	1.12734e+06	517351	0.0104702	0.0527331	0.936797	0.463884	-0.000924709	-0.00159602	-0.00147312	0.102894	0.861083	0.0360233	0.463884	-0.00348327	-0.0236968	1.02718	1
493	965	276.473	351.425	280.604	541.114	1058.7	211.218	156.79	173.651	303.713	172.755	450.331	401.099	-589798	-583895	23664.9	563552	24022.2	563400	-168221	-318282	18906.3	345046	1.14858e+06	570286	0.0106476	0.0396901	0.949662	0.445192	-0.00944666	-0.00527251	-0.00607997	0.143829	0.826378	0.0297923	0.445192	0.000551357	0.0234135	0.976035	1
494	970	257.387	293.83	264.732	364.737	1042.69	234.739	159.8	197.423	263.824	162.143	362.951	339.754	-569703	-421503	9910.8	353724	10268	353664	-151352	-260766	1450.08	272045	1.11405e+06	522414	-0.00106442	0.0174156	0.983649	0.429986	-0.0102374	-0.00527519	-0.00623227	0.175258	0.692146	0.132596	0.429986	-0.00436816	0.0361447	0.968223	1
495	975	300.489	302.823	267.327	514.809	1144.77	177.435	183.362	188.824	301.613	173.346	396.531	346.163	-603063	-548399	-15983	542809	-15580	542654	-183376	-274685	22216.5	298620	1.24373e+06	487831	0.0216878	-0.0259427	1.00425	0.412047	-0.00937641	-0.0047051	-0.00560532	0.123758	0.867344	0.00889761	0.412047	-0.00140492	-0.052818	1.05422	1
496	980	258.258	327.443	303.641	391.342	1040.65	171.435	166.653	202.83	241.25	176.526	405.749	314.482	-606477	-427930	55310	402284	55648.4	402183	-152378	-298899	3032.94	328678	1.11345e+06	511475	-0.00988093	0.0921055	0.917775	0.408205	-0.00886871	-0.003335	-0.00439504	0.206855	0.74566	0.0474849	0.408205	0.00636186	0.0683796	0.925259	1
497	985	281.038	294.935	264.931	409.935	1245.11	172.304	195.498	195.87	285.8	122.615	438.077	285.386	-631101	-446062	-47134.8	423455	-46684.7	423346	-155445	-267577	-28580.4	290985	1.30002e+06	474725	-0.0129398	-0.0756439	1.08858	0.430342	-0.00696966	-0.00485888	-0.00527345	0.16745	0.790398	0.042152	0.430342	0.00300369	-0.0595766	1.05657	1
498	990	273.178	314.605	321.411	341.951	1016.26	125.261	175.779	175.634	291.85	182.328	371.119	382.552	-616179	-366501	82680.9	358454	82999.9	358355	-168962	-290812	27121	326955	1.1115e+06	460483	0.00408647	0.133633	0.862281	0.438104	-0.00639753	-0.004526	-0.0048942	0.24145	0.741961	0.0165891	0.438104	0.00395371	0.054833	0.941213	1
499	995	299.589	345.911	349.164	447.173	1196.36	248.364	177.611	169.308	290.3	205.982	439.894	343.213	-697309	-504847	63689.6	444829	64078.7	444737	-177762	-309564	6584.03	328184	1.28314e+06	593068	-0.0076192	0.0920365	0.915583	0.474933	-0.00663746	-0.00534756	-0.00560768	0.172999	0.728715	0.098286	0.474933	0.000475032	0.0365445	0.96298	1
500	1000	286.216	304.093	282.551	436.816	1201.91	202.779	190.79	177.408	276.497	180.727	358.753	390.72	-634970	-481109	-14613.6	445797	-14191.5	445689	-164398	-273573	-10392	292912	1.2721e+06	509168	-0.00517992	-0.0231304	1.02831	0.439569	-0.00723195	-0.0064746	-0.00663684	0.154139	0.783811	0.0620502	0.439569	0.0100548	-0.130534	1.12048	1
501	1005	261.458	294.42	357.25	383.131	1165.07	166.08	177.601	185.019	341.881	203.352	458.81	371.318	-695619	-418419	81857.3	394340	82228.2	394240	-143997	-267655	-28487.5	292153	1.2147e+06	469251	-0.0379337	0.122159	0.915774	0.444796	-0.00751199	-0.00492822	-0.00543278	0.183822	0.769252	0.0469255	0.444796	-0.0229907	0.0683403	0.95465	1
502	1010	258.636	321.525	283.001	399.278	1211.44	189.826	198.89	180.686	276.847	144.459	396.415	395.258	-638285	-441118	-16792.9	406222	-16366.6	406125	-137016	-291518	-44858.3	316657	1.24782e+06	519083	-0.0329677	-0.0271548	1.06012	0.445034	-0.00407415	-0.005094	-0.00491491	0.192272	0.743872	0.0638567	0.445034	-0.0259413	0.0449518	0.98099	1
503	1015	280.002	289.586	258.917	410.284	1149.26	164.594	140.58	191.173	285.91	147.84	391.284	343.442	-596337	-444066	-26940.4	426039	-26531.5	425926	-163274	-263147	-2651.56	287005	1.22366e+06	462520	0.00383827	-0.0450057	1.04117	0.428877	-0.000795846	-0.00365838	-0.00312538	0.164385	0.801736	0.0338792	0.428877	0.0128175	-0.0298407	1.01702	1
504	1020	263.456	314.721	283.101	438.163	1101.04	174.603	196.858	183.352	276.698	207.863	491.482	410.005	-604998	-473884	14562.6	455321	14938.2	455200	-151813	-286381	-8067.03	313127	1.16679e+06	499311	-0.0100781	0.0243193	0.985759	0.406027	-3.65376e-05	-0.0019865	-0.00162197	0.169317	0.798186	0.0324971	0.406027	-0.00143792	-0.0238148	1.02525	1
505	1025	282.707	279.302	303.041	394.736	1043.31	161.735	161.487	203.491	309.855	148.11	415.137	376.396	-606706	-428259	53865.7	408938	54205.6	408831	-175629	-253526	30442.4	275968	1.14369e+06	448436	0.0131644	0.0876076	0.899228	0.400998	-0.0013703	-0.00170006	-0.00164231	0.164135	0.798197	0.0376682	0.400998	0.0243338	0.0255595	0.950107	1
506	1030	302.494	322.445	313.924	392.839	1313.63	183.294	170.785	195.956	279.958	171.366	464.879	323.389	-698903	-432954	-10086.7	400652	-9627.6	400556	-169755	-293003	-23253.6	319565	1.37845e+06	515020	-0.0150665	-0.0146397	1.02971	0.467488	-0.00128756	-0.00300298	-0.00268588	0.198498	0.741747	0.0597547	0.467488	-0.0169502	-0.0553516	1.0723	1
507	1035	275.739	344.806	335.487	464.468	1158.2	181.864	178.723	206.77	301.463	191.339	435.754	270.892	-672627	-501360	58731	483568	59108.8	483438	-158353	-314624	-10093.6	345727	1.22576e+06	539646	-0.0197388	0.0890504	0.930688	0.456954	0.00212142	-0.00218468	-0.00137342	0.178899	0.792008	0.029093	0.456954	0.010746	0.053876	0.935378	1
508	1040	292.112	345.761	297.327	449.793	1101.37	204.966	187.839	185.776	322.757	193.17	443.494	386.464	-618771	-494242	30854.2	460127	31223.4	460014	-179321	-313415	24847.4	340290	1.20005e+06	558861	0.013355	0.0491898	0.937455	0.456677	0.00330292	-0.00250859	-0.00141247	0.181579	0.76197	0.0564511	0.456677	0.00522723	-0.0276458	1.02242	1
509	1045	301.574	318.421	252.153	436.641	1169.02	197.312	172.779	211.112	350.634	134.467	454.471	420.724	-595813	-479289	-40324.2	447142	-39903.2	447033	-182186	-287846	16604.3	310963	1.26399e+06	521380	0.0226725	-0.0661609	1.04349	0.48713	0.00211554	-0.000936772	-0.000359983	0.167745	0.776474	0.0557812	0.48713	0.0333419	-0.0276454	0.994304	1
510	1050	334.095	453.494	400.428	593.251	1169.55	222.851	241.06	279.317	330.328	202.641	547.749	497.974	-738471	-637518	130326	620317	130679	620147	-213390	-415303	53915.5	459329	1.30186e+06	696937	0.01286	0.174205	0.812935	0.498654	0.000733428	7.34999e-05	0.000198992	0.188534	0.789622	0.0218437	0.498654	-0.00464165	0.12606	0.878581	1
511	1055	282.412	321.525	278.458	437.639	1082.48	208.414	192.295	179.488	280.388	185.348	391.255	343.665	-594924	-483605	14466.2	445151	14835.4	445045	-171739	-289806	19020.3	311397	1.17406e+06	533659	0.0126898	0.0239996	0.963311	0.516712	0.00313408	6.51804e-05	0.000647973	0.167197	0.766619	0.0661841	0.516712	-0.00237047	0.0330145	0.969356	1
512	1060	265.296	333.272	238.276	381.01	978.997	212.002	172.108	219.825	234.828	181.927	367.63	384.024	-525018	-430267	-2540.12	378903	-2199.98	378825	-164818	-300765	28584.1	323914	1.0732e+06	550000	0.0273598	-0.00472351	0.977364	0.509623	0.00243834	0.00226651	0.00230559	0.207063	0.698316	0.0946211	0.509623	0.0306041	0.0165577	0.952838	1
513	1065	255.327	328.988	303.965	494.018	1010.68	170.061	177.552	193.838	299.862	168.014	396.872	347.523	-597727	-526190	64163.9	520947	64488.4	520798	-152321	-300510	8136.87	330846	1.08657e+06	512177	-0.00767585	0.108175	0.899501	0.508673	0.00123764	0.00440709	0.00381796	0.15521	0.836416	0.00837388	0.508673	0.0294592	0.0412682	0.929273	1
514	1070	301.326	276.103	360.969	371.176	1254.22	153.24	185.566	194.327	274.947	138.008	430.987	294.716	-726151	-403048	60914.4	384203	61324.5	384102	-174103	-251234	-7789.27	274686	1.33052e+06	438090	-0.0170192	0.0853239	0.931695	0.5198	0.000470692	0.00667244	0.00551411	0.177179	0.784392	0.0384289	0.5198	-0.0260949	-0.0401032	1.0662	1
515	1075	299.85	324.1	368.605	475.101	1357.76	178.948	137.263	208.275	259.583	213.954	478.324	332.718	-764797	-510697	40414.9	496641	40869.2	496505	-163151	-294993	-38785.1	322700	1.41001e+06	513517	-0.0338306	0.0546518	0.979179	0.551758	0.00397413	0.00743734	0.00680108	0.158018	0.81885	0.0231319	0.551758	-0.02517	0.0723673	0.952803	1
516	1080	284.952	311.007	261.962	496.39	1022.31	216.768	176.182	167.314	241.119	234.329	494.062	407.707	-560878	-542592	12487.2	510463	12836.4	510334	-179720	-278929	38970	296917	1.1298e+06	528100	0.0310643	0.0215528	0.947383	0.507326	0.00736185	0.00958464	0.00918998	0.129839	0.818665	0.0514959	0.507326	0.020159	-0.0360942	1.01594	1
517	1085	566.629	304.299	527.564	480.117	1132.29	188.256	197.923	207.393	386.88	216.805	374.093	440.122	-849386	-518332	287318	499785	287596	499651	-440294	-275107	332318	297258	1.54039e+06	498016	0.131805	0.293637	0.574558	0.546491	0.00508345	0.0118898	0.0106315	0.137418	0.831753	0.0308284	0.546491	0.0610293	0.0970341	0.841937	1
518	1090	313.952	311.886	328.224	581.446	1192.85	208.189	207.748	181.31	233.668	170.695	512.667	396.702	-676125	-621740	40559.8	610868	40956.9	610696	-191887	-280563	24120.1	300357	1.29693e+06	522384	0.00981009	0.0593944	0.930796	0.576865	-0.00316134	0.0101844	0.00767982	0.10008	0.884212	0.0157089	0.576865	0.00502221	-0.0335602	1.02854	1
519	1095	262.556	327.374	284.773	529.809	1068.49	151.39	202.389	215.569	226.397	231.648	386.464	396.22	-596762	-554939	25697.9	567457	26057.8	567283	-153945	-300678	106.738	334270	1.14023e+06	495676	-0.00575425	0.0433134	0.962441	0.563797	-0.00722786	0.0117678	0.00819516	0.142372	0.877018	-0.0193903	0.563797	0.0131013	-0.00513761	0.992036	1
520	1100	257.456	327.944	296.828	442.031	1134.76	192.518	164.266	208.888	258.814	165.914	469.529	390.463	-628388	-483019	20831.3	454708	21216.1	454593	-142941	-297439	-24521.8	323289	1.18633e+06	528585	-0.0247654	0.0339866	0.990779	0.523166	-0.0102211	0.0116818	0.007557	0.174077	0.777555	0.0483682	0.523166	0.00656074	0.0407118	0.952727	1
521	1105	254.476	338.188	321.435	476.399	1043	180.771	168.647	218.723	272.657	197.441	410.113	405.409	-624290	-512495	75141.2	497620	75472.6	497484	-148526	-308365	-1989.85	338413	1.11094e+06	531168	-0.0181768	0.12256	0.895617	0.522731	-0.00870137	0.0128336	0.00878194	0.168216	0.807686	0.0240977	0.522731	-0.0136003	0.0552963	0.958304	1
522	1110	276.528	343.447	337.31	442.83	992.819	228.88	194.376	222.749	290.03	207.933	378.86	378.067	-624372	-494782	107627	445339	107928	445241	-174340	-308989	37611.8	330858	1.09698e+06	574950	0.00708608	0.171152	0.821762	0.543363	-0.00885726	0.0130707	0.00894506	0.177655	0.740206	0.0821398	0.543363	0.011957	0.0465663	0.941477	1
523	1115	285.042	316.932	300.247	523.02	1112.81	225.011	192.822	199.465	284.009	188.579	406.06	378.777	-625036	-570677	30981	538806	31354.1	538669	-171473	-283864	13465.9	301410	1.20088e+06	541386	0.00416561	0.0493578	0.946477	0.503247	-0.00750073	0.0106709	0.00725158	0.122143	0.82886	0.0489969	0.503247	0.0133233	0.0254578	0.961219	1
524	1120	271.049	312.682	288.616	490.924	950.766	190.583	194.241	203.674	326.568	228.738	407.848	469.786	-564860	-529421	63435.7	511575	63739.7	511438	-172946	-282949	43199.9	306256	1.05769e+06	509494	0.0229031	0.109719	0.867378	0.508831	-0.00461991	0.0103924	0.00757207	0.139079	0.831937	0.0289838	0.508831	0.0203054	0.0764948	0.9032	1
525	1125	322.156	290.98	319.314	472.481	1201.99	168.743	162.014	213.95	376.089	137.607	389.836	466.638	-670327	-505093	27710.8	496510	28116.1	496371	-198930	-264104	30984.5	287437	1.31355e+06	467379	0.0174385	0.0406078	0.941954	0.460518	-0.00596553	0.00765839	0.00509382	0.133859	0.85146	0.0146809	0.460518	0.0168588	-0.0427301	1.02587	1
526	1130	249.478	285.811	262.709	501.581	1042.39	204.125	183.352	218.944	271.457	159.543	343.554	344.773	-567666	-543758	7668.22	520020	8026.25	519883	-143780	-255878	-7573.14	271471	1.1047e+06	489172	-0.00862941	0.0136303	0.994999	0.464399	-0.00874916	0.00752276	0.0044551	0.109447	0.851703	0.0388498	0.464399	-0.0041059	-0.00176089	1.00587	1
527	1135	283.208	352.935	313.349	519.351	1162.85	174.379	214.391	236.122	303.513	237.29	434.136	447.41	-652760	-551840	31913.8	548906	32303.9	548747	-165103	-323126	-2806.34	357209	1.23801e+06	543136	-0.00884534	0.0493284	0.959517	0.470062	-0.00712088	0.00564438	0.00323708	0.161399	0.834188	0.00441324	0.470062	0.00106405	-0.0136045	1.01254	1
528	1140	284.801	296.555	312.55	395.211	1141.1	163.024	160.509	140.521	307.444	167.165	385.414	405.977	-645414	-429105	37149.5	409120	37530	409013	-168638	-269988	5184.91	295477	1.22278e+06	469313	-0.00372781	0.057776	0.945952	0.458221	-0.0057839	0.00466509	0.00269473	0.179571	0.782264	0.0381654	0.458221	-0.00955684	0.0486096	0.960947	1
529	1145	320.151	291.399	306.711	397.457	1039.78	192.405	186.103	187.636	326.459	145.739	365.842	349.88	-609164	-440148	59092	403394	59428.6	403300	-211939	-262328	74574.7	281225	1.18403e+06	486417	0.0464307	0.0924754	0.861094	0.469666	-0.00374946	0.00497588	0.00333362	0.165826	0.764553	0.0696208	0.469666	0.00815055	0.0429217	0.948928	1
530	1150	270.87	323.516	326.427	455.109	1009.53	160.585	151.028	176.037	298.502	196.741	466.609	409.947	-618966	-485931	90363.1	478808	90676.8	478673	-167364	-296123	26366.6	327224	1.10357e+06	498444	0.00179142	0.145728	0.852481	0.430382	-0.00504492	0.00416436	0.00242792	0.171427	0.816474	0.0120988	0.430382	-0.000726026	0.0675242	0.933202	1
531	1155	283.078	298.793	360.145	415.227	1205.69	164.286	179.767	172.135	285.279	179.287	416.128	351.352	-710686	-448722	73697.6	431820	74085.9	431704	-161034	-272023	-15077.8	297699	1.27145e+06	472880	-0.025327	0.106339	0.918987	0.449588	-0.00323947	0.000282206	-0.000385554	0.170106	0.798677	0.0312169	0.449588	-0.0034905	0.0224977	0.980993	1
532	1160	255.142	298.319	269.773	441.233	928.281	221.703	189.592	176.977	295.632	148.5	413.888	333.486	-539952	-491076	48091.6	445530	48394	445429	-159729	-266281	31238.1	280906	1.02174e+06	517360	0.0168862	0.087553	0.895561	0.427927	0.00112493	-0.000970096	-0.000575137	0.142558	0.777945	0.079497	0.427927	0.00022985	0.0502679	0.949502	1
533	1165	291.797	316.815	263.609	477.497	1089.82	201.097	160.03	200.75	339.631	173.455	370.692	384.821	-582874	-519697	-4718.06	493134	-4338.66	493007	-180082	-285954	27752.2	308042	1.19063e+06	522499	0.0245056	-0.00791207	0.983407	0.413235	0.00142781	-0.00155473	-0.000992952	0.146099	0.810292	0.0436091	0.413235	0.0235342	0.00723404	0.969232	1
534	1170	276.803	324.765	316.419	504.751	959.933	143.287	183.534	193.043	272.807	210.194	413.689	361.96	-594351	-528409	92867.9	540886	93163.4	540720	-177632	-298916	47233.5	333558	1.0715e+06	486318	0.0186636	0.153325	0.828011	0.407096	0.00274835	-0.00054208	8.10378e-05	0.152866	0.867186	-0.0200515	0.407096	0.00103799	0.0694508	0.929511	1
535	1175	286.071	283.552	322.109	444.703	1346.46	152.847	186.63	164.793	309.975	183.568	466.638	324.467	-716696	-473591	-9947.86	469010	-9477.47	468876	-150950	-258429	-51460	283378	1.38529e+06	446360	-0.0355837	-0.0143507	1.04993	0.402938	-0.000539837	-0.000644274	-0.000626284	0.144085	0.847677	0.00823765	0.402938	-0.0263819	-0.0430139	1.0694	1
536	1180	298.91	304.197	273.017	431.374	1175.16	140.4	200.089	175.634	276.497	173.846	443.013	406.716	-617721	-457018	-18027.9	457179	-17613.6	457045	-179060	-279415	11798.2	310682	1.26574e+06	460370	0.0133957	-0.0288025	1.01541	0.387573	0.00191894	-0.00224577	-0.00146154	0.172255	0.828087	-0.000342132	0.387573	0.0147106	-0.0677116	1.053	1
537	1185	262.206	300.029	257.044	419.496	1041.71	181.444	180.342	193.484	271.957	180.537	409.748	393.329	-562018	-458013	1332.8	431882	1693.12	431773	-156074	-271631	7279.37	294267	1.11883e+06	487758	0.00617803	0.00235284	0.991469	0.391613	0.00266302	-0.00271653	-0.00170301	0.164588	0.78779	0.0476229	0.391613	-0.00277746	-0.0151269	1.0179	1
538	1190	300.619	319.486	218.535	446.001	1152.37	170.398	180.17	229.21	292.521	169.765	491.652	411.279	-558470	-480145	-74336.9	465539	-73908	465412	-182802	-291347	20216.9	319805	1.24984e+06	501499	0.0349673	-0.12848	1.09351	0.392563	0.00243921	-0.00153787	-0.000787236	0.170344	0.804463	0.0251927	0.392563	0.0165574	-0.168124	1.15157	1
539	1195	263.216	352.695	283.45	409.562	1183.99	173.566	173.038	207.92	286.85	213.964	446.473	371.206	-630418	-446084	-8508.61	422668	-8095.07	422560	-143944	-322970	-31817	357162	1.23157e+06	542222	-0.0242207	-0.0138078	1.03803	0.414502	0.00110723	-0.000465813	-0.00016851	0.21646	0.742464	0.0410765	0.414502	-0.0172791	-0.0439628	1.06124	1
540	1200	286.421	328.089	256.046	458.528	1238.52	168.575	138.548	187.243	214.574	201.212	479.033	357.251	-620570	-491633	-55505.3	480485	-55054.2	480352	-161225	-299782	-20515.5	330230	1.30105e+06	509976	-0.00463387	-0.0898536	1.09449	0.43256	0.00131566	-0.00512564	-0.00391742	0.171583	0.809679	0.0187378	0.43256	0.0165868	-0.0409611	1.02437	1
541	1205	281.588	330.828	230.215	479.793	1092.09	163.585	161.611	217.391	286.38	214.625	468.056	348.291	-551468	-510560	-43827.4	506392	-43431.7	506247	-170062	-302874	15349.9	334798	1.18065e+06	509217	0.0241745	-0.0775702	1.0534	0.407888	0.00386532	-0.00439692	-0.00284093	0.164653	0.828575	0.00677211	0.407888	0.00119018	-0.0429107	1.04172	1
542	1210	298.669	320.55	247.66	397.432	1196.86	171.744	172.817	148.421	269.506	174.196	405.122	353.111	-599913	-433876	-53376.9	409212	-52941.1	409108	-176831	-292246	5381.47	320650	1.28248e+06	503780	0.0162662	-0.0875389	1.07127	0.400364	0.00418318	-0.0040128	-0.00246829	0.197258	0.757156	0.0455861	0.400364	0.00282401	-0.100091	1.09727	1
543	1215	292.195	332.263	196.022	436.966	994.081	250.635	196.149	208.227	273.707	198.331	442.333	351.211	-488971	-495724	-55481.2	432428	-55114.7	432342	-189280	-296238	55302.1	311819	1.11601e+06	579134	0.0675073	-0.105856	1.03835	0.455489	0.00174603	-0.00268726	-0.00185329	0.166493	0.72711	0.106397	0.455489	0.0229252	-0.147314	1.12439	1
544	1220	292.34	316.746	233.484	588.36	912.778	203.031	153.339	200.702	242.53	192.39	346.076	376.226	-500389	-626824	10676.5	620291	10988.4	620114	-196905	-285709	78473.6	307416	1.05241e+06	523936	0.0708645	0.0197802	0.909355	0.486021	0.0017264	-0.000606276	-0.000165164	0.102303	0.88837	0.00932734	0.486021	0.028474	0.0441638	0.927362	1
545	1225	279.522	332.524	236.553	496.914	1088.56	160.165	186.679	195.305	259.984	166.104	432.153	410.627	-556492	-525980	-35526.2	527082	-35135	526927	-168401	-304818	13969.7	337719	1.1755e+06	508487	0.0208411	-0.0625238	1.04168	0.512157	-0.00149406	0.000872171	0.000425446	0.15883	0.842979	-0.00180969	0.512157	0.0198723	-0.0752665	1.05539	1
546	1230	287.115	315.147	209.724	451.167	1044.82	154.698	175.779	169.329	331.94	241.451	368.058	376.537	-517483	-480362	-54056	475933	-53672.5	475796	-179726	-288622	35091.8	319249	1.14995e+06	484191	0.0460947	-0.0996785	1.05358	0.486655	-0.00299984	0.00213547	0.00116666	0.16786	0.824514	0.00762619	0.486655	0.0308519	-0.0265694	0.995717	1
547	1235	247.013	334.013	256.245	537.221	1000.89	164.202	130.985	195.364	259.714	173.415	298.403	439.782	-548908	-565937	11962.9	572371	12304.9	572199	-145231	-305878	1328.43	338293	1.06932e+06	513368	-0.00172293	0.0218327	0.97989	0.534136	-0.00335164	0.00402815	0.00263864	0.141775	0.868024	-0.00979913	0.534136	0.00454943	-0.0188848	1.01434	1
548	1240	242.269	311.797	262.06	520.599	1094.34	207.124	165.771	227.082	238.22	200.551	473.673	397.639	-582751	-562942	-7778.71	541078	-7396.52	540934	-132069	-280576	-30576.6	300556	1.13714e+06	521446	-0.0253015	-0.0136694	1.03897	0.52681	-0.00301184	0.00409837	0.00276023	0.122606	0.843349	0.0340447	0.52681	-0.0134586	-0.029816	1.04327	1
549	1245	277.153	323.715	288.366	487.754	976.727	151.95	218.072	199.063	256.494	163.044	375.827	310.599	-572469	-514693	55801.3	518855	56117.4	518701	-176422	-297110	42884.9	329897	1.08508e+06	491902	0.0240575	0.0951165	0.880826	0.51687	-0.00110845	0.00476814	0.00366611	0.157858	0.848999	-0.00685734	0.51687	0.0153548	0.032767	0.951878	1
550	1250	277.407	323.056	221.055	480.417	938.991	256.495	152.044	212.177	224.686	190.669	386.094	360.798	-496371	-539254	-11057.9	480822	-10728.2	480719	-180141	-286850	53855.4	299555	1.05578e+06	573127	0.0546099	-0.0210972	0.966487	0.515405	-0.0041723	0.00419323	0.00261705	0.137951	0.768667	0.0933825	0.515405	0.0408307	-0.00628869	0.965458	1
551	1255	273.418	331.034	312.6	479.493	992.931	188.508	186.324	184.436	259.904	253.493	436.065	482.04	-600658	-517808	79131.4	498995	79443.8	498861	-171341	-300777	33997.7	327983	1.09348e+06	528998	0.0106695	0.13033	0.859001	0.524196	-0.00613151	0.00519995	0.00306358	0.159404	0.810096	0.0304999	0.524196	-0.000406534	0.0714172	0.928989	1
552	1260	296.074	295.779	291.46	397.607	1107.57	146.147	171.677	189.947	371.348	188.929	439.126	381.274	-615007	-426304	22343.4	416656	22718.1	416540	-182559	-270797	27658.4	299359	1.20947e+06	455185	0.017482	0.0356845	0.946834	0.522058	-0.0054386	0.00325421	0.00161322	0.18202	0.799516	0.0184639	0.522058	0.0105297	-0.0217993	1.01127	1
553	1265	290.726	324.69	261.212	543.66	1214.19	204.293	193.408	181.885	308.144	157.712	395.137	339.725	-618177	-584248	-42668.4	568444	-42230.8	568288	-167602	-293227	-8671.22	316209	1.28692e+06	534072	0.0022314	-0.0688706	1.06664	0.502812	-0.00643261	0.00238041	0.000714111	0.124224	0.85212	0.0236567	0.502812	0.00314612	-0.0522157	1.04907	1
554	1270	271.084	323.049	253.001	451.042	1101.62	165.267	187.195	179.278	285.29	219.945	416.157	423.105	-576249	-483438	-20276.9	472798	-19887.2	472666	-159089	-295244	553.144	325362	1.17603e+06	501579	0.0052061	-0.035008	1.0298	0.491803	-0.00248396	0.00337773	0.00227456	0.171977	0.809845	0.0181781	0.491803	0.0276459	0.00136404	0.97099	1
555	1275	289.896	308.858	344.421	382.782	1116.85	223.609	187.963	204.373	296.912	153.011	469.898	429.66	-668709	-435479	80723.4	377660	81078.1	377587	-175766	-276233	17915.1	292506	1.20963e+06	530990	-0.00277922	0.121052	0.881727	0.5	-0.00102905	0.000785216	0.000443031	0.181655	0.709722	0.108623	0.5	0.00102533	0.0525211	0.946454	1
556	1280	274.468	315.367	281.103	510.267	1211.83	242.056	179.106	216.778	320.857	235.419	429.768	449.908	-636580	-563574	-19089.4	519292	-18662	519169	-152195	-280790	-26732	294784	1.26635e+06	552950	-0.017444	-0.0304988	1.04794	0.491605	0.00630375	-0.00206912	-0.000485492	0.122523	0.808556	0.0689207	0.491605	-0.00698622	0.00625665	1.00073	1
557	1285	256.852	311.007	226.371	519.776	1055.9	242.253	172.452	171.973	237.589	204.793	426.536	339.214	-536830	-572772	-38014	530190	-37633.1	530062	-149622	-276582	-2902.93	289706	1.12379e+06	548085	0.0067815	-0.0703366	1.06356	0.468557	0.0126489	-0.00181619	0.000924711	0.115314	0.818939	0.0657461	0.468557	0.00889176	-0.01845	1.00956	1
558	1290	269.614	381.166	252.851	520.55	1236.31	173.257	197.836	197.347	247.702	242.651	381.697	328.039	-616830	-552654	-58558.9	550604	-58107.3	550445	-145276	-350360	-39248.9	390046	1.27996e+06	574763	-0.0196785	-0.0967891	1.11647	0.453429	0.0150449	-0.00470521	-0.000969221	0.181509	0.815509	0.00298264	0.453429	0.0221442	-0.0906583	1.06851	1
559	1295	265.125	331.659	156.189	533.503	964.083	168.856	152.092	204.431	221.926	236.4	394.462	458.387	-441620	-563771	-92877.5	566770	-92506.5	566603	-166026	-303187	32607	334263	1.06131e+06	514306	0.0616047	-0.197407	1.1358	0.452083	0.0183202	-0.00381762	0.000374194	0.140571	0.864043	-0.00461434	0.452083	0.0549042	-0.0885295	1.03363	1
560	1300	291.9	345.136	289.789	508.495	1040.73	156.38	188.259	186.314	264.835	215.945	426.109	337.937	-593190	-535965	39329.8	541493	39674.7	541332	-184701	-317288	41761.9	353318	1.15225e+06	520041	0.0258934	0.0645704	0.909536	0.416799	0.0154873	-0.00356892	3.85857e-05	0.164135	0.844536	-0.00867148	0.416799	0.0360037	0.0791003	0.884896	1
561	1305	244.603	338.888	239.473	548.827	967.11	180.995	198.363	196.407	255.593	192.539	390.745	408.159	-522574	-582168	2202.24	580987	2536.37	580818	-146026	-309017	8111.64	339156	1.04006e+06	532150	0.00721247	0.0041792	0.988608	0.477665	0.015508	-0.00651228	-0.00235045	0.13744	0.86085	0.00171003	0.477665	0.0224144	-0.0399107	1.0175	1
562	1310	264.651	353.979	189.408	545.981	1037.45	160.866	215.004	183.438	238.019	176.996	431.074	381.614	-495730	-573347	-75371.9	583405	-74982.5	583228	-158815	-325373	11300.7	362235	1.1183e+06	533741	0.031031	-0.147349	1.11632	0.466458	0.0178686	-0.00631289	-0.0017402	0.153649	0.861246	-0.0148949	0.466458	0.0254218	-0.0649397	1.03952	1
563	1315	262.22	342.761	239.274	480.267	993.772	130.784	205.888	185.249	228.738	192.66	335.867	393.81	-530445	-501098	-5571.33	516220	-5224.86	516060	-160502	-317362	20860.8	357825	1.08125e+06	497234	0.0208219	-0.010298	0.989476	0.446737	0.0160353	-0.00610788	-0.00192157	0.181255	0.843512	-0.0247669	0.446737	0.0397999	-0.0664808	1.02668	1
564	1320	474.659	329.029	560.958	459.128	1266.56	154.894	284.848	167.986	437.4	166.844	396.299	364.457	-922076	-488072	287795	485047	288119	484907	-339546	-301945	188386	335185	1.53978e+06	500330	0.0574802	0.294156	0.648364	0.462617	0.0152046	-0.00662406	-0.00249894	0.175255	0.819683	0.00506192	0.462617	0.0437232	0.138419	0.817858	1
565	1325	245.633	288.426	245.638	481.914	983.988	188.481	185.029	187.061	258.314	199.782	386.293	385.302	-533601	-520127	4527.29	501791	4866.35	501657	-145462	-259832	4522.35	278910	1.05448e+06	479916	0.00312225	0.00845593	0.988422	0.446182	0.0140258	-0.0150275	-0.00955478	0.12314	0.845981	0.0308787	0.446182	0.0137532	0.00545677	0.98079	1
566	1330	282.947	356.334	282.851	342.425	1090.19	126.382	189.334	175.118	297.922	195.271	395.084	295.085	-601477	-367296	17343.9	358683	17714.7	358584	-171544	-330811	17455.3	374705	1.18072e+06	509411	0.0106397	0.0285222	0.960838	0.440044	0.0121605	-0.0132912	-0.00849724	0.277029	0.706092	0.0168782	0.440044	0.00144855	-0.0290038	1.02756	1
567	1335	270.844	302.933	208.301	362.965	884.378	173.874	177.332	173.286	185.388	192.82	356.571	314.258	-467600	-401396	-10295.6	368905	-9985.13	368818	-178861	-275119	61747.9	299754	1.00539e+06	485166	0.0650865	-0.0206281	0.955542	0.427134	0.0128591	-0.0159348	-0.0105139	0.201848	0.73359	0.0645626	0.427134	0.0666883	-0.0271931	0.960505	1
568	1340	226.801	345.341	234.956	545.032	1050.77	166.304	158.198	188.001	245.761	192.35	434.422	405.04	-543529	-574079	-26673	580773	-26298.4	580599	-121215	-316572	-36066.6	350747	1.08516e+06	528061	-0.0276053	-0.0504094	1.07801	0.446737	0.0105422	-0.0185813	-0.0131053	0.146632	0.863362	-0.00999456	0.446737	-0.0323278	0.00544435	1.02688	1
569	1345	293.04	330.148	225.572	425.884	1206.03	200.424	193.494	151.641	263.525	206.773	419.248	334.734	-581458	-469891	-81414.4	433870	-80964.1	433767	-170577	-298829	-3697.2	323591	1.28319e+06	537323	0.0154457	-0.137867	1.12242	0.431411	0.0134742	-0.0171485	-0.0113839	0.182317	0.755041	0.062642	0.431411	0.0159736	-0.0688434	1.05287	1
570	1350	262.2	285.646	215.34	343.747	960.69	187.219	147.798	160.499	263.445	151.111	359.578	373.986	-497440	-386963	-23780.5	342992	-23438.3	342920	-163528	-257277	30198	276065	1.05528e+06	475725	0.0357629	-0.0461207	1.01036	0.44341	0.0106945	-0.0140772	-0.00941459	0.193848	0.714585	0.0915666	0.44341	0.0603379	-0.088999	1.02866	1
571	1355	251.442	325.823	243.167	411.533	1089.43	140.821	165.11	180.246	258.624	168.405	346.503	286.348	-563111	-438077	-28153.7	434204	-27765.1	434080	-141335	-300160	-18622.3	335474	1.14385e+06	485602	-0.0100415	-0.0504918	1.06053	0.44048	0.0105897	-0.0145109	-0.00978706	0.20176	0.791241	0.00699902	0.44048	0.0128204	-0.0959345	1.08311	1
572	1360	249.533	343.406	213.219	464.269	947.934	153.941	149.609	173.382	229.858	176.956	300.129	340.944	-491544	-492725	-22614.4	491240	-22277	491097	-152529	-315850	19215.9	352015	1.03069e+06	516136	0.0252825	-0.0448611	1.01958	0.440242	0.0115203	-0.0145436	-0.00963702	0.184364	0.81323	0.00240615	0.440242	0.0235869	-0.0203173	0.99673	1
573	1365	255.431	299.583	213.942	376.866	972.045	142.979	158.687	159.435	218.815	176.336	359.462	345.682	-499530	-405413	-28604.1	393660	-28256	393553	-155977	-274744	19187.6	304637	1.05639e+06	457080	0.0263976	-0.0557688	1.02937	0.442816	0.0106062	-0.0143492	-0.00965252	0.198862	0.777965	0.0231731	0.442816	0.0242601	-0.039888	1.01563	1
574	1370	294.07	343.076	207.353	398.979	1007.68	198.882	161.429	221.12	210.894	177.306	421.575	405.89	-503972	-443568	-46277.1	403314	-45909.6	403222	-189829	-311395	53613.6	338919	1.12883e+06	550999	0.0619871	-0.086178	1.02419	0.444876	0.00627196	-0.0143188	-0.0104506	0.208203	0.719983	0.0718131	0.444876	0.0342862	-0.0307719	0.996486	1
575	1375	252.307	326.819	210.523	447.173	1023.77	164.987	174.849	203.664	220.215	183.218	374.127	422.794	-511885	-479635	-47178.4	468421	-46805	468291	-148212	-298892	952.837	329783	1.09336e+06	505699	0.0132016	-0.090959	1.07776	0.422382	0.00293062	-0.0117788	-0.00901994	0.177109	0.803698	0.0191929	0.422382	0.022944	-0.005119	0.982175	1
576	1380	292.45	297.42	262.186	481.865	1164.79	166.332	181.492	184.185	268.426	182.748	322.762	379.913	-604175	-513382	-27569.7	508002	-27155.2	507857	-173807	-270515	7291.92	295537	1.25017e+06	472903	0.0121012	-0.0450881	1.03299	0.461746	0.000292624	-0.0100758	-0.00813619	0.135692	0.855289	0.00901973	0.461746	0.00308397	-0.0437158	1.04063	1
577	1385	292.085	320.371	245.488	481.041	1072.05	173.538	128.847	186.534	291.701	180.767	376.026	394.291	-560085	-514769	-20562.4	505014	-20182.9	504873	-181996	-291908	33114.2	319936	1.17702e+06	504981	0.0336233	-0.0355014	1.00188	0.433787	0	0	0	0.153462	0.830538	0.0159999	0.433787	0.0429259	-0.0566808	1.01375	1
578	1390	248.578	337.947	257.494	533.926	1182.65	169.388	184.378	193.924	309.235	161.953	441.823	366.809	-605066	-564338	-38027.5	567107	-37602.6	566939	-130001	-309182	-48297.1	341357	1.21366e+06	521965	-0.0328441	-0.0648896	1.09773	0.449747	0	0	0	0.145054	0.859183	-0.00423703	0.449747	-0.0101871	-0.0614805	1.07167	1
579	1395	344.772	328.624	420.793	354.355	1263.73	131.26	257.425	172.662	383.569	216.926	683.535	393.213	-786518	-380236	127138	371045	127525	370943	-214980	-303732	39567.6	341406	1.388e+06	481330	0.00355963	0.16107	0.835371	0.47822	0	0	0	0.243297	0.738478	0.0182248	0.47822	0.0189138	0.0845246	0.896562	1
580	1400	350.202	314.866	524.17	448.52	2034.25	143.372	270.104	182.326	602.635	164.404	895.687	338.053	-1.11886e+06	-474394	28193.3	476088	28886.7	475948	-149254	-289395	-172203	322130	1.9985e+06	474986	-0.0882182	0.0274759	1.06074	0.468715	0	0	0	0.171692	0.831317	-0.0030092	0.468715	-0.0347732	0.0345777	1.0002	1
581	1405	347.998	319.445	420.769	445.001	1851.6	158.735	291.735	164.573	548.924	154.262	941.667	379.544	-964255	-475657	-39233.7	467687	-38576.6	467556	-163953	-292381	-123060	323058	1.85273e+06	492306	-0.0625987	-0.0431924	1.10579	0.477982	0	0	0	0.173622	0.81258	0.0137987	0.477982	-0.0455807	-0.0874088	1.13299	1
582	1410	315.798	314.426	468.438	483.361	1253.83	128.428	267.139	186.362	434.53	147.26	1183.82	359.69	-829313	-503359	184821	520451	185181	520288	-188047	-290348	8993.14	325852	1.34688e+06	462761	-0.0252244	0.228492	0.796732	0.452162	0	0	0	0.157671	0.870982	-0.0286529	0.452162	-0.00868516	0.0829051	0.92578	1
583	1415	302.15	306.049	321.735	558.66	1294.93	183.294	267.146	189.688	505.155	157.442	590.281	496.477	-700755	-592314	4202.32	591664	4649.22	591492	-171147	-277246	-18358.2	300678	1.36339e+06	496141	-0.0142297	0.00609126	1.00814	0.447489	0	0	0	0.108245	0.890808	0.000946446	0.447489	-0.00800812	-0.0419987	1.05001	1
584	1420	351.472	296.089	435.894	467.189	1286.88	148.054	250.336	184.588	534.512	116.353	640.608	302.402	-808032	-493751	137980	496269	138371	496122	-219287	-270918	40733.2	299176	1.41387e+06	457036	0.00238864	0.170352	0.82726	0.460043	0	0	0	0.14542	0.858981	-0.00440049	0.460043	0.0233953	0.0362145	0.94039	1
585	1425	296.046	289.209	379.09	491.123	1166.75	180.575	228.851	201.804	408.604	176.996	647.822	328.947	-717116	-526586	106539	514637	106900	514494	-177083	-261313	10879.9	282050	1.25585e+06	474618	-0.0125491	0.150436	0.862113	0.438302	0	0	0	0.121595	0.858505	0.0199003	0.438302	-0.00211886	0.0735785	0.92854	1
586	1430	287.588	276.673	327.152	457.705	1348.22	163.417	262.366	150.453	471.557	199.972	637.182	384.904	-722076	-489282	-4638.22	480996	-4169.34	480861	-152245	-250844	-50212.6	272463	1.38842e+06	446727	-0.0354385	-0.00662807	1.04207	0.469032	0	0	0	0.129203	0.856087	0.0147105	0.469032	-0.0335683	-0.0482942	1.08186	1
587	1435	342.602	320.495	410.66	392.515	1243.43	195.153	235.043	215.224	429.979	197.991	856.507	312.101	-770642	-436229	121209	396923	121591	396832	-214764	-290037	42811.8	313963	1.36958e+06	522075	0.00676281	0.156216	0.837021	0.468834	0	0	0	0.193853	0.73355	0.0725961	0.468834	0.00368161	0.0283911	0.967927	1
588	1440	308.123	351.995	347.716	446.598	1204.23	187.808	209.094	190.119	415.256	158.182	833.082	360.881	-698300	-485983	59793.1	461301	60186.4	461182	-185238	-320985	14185.2	352326	1.29915e+06	552584	-0.00130621	0.0857392	0.915567	0.494416	0	0	0	0.192124	0.766892	0.040984	0.494416	0.000584386	0.0202216	0.979194	1
589	1445	353.161	331.199	628.493	537.72	1375.78	153.997	235.697	200.933	513.987	172.555	877.232	386.123	-1.02001e+06	-563331	334683	575833	335026	575657	-212725	-304113	17523.9	337938	1.48554e+06	502124	-0.0369261	0.340246	0.69668	0.464914	0	0	0	0.141493	0.877605	-0.0190972	0.464914	-0.0278602	0.166219	0.861641	1
590	1450	322.081	359.759	257.943	518.503	1248.14	184.051	177.125	206.081	357.844	277.387	533.819	435.554	-625301	-553950	-56040.6	545192	-55585.9	545038	-194609	-328793	17840.3	362333	1.34965e+06	558579	0.0258104	-0.0873274	1.06152	0.493149	0	0	0	0.16479	0.822051	0.0131589	0.493149	0.0127526	-0.0833299	1.07058	1
591	1455	322.987	364.833	462.399	439.537	1296.55	193.106	314.464	178.014	423.637	245.39	794.133	426.055	-836429	-480799	165775	451668	166158	451554	-191022	-332836	5183.95	365615	1.38866e+06	571522	-0.0241911	0.202999	0.821192	0.462221	0	0	0	0.20448	0.747367	0.0481527	0.462221	-0.00415366	0.0939834	0.91017	1
592	1460	331.52	372.776	538.071	504.901	1337.49	184.303	270.121	221.898	523.488	216.003	763.327	388.786	-921529	-540955	241361	529453	241728	529306	-195454	-341280	3432.28	377256	1.43059e+06	573765	-0.0346257	0.270996	0.763629	0.466062	0	0	0	0.180261	0.802359	0.0173806	0.466062	-0.0168222	0.090163	0.926659	1
593	1465	292.922	357.974	345.571	587.785	1332.64	168.379	261.24	203.942	387.19	223.826	719.211	509.747	-735064	-615794	20989	629434	21442.3	629241	-158807	-328521	-39657.3	364712	1.38234e+06	544233	-0.0320764	0.0294897	1.00259	0.492397	0	0	0	0.138649	0.880474	-0.0191231	0.492397	-0.00289162	0.0630599	0.939832	1
594	1470	342.513	388.979	324.955	489.727	1294.59	257.42	232.763	219.357	486.942	253.522	679.08	456.001	-703748	-548481	8006.24	491285	8451.5	491178	-209967	-350119	28231.3	375232	1.40961e+06	649760	0.0183661	0.011156	0.970478	0.491723	0	0	0	0.183283	0.731585	0.0851323	0.491723	0.00598989	-0.0572651	1.05128	1
595	1475	297.145	369.927	458.08	507.671	1349.63	224.562	284.603	160.309	427.408	343.92	1301.15	363.569	-848327	-555790	145783	521252	146193	521122	-161301	-334835	-39600.3	362583	1.40052e+06	602055	-0.0490407	0.180299	0.868741	0.477744	0	0	0	0.168532	0.779838	0.0516297	0.477744	-0.0197187	0.0903126	0.929406	1
596	1480	327.69	420.189	452.764	477.596	1337.4	238.804	237.068	220.135	408.944	289.728	704.936	480.248	-839521	-531193	143118	482578	143525	482468	-191781	-381827	-956.415	416451	1.42611e+06	671098	-0.0241512	0.174605	0.849546	0.486536	0	0	0	0.214522	0.713634	0.071843	0.486536	0.00365631	0.045743	0.950601	1
597	1485	298.051	401.207	423.138	497.189	1261.99	285.595	208.557	205.172	329.617	308.732	741.139	523.1	-788246	-564171	130331	491908	130716	491811	-170240	-359276	-13758.8	381344	1.33284e+06	685934	-0.0321222	0.17067	0.861452	0.496792	0	0	0	0.182668	0.712673	0.104659	0.496792	-0.0151839	0.0816559	0.933528	1
598	1490	380.012	336.519	464.645	484.91	1257.92	217.329	284.355	206.071	501.063	219.705	1231.51	380.366	-826906	-531729	179294	497079	179658	496957	-249382	-303395	81803.5	326146	1.42403e+06	557915	0.0202442	0.212426	0.76733	0.502732	0	0	0	0.154984	0.789988	0.0550283	0.502732	0.0197442	0.101526	0.87873	1
599	1495	273.864	353.875	353.008	543.137	1232.27	238.411	219.598	205.812	292.77	242.458	624.974	420.72	-711863	-594062	57955.5	558187	58359.3	558047	-149732	-318134	-33211.3	340174	1.28169e+06	594433	-0.0357658	0.0843461	0.95142	0.495406	0	0	0	0.13956	0.808512	0.0519284	0.495406	0.0116177	0.0564618	0.931921	1
600	1500	304.244	428.922	382.558	636.004	1143	279.119	243.873	200.819	483.43	252.6	600.938	431.381	-713269	-695619	117253	653644	117602	653480	-187147	-386508	27042.1	415103	1.24667e+06	712770	-0.00306185	0.164893	0.838169	0.496476	0	0	0	0.148475	0.800177	0.0513484	0.496476	0.0130451	0.0406448	0.94631	1
																													0.49006							0.49006
[truncated: 5 more columns]
