# Supplementary material for: Evidence that DNA polymerase δ contributes to initiating leading strand DNA replication in Saccharomyces cerevisiae
Source: Nat Commun. 2018 Feb 27;9:858. doi: 10.1038/s41467-018-03270-4 (PMC5829166; doi:10.1038/s41467-018-03270-4)
Supplement: Supplementary file 6 — Supplementary Data 3 [file 41467_2018_3270_MOESM6_ESM.xlsx]

## Sheet: Sheet1
		16	80
	strain	mean	mean	mean	model	model	model																dual-CMG center	45
	bin	Pol α	Pol δ	Pol ε	Pol α	Pol δ	Pol ε								fraction of	fraction of	fraction of	fraction of					dual-CMG dev	56.8442
		Pol α	Pol δ	Pol ε	Pol α model	Pol δ model	Pol ε model	nucleosome density		Pol a o-e	Pol d o-e	Pol e o-e	sym axis dist	probability of priming to right	1st α overlap	Pol α	Pol δ	Pol ε		prob pol a overlap		prob pol d overlap	mean DNA primer	28.8208	μ_primer
1	-1500																						DNA primer dev	2.91537
2	-1495																						mean initial Pol d tract	165.196			left pol e	right pol e	CMGE span
3	-1490																						initial Pold d tract dev	9.04355			-80	170	20
4	-1485																						mean Okazaki	169			left prime	right prime
5	-1480																						mean CMG dist pre prime	145		266	-100	190
6	-1475																						mean frac Pol a Okazaki	0.170537	f_Oα
7	-1470																						mean Pol e start	170		125
8	-1465																						per bin priming prob*1000	5.09473
9	-1460																						pol a prime scale	1	28.8208
10	-1455								16263														sumsqdif	4.59252
11	-1450								18100						same	-25	-15	170		-15			per base priming prob	0.00102103
12	-1445								19376						opposite	115	105	-80		105
13	-1440					f_(i,same,δmod)			15523				0.2	p_(i,same,pr)		p_(i,same,α)		p_(i,same,εnorm)		p_(i,same,αol)		p_(i,same,δol)
14	-1435				f_(i,same,αmod)		f_(i,same,εmod)		15087				n(h;μ_sym,σ_sym )		p_(i,same,αolnorm)		p_(i,same,δnorm)		p_(i,same,ε)
15	-1430				1			25252	14401				0	1	6.26377			0.2		1	1		33.0396	0.0153319
16	-1425	0.176442	0.765447	0.0581107	0.171012	0.828988	0	0.698242	17632	0.00543052	-0.0635412	0.0581107	2.13005e-147	0.999428	9.13297e-05	0.000572068	9.13297e-05	0	0	0.000572068	1	0	0	-15
17	-1420	0.155038	0.786789	0.0581723	0.171024	0.828976	0	0.564193	14247	-0.0159857	-0.0421867	0.0581723	2.06338e-146	0.999413	9.36922e-05	1.47981e-05	9.36922e-05	0	0	0.000586866	0.999909	0	0
18	-1415	0.176353	0.764565	0.0590819	0.171037	0.828963	0	0.542729	13705	0.00531619	-0.0643981	0.0590819	1.9834e-145	0.999398	9.61158e-05	1.51809e-05	9.61158e-05	0	0	0.000602047	0.999815	3.08097e-14	9.32506e-16
19	-1410	0.168876	0.765384	0.0657398	0.171049	0.828951	0	0.518612	13096	-0.00217294	-0.0635669	0.0657398	1.89181e-144	0.999382	9.8602e-05	1.55736e-05	9.8602e-05	0	0	0.00061762	0.999719	6.09318e-10	1.8443e-11
20	-1405	0.189708	0.743512	0.0667793	0.171062	0.828938	0	0.520236	13137	0.0186463	-0.0854256	0.0667793	1.79055e-143	0.999366	0.000101039	1.59764e-05	0.000101039	0	0	0.000632887	0.99962	7.09753e-07	2.15003e-08
21	-1400	0.169579	0.78492	0.0455012	0.171022	0.828978	0	0.516712	13048	-0.00144334	-0.0440579	0.0455012	1.68165e-142	0.99935	9.50898e-05	1.63897e-05	9.50898e-05	0	0	0.00059562	0.999519	5.43664e-05	1.66699e-06
22	-1395	0.157895	0.800113	0.0419918	0.170713	0.829287	0	0.492357	12433	-0.0128178	-0.029174	0.0419918	1.5672e-141	0.999333	4.62159e-05	1.68137e-05	4.62159e-05	0	0	0.000289486	0.999424	0.000377315	1.3087e-05
23	-1390	0.164419	0.827983	0.00759766	0.170531	0.829469	0	0.495882	12522	-0.00611207	-0.0014856	0.00759766	1.44929e-140	0.999316	1.76466e-05	1.72486e-05	1.76466e-05	0	0	0.000110534	0.999378	0.000573515	3.04454e-05
24	-1385	0.176955	0.793256	0.029789	0.170521	0.829479	0	0.469032	11844	0.00643421	-0.0362232	0.029789	1.32991e-139	0.999298	1.65541e-05	1.76948e-05	1.65541e-05	0	0	0.000103691	0.99936	0.000598053	4.85465e-05
25	-1380	0.179468	0.777673	0.0428587	0.170521	0.829479	0	0.4901	12376	0.00894729	-0.051806	0.0428587	1.21096e-138	0.99928	1.69766e-05	1.81525e-05	1.69766e-05	0	0	0.000106337	0.999344	0.000613559	6.71169e-05
26	-1375	0.168492	0.810945	0.0205629	0.17052	0.82948	0	0.44345	11198	-0.00202803	-0.0185349	0.0205629	1.09416e-137	0.999261	1.74157e-05	1.86221e-05	1.74157e-05	0	0	0.000109088	0.999327	0.00062943	8.61677e-05
27	-1370	0.187135	0.796644	0.0162207	0.17052	0.82948	0	0.425709	10750	0.0166156	-0.0328364	0.0162207	9.80998e-137	0.999242	1.78662e-05	1.91038e-05	1.78662e-05	0	0	0.00011191	0.999309	0.000645712	0.000105711
28	-1365	0.182481	0.744535	0.0729841	0.170519	0.829481	0	0.440916	11134	0.0119614	-0.0849455	0.0729841	8.72763e-136	0.999223	1.83284e-05	1.95979e-05	1.83284e-05	0	0	0.000114805	0.999291	0.000662415	0.00012576
29	-1360	0.185475	0.75117	0.0633553	0.170519	0.829481	0	0.414383	10464	0.0149559	-0.0783113	0.0633553	7.70486e-135	0.999203	1.88025e-05	2.01049e-05	1.88025e-05	0	0	0.000117775	0.999273	0.00067955	0.000146328
30	-1355	0.151922	0.817691	0.0303871	0.170518	0.829482	0	0.420838	10627	-0.0185966	-0.0117905	0.0303871	6.74952e-134	0.999182	1.92889e-05	2.0625e-05	1.92889e-05	0	0	0.000120821	0.999254	0.000697129	0.000167428
31	-1350	0.133298	0.838912	0.0277904	0.170518	0.829482	0	0.439569	11100	-0.0372204	0.00943001	0.0277904	5.86706e-133	0.999161	1.97878e-05	2.11585e-05	1.97878e-05	0	0	0.000123946	0.999235	0.000715162	0.000189073
32	-1345	0.1829	0.77311	0.04399	0.170517	0.829483	0	0.450103	11366	0.0123829	-0.0563728	0.04399	5.06068e-132	0.999139	2.02997e-05	2.17058e-05	2.02997e-05	0	0	0.000127153	0.999215	0.000733661	0.000211279
33	-1340	0.127246	0.851386	0.0213687	0.170517	0.829483	0	0.470022	11869	-0.0432713	0.0219025	0.0213687	4.33148e-131	0.999117	2.08248e-05	2.22673e-05	2.08248e-05	0	0	0.000130442	0.999195	0.000752639	0.000234059
34	-1335	0.158944	0.834907	0.00614924	0.170516	0.829484	0	0.452558	11428	-0.0115728	0.0054236	0.00614924	3.67878e-130	0.999094	2.13635e-05	2.28433e-05	2.13635e-05	0	0	0.000133816	0.999174	0.000772108	0.000257428
35	-1330	0.15081	0.844948	0.00424142	0.170516	0.829484	0	0.452043	11415	-0.0197057	0.0154643	0.00424142	3.10036e-129	0.999071	2.19161e-05	2.34342e-05	2.19161e-05	0	0	0.000137278	0.999153	0.000792081	0.000281402
36	-1325	0.156639	0.832458	0.0109033	0.170515	0.829485	0	0.476477	12032	-0.0138763	0.00297301	0.0109033	2.59274e-128	0.999047	2.24831e-05	2.40404e-05	2.24831e-05	0	0	0.000140829	0.999131	0.00081257	0.000305995
37	-1320	0.204607	0.779599	0.0157939	0.170515	0.829485	0	0.460201	11621	0.0340924	-0.0498863	0.0157939	2.15152e-127	0.999022	2.30646e-05	2.46622e-05	2.30646e-05	0	0	0.000144472	0.999108	0.00083359	0.000331225
38	-1315	0.156401	0.834177	0.00942238	0.170514	0.829486	0	0.469191	11848	-0.0141133	0.00469092	0.00942238	1.77163e-126	0.998997	2.36613e-05	2.53002e-05	2.36613e-05	0	0	0.000148209	0.999085	0.000855153	0.000357108
39	-1310	0.155097	0.815325	0.0295777	0.170514	0.829486	0	0.458182	11570	-0.0154166	-0.014161	0.0295777	1.44757e-125	0.998971	2.42733e-05	2.59547e-05	2.42733e-05	0	0	0.000152043	0.999062	0.000877274	0.00038366
40	-1305	0.153344	0.809347	0.0373092	0.170513	0.829487	0	0.479526	12109	-0.0171694	-0.0201398	0.0373092	1.17367e-124	0.998944	2.49012e-05	2.6626e-05	2.49012e-05	0	0	0.000155976	0.999037	0.000899967	0.000410899
41	-1300	0.163285	0.817485	0.0192303	0.170512	0.829488	0	0.489387	12358	-0.00722778	-0.0120025	0.0192303	9.44267e-124	0.998917	2.55454e-05	2.73148e-05	2.55454e-05	0	0	0.00016001	0.999012	0.000923247	0.000438843
42	-1295	0.197151	0.751786	0.051063	0.170512	0.829488	4.66294e-15	0.513939	12978	0.0266395	-0.0777025	0.051063	7.53844e-123	0.998889	2.62062e-05	2.80214e-05	2.62062e-05	4.66294e-15	9.32587e-16	0.000164149	0.998987	0.000947129	0.000467509
43	-1290	0.180614	0.796947	0.0224391	0.170511	0.829489	1.50546e-13	0.52875	13352	0.0101024	-0.0325415	0.0224391	5.97184e-122	0.99886	2.68841e-05	2.87462e-05	2.68841e-05	1.45883e-13	2.91767e-14	0.000168396	0.998961	0.000971629	0.000496917
44	-1285	0.180523	0.79274	0.0267368	0.17051	0.82949	3.74811e-12	0.543521	13725	0.0100129	-0.0367497	0.0267368	4.69434e-121	0.99883	2.75795e-05	2.94898e-05	2.75795e-05	3.59757e-12	7.19513e-13	0.000172752	0.998934	0.000996763	0.000527086
45	-1280	0.169036	0.803138	0.0278264	0.17051	0.82949	7.12376e-11	0.560074	14143	-0.00147393	-0.0263524	0.0278264	3.66169e-120	0.9988	2.82929e-05	3.02526e-05	2.82929e-05	6.74895e-11	1.34979e-11	0.00017722	0.998906	0.00102255	0.000558035
46	-1275	0.190137	0.746565	0.063298	0.170509	0.829491	1.03549e-09	0.55259	13954	0.0196279	-0.0829259	0.063298	2.83418e-119	0.998769	2.90248e-05	3.10352e-05	2.90248e-05	9.64256e-10	1.92851e-10	0.000181804	0.998878	0.001049	0.000589785
47	-1270	0.197957	0.756635	0.0454082	0.170508	0.829492	1.15311e-08	0.566292	14300	0.0274483	-0.0728565	0.0454081	2.17678e-118	0.998737	2.97756e-05	3.1838e-05	2.97756e-05	1.04956e-08	2.09911e-09	0.000186507	0.998849	0.00107612	0.000622355
48	-1265	0.169703	0.774756	0.0555407	0.170508	0.829492	9.85921e-08	0.549778	13883	-0.000804244	-0.0547364	0.0555406	1.65898e-117	0.998705	3.05458e-05	3.26616e-05	3.05458e-05	8.70611e-08	1.74122e-08	0.000191332	0.998819	0.00110387	0.000655766
49	-1260	0.177483	0.736515	0.0860016	0.170507	0.829493	6.49152e-07	0.599517	15139	0.00697625	-0.0929772	0.0860009	1.2546e-116	0.998671	3.1336e-05	3.35065e-05	3.1336e-05	5.5056e-07	1.10112e-07	0.000196281	0.998789	0.00113188	0.000690024
50	-1255	0.207777	0.798484	-0.00626084	0.170506	0.829491	3.30451e-06	0.559084	14118	0.0372706	-0.0310064	-0.00626415	9.41484e-116	0.998637	3.21465e-05	3.43732e-05	3.21465e-05	2.65536e-06	5.31072e-07	0.000201359	0.998757	0.00115852	0.000725089
51	-1250	0.152054	0.784137	0.0638087	0.170505	0.829482	1.30766e-05	0.538136	13589	-0.0184511	-0.0453445	0.0637956	7.01066e-115	0.998602	3.29781e-05	3.52624e-05	3.29781e-05	9.77209e-06	1.95442e-06	0.000206567	0.998725	0.0011788	0.000760767
52	-1245	0.174988	0.802817	0.0221958	0.170504	0.829455	4.05346e-05	0.560589	14156	0.00448328	-0.0266386	0.0221553	5.18018e-114	0.998565	3.38312e-05	3.61745e-05	3.38312e-05	2.7458e-05	5.4916e-06	0.000211911	0.998692	0.00118217	0.000796547
53	-1240	0.186362	0.816527	-0.00288942	0.170504	0.829397	9.9497e-05	0.560193	14146	0.0158587	-0.0128697	-0.00298891	3.79814e-113	0.998528	3.47063e-05	3.71103e-05	3.47063e-05	5.89623e-05	1.17925e-05	0.000217392	0.998658	0.00115484	0.000831501
54	-1235	0.155946	0.816509	0.0275443	0.170503	0.829301	0.000196415	0.566925	14316	-0.0145564	-0.0127915	0.0273479	2.76335e-112	0.99849	3.56041e-05	3.80702e-05	3.56041e-05	9.69181e-05	1.93836e-05	0.000223016	0.998624	0.00109037	0.000864502
55	-1230	0.148946	0.801868	0.0491866	0.170502	0.829179	0.000318749	0.529542	13372	-0.0215563	-0.0273116	0.0488679	1.99499e-111	0.998451	3.65251e-05	3.9055e-05	3.65251e-05	0.000122334	2.44667e-05	0.000228785	0.998588	0.00100132	0.000894809
56	-1225	0.161057	0.831679	0.00726428	0.170501	0.829061	0.000438173	0.659433	16652	-0.00944393	0.00261783	0.0068261	1.42918e-110	0.998411	3.74699e-05	4.00653e-05	3.74699e-05	0.000119424	2.38848e-05	0.000234703	0.998551	0.000916044	0.000922535
57	-1220	0.143238	0.821552	0.03521	0.1705	0.82897	0.000529935	0.573974	14494	-0.027262	-0.0074181	0.0346801	1.01595e-109	0.99837	3.84391e-05	4.11017e-05	3.84391e-05	9.17623e-05	1.83525e-05	0.000240774	0.998514	0.000859312	0.000948543
58	-1215	0.162214	0.831808	0.00597848	0.170499	0.828913	0.00058803	0.507881	12825	-0.00828509	0.00289464	0.00539045	7.16635e-109	0.998328	3.94335e-05	4.21649e-05	3.94335e-05	5.80949e-05	1.1619e-05	0.000247002	0.998476	0.000837154	0.000973881
59	-1210	0.18287	0.768889	0.0482404	0.170498	0.82888	0.000621927	0.4821	12174	0.0123725	-0.0599909	0.0476184	5.01606e-108	0.998285	4.04535e-05	4.32556e-05	4.04535e-05	3.3897e-05	6.7794e-06	0.000253392	0.998436	0.000840123	0.000999309
60	-1205	0.135065	0.816507	0.0484277	0.170497	0.828859	0.000644014	0.468082	11820	-0.0354317	-0.012352	0.0477837	3.48392e-107	0.99824	4.15e-05	4.43745e-05	4.15e-05	2.20876e-05	4.41752e-06	0.000259946	0.998396	0.000855855	0.00102521
61	-1200	0.182608	0.733722	0.08367	0.170496	0.828842	0.000662143	0.435807	11005	0.0121118	-0.0951197	0.0830078	2.40111e-106	0.998195	4.25735e-05	4.55224e-05	4.25735e-05	1.81282e-05	3.62564e-06	0.00026667	0.998354	0.000876525	0.00105174
62	-1195	0.178043	0.752204	0.069753	0.170495	0.828826	0.000679545	0.410542	10367	0.00754782	-0.0766213	0.0690735	1.64209e-105	0.998148	4.36748e-05	4.66999e-05	4.36748e-05	1.74023e-05	3.48047e-06	0.000273569	0.998312	0.000898925	0.00107895
63	-1190	0.168491	0.777326	0.0541827	0.170494	0.828809	0.000697162	0.46234	11675	-0.00200299	-0.0514826	0.0534856	1.11435e-104	0.9981	4.48045e-05	4.7908e-05	4.48045e-05	1.76173e-05	3.52346e-06	0.000280645	0.998268	0.000922139	0.00110686
64	-1185	0.166258	0.799519	0.0342232	0.170493	0.828792	0.0007152	0.500277	12633	-0.00423491	-0.0292731	0.033508	7.5039e-104	0.998051	4.59635e-05	4.91472e-05	4.59635e-05	1.80382e-05	3.60764e-06	0.000287905	0.998223	0.000945988	0.00113549
65	-1180	0.155411	0.806332	0.0382565	0.170491	0.828775	0.000733701	0.497466	12562	-0.0150804	-0.0224424	0.0375228	5.01409e-103	0.998	4.71525e-05	5.04186e-05	4.71525e-05	1.85009e-05	3.70019e-06	0.000295352	0.998177	0.000970458	0.00116486
66	-1175	0.156733	0.776604	0.0666634	0.17049	0.828757	0.000752681	0.499089	12603	-0.0137572	-0.0521535	0.0659107	3.32458e-102	0.997949	4.83722e-05	5.17228e-05	4.83722e-05	1.89792e-05	3.79584e-06	0.000302992	0.99813	0.000995562	0.001195
67	-1170	0.153476	0.838627	0.00789727	0.170489	0.828739	0.000772151	0.499842	12622	-0.017013	0.00988783	0.00712512	2.18736e-101	0.997896	4.96235e-05	5.30607e-05	4.96235e-05	1.94701e-05	3.89402e-06	0.00031083	0.998082	0.00102131	0.00122591
68	-1165	0.141437	0.821514	0.0370486	0.170488	0.82872	0.000792124	0.486694	12290	-0.0290508	-0.00720566	0.0362565	1.42805e-100	0.997841	5.09071e-05	5.44333e-05	5.09071e-05	1.99738e-05	3.99475e-06	0.000318871	0.998032	0.00104773	0.00125762
69	-1160	0.154396	0.810756	0.0348476	0.170487	0.828701	0.000812615	0.490179	12378	-0.0160901	-0.0179448	0.034035	9.25143e-100	0.997785	5.2224e-05	5.58413e-05	5.2224e-05	2.04904e-05	4.09809e-06	0.000327119	0.997981	0.00107484	0.00129015
70	-1155	0.17212	0.793906	0.0339742	0.170485	0.828681	0.000833635	0.498416	12586	0.00163434	-0.0347749	0.0331406	5.94721e-99	0.997728	5.35749e-05	5.72858e-05	5.35749e-05	2.10205e-05	4.20409e-06	0.000335581	0.997929	0.00110264	0.00132352
71	-1150	0.170572	0.828182	0.00124641	0.170484	0.828661	0.0008552	0.490694	12391	8.8068e-05	-0.00047928	0.000391212	3.79365e-98	0.997669	5.49608e-05	5.87677e-05	5.49608e-05	2.15642e-05	4.31285e-06	0.000344261	0.997875	0.00113116	0.00135776
72	-1145	0.117725	0.871328	0.0109468	0.170483	0.82864	0.000877322	0.555916	14038	-0.0527574	0.042688	0.0100695	2.40127e-97	0.997609	5.63825e-05	6.02879e-05	5.63825e-05	2.2122e-05	4.42441e-06	0.000353167	0.99782	0.00116042	0.00139288
73	-1140	0.151632	0.791955	0.0564126	0.170481	0.828619	0.000900016	0.600546	15165	-0.0188489	-0.0366637	0.0555126	1.50822e-96	0.997547	5.78409e-05	6.18474e-05	5.78409e-05	2.26943e-05	4.53886e-06	0.000362302	0.997764	0.00119044	0.00142891
74	-1135	0.154637	0.804817	0.0405468	0.17048	0.828597	0.000923297	0.659116	16644	-0.0158431	-0.0237804	0.0396235	9.40001e-96	0.997484	5.93372e-05	6.34472e-05	5.93372e-05	2.32813e-05	4.65627e-06	0.000371674	0.997706	0.00122123	0.00146588
75	-1130	0.180537	0.756129	0.0633336	0.170478	0.828575	0.000947181	0.604467	15264	0.0100589	-0.0724453	0.0623864	5.81342e-95	0.997419	6.08721e-05	6.50885e-05	6.08721e-05	2.38836e-05	4.77671e-06	0.000381289	0.997647	0.00125283	0.0015038
76	-1125	0.163504	0.777515	0.0589809	0.170477	0.828552	0.000971682	0.577538	14584	-0.00697273	-0.0510365	0.0580092	3.56759e-94	0.997352	6.24467e-05	6.67721e-05	6.24467e-05	2.45014e-05	4.90028e-06	0.000391152	0.997586	0.00128523	0.0015427
77	-1120	0.16326	0.799541	0.037199	0.170475	0.828528	0.000996817	0.62106	15683	-0.00721521	-0.0289869	0.0362021	2.17249e-93	0.997283	6.4062e-05	6.84994e-05	6.4062e-05	2.51352e-05	5.02704e-06	0.00040127	0.997523	0.00131848	0.0015826
78	-1115	0.170284	0.818426	0.01129	0.170474	0.828504	0.0010226	0.681411	17207	-0.000189811	-0.0100776	0.0102674	1.31275e-92	0.997213	6.57192e-05	7.02713e-05	6.57192e-05	2.57854e-05	5.15707e-06	0.00041165	0.997459	0.00135258	0.00162354
79	-1110	0.150377	0.801769	0.047854	0.170472	0.828479	0.00104906	0.632861	15981	-0.0200946	-0.0267104	0.046805	7.87127e-92	0.997141	6.74192e-05	7.20891e-05	6.74192e-05	2.64524e-05	5.29048e-06	0.000422298	0.997394	0.00138757	0.00166554
80	-1105	0.166322	0.808472	0.0252056	0.17047	0.828454	0.00107619	0.596626	15066	-0.00414797	-0.0199814	0.0241294	4.68326e-91	0.997067	6.91632e-05	7.39538e-05	6.91632e-05	2.71366e-05	5.42733e-06	0.000433222	0.997326	0.00142347	0.00170862
81	-1100	0.161139	0.785627	0.0532345	0.170468	0.828428	0.00110403	0.569499	14381	-0.00932961	-0.0428008	0.0521305	2.76497e-90	0.996991	7.09523e-05	7.58669e-05	7.09523e-05	2.78386e-05	5.56772e-06	0.000444429	0.997257	0.00146029	0.00175282
82	-1095	0.154419	0.822082	0.023498	0.170467	0.828401	0.00113259	0.552867	13961	-0.0160472	-0.00631825	0.0223654	1.61985e-89	0.996913	7.27876e-05	7.78294e-05	7.27876e-05	2.85587e-05	5.71174e-06	0.000455925	0.997186	0.00149806	0.00179816
83	-1090	0.163818	0.785305	0.0508776	0.170465	0.828373	0.00116189	0.541106	13664	-0.00664701	-0.0430687	0.0497157	9.41666e-89	0.996834	7.46705e-05	7.98426e-05	7.46705e-05	2.92975e-05	5.85949e-06	0.000467719	0.997113	0.00153681	0.00184467
84	-1085	0.150837	0.782764	0.0663992	0.170463	0.828345	0.00119194	0.498178	12580	-0.0196258	-0.0455815	0.0652072	5.43199e-88	0.996752	7.6602e-05	8.1908e-05	7.6602e-05	3.00553e-05	6.01107e-06	0.000479817	0.997039	0.00157657	0.00189239
85	-1080	0.180608	0.786163	0.0332285	0.170461	0.828316	0.00122277	0.487209	12303	0.0101473	-0.042153	0.0320057	3.10929e-87	0.996668	7.85835e-05	8.40267e-05	7.85835e-05	3.08328e-05	6.16656e-06	0.000492229	0.996962	0.00161735	0.00194134
86	-1075	0.162086	0.792384	0.0455304	0.170459	0.828286	0.00125441	0.53667	13552	-0.00837355	-0.0359025	0.044276	1.76606e-86	0.996581	8.06163e-05	8.62003e-05	8.06163e-05	3.16304e-05	6.32607e-06	0.000504962	0.996884	0.00165919	0.00199156
87	-1070	0.158726	0.781711	0.0595632	0.170457	0.828256	0.00128685	0.550531	13902	-0.0117309	-0.0465454	0.0582763	9.95375e-86	0.996493	8.27017e-05	8.84301e-05	8.27017e-05	3.24486e-05	6.48971e-06	0.000518024	0.996803	0.00170211	0.00204308
88	-1065	0.157046	0.808101	0.0348537	0.170455	0.828225	0.00132014	0.532829	13455	-0.0134094	-0.0201241	0.0335336	5.56684e-85	0.996402	8.4841e-05	9.07176e-05	8.4841e-05	3.32879e-05	6.65759e-06	0.000531424	0.99672	0.00174614	0.00209593
89	-1060	0.147687	0.839193	0.0131204	0.170453	0.828193	0.00135429	0.588389	14858	-0.0227662	0.0110001	0.0117661	3.08938e-84	0.996309	8.70356e-05	9.30643e-05	8.70356e-05	3.4149e-05	6.8298e-06	0.000545171	0.996635	0.0017913	0.00215015
90	-1055	0.139017	0.804503	0.0564796	0.170451	0.82816	0.00138932	0.599477	15138	-0.0314334	-0.0236569	0.0550903	1.70127e-83	0.996214	8.9287e-05	9.54716e-05	8.9287e-05	3.50324e-05	7.00648e-06	0.000559273	0.996548	0.00183764	0.00220576
91	-1050	0.156106	0.801299	0.0425953	0.170448	0.828126	0.00142526	0.675154	17049	-0.0143429	-0.0268271	0.04117	9.29641e-83	0.996116	9.15967e-05	9.79412e-05	9.15967e-05	3.59386e-05	7.18772e-06	0.00057374	0.996459	0.00188518	0.00226282
92	-1045	0.162451	0.771668	0.0658814	0.170446	0.828092	0.00146213	0.5933	14982	-0.00799515	-0.0564241	0.0644193	5.04077e-82	0.996015	9.39661e-05	0.000100475	9.39661e-05	3.68682e-05	7.37365e-06	0.000588582	0.996367	0.00193394	0.00232136
93	-1040	0.12015	0.854189	0.0256616	0.170444	0.828056	0.00149995	0.50594	12776	-0.0502942	0.0261326	0.0241616	2.71218e-81	0.995912	9.63968e-05	0.000103074	9.63968e-05	3.78219e-05	7.56439e-06	0.000603807	0.996273	0.00198397	0.0023814
94	-1035	0.151712	0.740565	0.107723	0.170441	0.82802	0.00153875	0.496436	12536	-0.018729	-0.0874552	0.106184	1.44804e-80	0.995807	9.88903e-05	0.00010574	9.88903e-05	3.88003e-05	7.76006e-06	0.000619426	0.996177	0.00203529	0.00244301
95	-1030	0.180375	0.786403	0.0332215	0.170439	0.827982	0.00157856	0.424917	10730	0.00993628	-0.0415792	0.0316429	7.67153e-80	0.995698	0.000101448	0.000108475	0.000101448	3.9804e-05	7.96079e-06	0.000635449	0.996078	0.00208794	0.0025062
96	-1025	0.185416	0.736494	0.0780901	0.170436	0.827944	0.00161939	0.48907	12350	0.0149792	-0.0914499	0.0764707	4.03296e-79	0.995587	0.000104073	0.000111281	0.000104073	4.08336e-05	8.16672e-06	0.000651887	0.995977	0.00214195	0.00257103
97	-1020	0.132786	0.845643	0.0215719	0.170434	0.827905	0.00166128	0.441114	11139	-0.0376483	0.0177376	0.0199106	2.1038e-78	0.995473	0.000106765	0.00011416	0.000106765	4.18899e-05	8.37798e-06	0.00066875	0.995873	0.00219735	0.00263754
98	-1015	0.122978	0.81372	0.063302	0.170431	0.827865	0.00170425	0.439213	11091	-0.0474534	-0.0141444	0.0615978	1.089e-77	0.995356	0.000109527	0.000117113	0.000109527	4.29735e-05	8.59469e-06	0.000686049	0.995766	0.0022542	0.00270576
99	-1010	0.140383	0.809144	0.0504728	0.170428	0.827823	0.00174834	0.457112	11543	-0.0300451	-0.0186793	0.0487245	5.59355e-77	0.995235	0.00011236	0.000120142	0.00011236	4.40851e-05	8.81702e-06	0.000703795	0.995656	0.00231251	0.00277576
100	-1005	0.139546	0.818183	0.0422715	0.170426	0.827781	0.00179356	0.446301	11270	-0.0308799	-0.00959803	0.0404779	2.85094e-76	0.995112	0.000115266	0.00012325	0.000115266	4.52255e-05	9.04509e-06	0.000722001	0.995544	0.00237233	0.00284756
101	-1000	0.155928	0.79978	0.0442918	0.170423	0.827737	0.00183996	0.468161	11822	-0.0144945	-0.0279574	0.0424519	1.44188e-75	0.994986	0.000118248	0.000126438	0.000118248	4.63954e-05	9.27907e-06	0.000740677	0.995429	0.00243369	0.00292122
102	-995	0.17458	0.735876	0.0895441	0.17042	0.827693	0.00188755	0.483922	12220	0.00416027	-0.0918168	0.0876565	7.23619e-75	0.994856	0.000121307	0.000129709	0.000121307	4.75955e-05	9.5191e-06	0.000759837	0.99531	0.00249665	0.00299678
103	-990	0.139603	0.839603	0.0207933	0.170417	0.827647	0.00193638	0.483249	12203	-0.0308134	0.0119565	0.0188569	3.60355e-74	0.994723	0.000124445	0.000133064	0.000124445	4.88267e-05	9.76534e-06	0.000779492	0.995189	0.00256123	0.0030743
104	-985	0.195019	0.737873	0.0671077	0.170414	0.8276	0.00198647	0.488912	12346	0.0246056	-0.0897268	0.0651213	1.7807e-73	0.994586	0.000127664	0.000136506	0.000127664	5.00897e-05	1.00179e-05	0.000799656	0.995065	0.00262748	0.00315383
105	-980	0.14683	0.787616	0.0655534	0.17041	0.827552	0.00203786	0.510098	12881	-0.0235801	-0.0399354	0.0635155	8.73156e-73	0.994446	0.000130966	0.000140038	0.000130966	5.13854e-05	1.02771e-05	0.000820341	0.994937	0.00269545	0.00323541
106	-975	0.148532	0.821869	0.0295984	0.170407	0.827502	0.00209057	0.51786	13077	-0.0218746	-0.00563322	0.0275078	4.24847e-72	0.994303	0.000134354	0.00014366	0.000134354	5.27146e-05	1.05429e-05	0.000841561	0.994806	0.00276517	0.0033191
107	-970	0.1546	0.832636	0.0127642	0.170404	0.827452	0.00214465	0.527127	13311	-0.0158035	0.00518395	0.0106196	2.05122e-71	0.994155	0.000137829	0.000147376	0.000137829	5.40782e-05	1.08156e-05	0.000863331	0.994672	0.0028367	0.00340496
108	-965	0.149964	0.789394	0.0606419	0.1704	0.8274	0.00220013	0.637098	16088	-0.0204361	-0.0380057	0.0584418	9.82728e-71	0.994004	0.000141395	0.000151188	0.000141395	5.54771e-05	1.10954e-05	0.000885663	0.994534	0.00291008	0.00349304
109	-960	0.150727	0.815113	0.0341599	0.170397	0.827346	0.00225704	0.618604	15621	-0.0196697	-0.0122331	0.0319029	4.6719e-70	0.993849	0.000145052	0.000155099	0.000145052	5.69122e-05	1.13824e-05	0.000908573	0.994393	0.00298536	0.0035834
110	-955	0.179653	0.719779	0.100567	0.170393	0.827291	0.00231542	0.755307	19073	0.00926037	-0.107512	0.0982517	2.20391e-69	0.99369	0.000148804	0.000159111	0.000148804	5.83844e-05	1.16769e-05	0.000932076	0.994247	0.00306258	0.00367609
111	-950	0.176304	0.781209	0.0424878	0.170389	0.827235	0.00237532	0.615555	15544	0.00591412	-0.0460266	0.0401125	1.03165e-68	0.993527	0.000152654	0.000163227	0.000152654	5.98946e-05	1.19789e-05	0.000956186	0.994099	0.0031418	0.00377118
112	-945	0.15437	0.819559	0.0260711	0.170386	0.827178	0.00243676	0.686005	17323	-0.0160154	-0.00761895	0.0236343	4.79196e-68	0.993359	0.000156602	0.00016745	0.000156602	6.1444e-05	1.22888e-05	0.000980921	0.993946	0.00322308	0.00386873
113	-940	0.14974	0.830402	0.0198578	0.170382	0.827119	0.00249979	0.69048	17436	-0.0206412	0.00328319	0.017358	2.20868e-67	0.993187	0.000160653	0.000171781	0.000160653	6.30334e-05	1.26067e-05	0.00100629	0.993789	0.00330645	0.00396881
114	-935	0.171346	0.783115	0.0455391	0.170378	0.827058	0.00256446	0.624267	15764	0.000968392	-0.043943	0.0429746	1.01017e-66	0.993011	0.000164809	0.000176225	0.000164809	6.46639e-05	1.29328e-05	0.00103233	0.993629	0.00339198	0.00407147
115	-930	0.159859	0.803029	0.0371119	0.170373	0.826996	0.0026308	0.639355	16145	-0.010514	-0.0239671	0.0344811	4.5845e-66	0.99283	0.000169072	0.000180783	0.000169072	6.63366e-05	1.32673e-05	0.00105903	0.993464	0.00347972	0.00417679
116	-925	0.15563	0.796218	0.0481519	0.170369	0.826932	0.00269885	0.647236	16344	-0.0147393	-0.0307138	0.0454531	2.06458e-65	0.992645	0.000173446	0.00018546	0.000173446	6.80526e-05	1.36105e-05	0.00108642	0.993295	0.00356973	0.00428484
117	-920	0.17176	0.760802	0.0674374	0.170365	0.826866	0.00276866	0.668304	16876	0.00139544	-0.0660642	0.0646687	9.22595e-65	0.992455	0.000177932	0.000190257	0.000177932	6.9813e-05	1.39626e-05	0.00111453	0.993121	0.00366208	0.00439568
118	-915	0.189929	0.783092	0.0269795	0.17036	0.826799	0.00284028	0.596982	15075	0.0195681	-0.0437073	0.0241392	4.09101e-64	0.99226	0.000182535	0.000195179	0.000182535	7.16189e-05	1.43238e-05	0.00114336	0.992944	0.0037568	0.00450938
119	-910	0.167159	0.782624	0.0502167	0.170356	0.82673	0.00291375	0.608189	15358	-0.00319657	-0.0441063	0.0473029	1.80007e-63	0.992059	0.000187257	0.000200227	0.000187257	7.34715e-05	1.46943e-05	0.00117293	0.992761	0.00385398	0.00462603
120	-905	0.197202	0.748462	0.0543365	0.170351	0.82666	0.00298912	0.547719	13831	0.0268505	-0.0781979	0.0513474	7.85938e-63	0.991854	0.000192101	0.000205407	0.000192101	7.5372e-05	1.50744e-05	0.00120327	0.992574	0.00395368	0.00474569
121	-900	0.128475	0.845916	0.0256092	0.170346	0.826587	0.00306645	0.507762	12822	-0.0418718	0.0193291	0.0225427	3.40508e-62	0.991643	0.00019707	0.00021072	0.00019707	7.73217e-05	1.54643e-05	0.0012344	0.992382	0.00405595	0.00486845
122	-895	0.167745	0.704159	0.128095	0.170341	0.826513	0.00314577	0.461904	11664	-0.00259597	-0.122354	0.124949	1.46388e-61	0.991427	0.000202168	0.000216171	0.000202168	7.93219e-05	1.58644e-05	0.00126633	0.992185	0.00416087	0.00499439
123	-890	0.156667	0.808899	0.0344333	0.170336	0.826436	0.00322714	0.46234	11675	-0.0136691	-0.0175371	0.0312062	6.24489e-61	0.991205	0.000207397	0.000221763	0.000207397	8.13737e-05	1.62747e-05	0.00129909	0.991982	0.0042685	0.00512358
124	-885	0.137314	0.83017	0.032516	0.170331	0.826358	0.00331062	0.449747	11357	-0.0330175	0.0038121	0.0292054	2.64353e-60	0.990978	0.000212762	0.000227499	0.000212762	8.34787e-05	1.66957e-05	0.00133269	0.991775	0.00437892	0.00525612
125	-880	0.199402	0.748594	0.0520038	0.170326	0.826278	0.00339626	0.458736	11584	0.0290764	-0.0776839	0.0486075	1.11041e-59	0.990744	0.000218266	0.000233384	0.000218266	8.56381e-05	1.71276e-05	0.00136717	0.991562	0.00449219	0.00539208
126	-875	0.179236	0.81003	0.010734	0.17032	0.826195	0.00348411	0.44444	11223	0.00891546	-0.0161653	0.00724986	4.62829e-59	0.990505	0.000223912	0.000239421	0.000223912	8.78534e-05	1.75707e-05	0.00140253	0.991344	0.00460839	0.00553156
127	-870	0.176517	0.793285	0.0301978	0.170315	0.826111	0.00357424	0.445311	11245	0.00620209	-0.0328256	0.0266235	1.91425e-58	0.990259	0.000229704	0.000245615	0.000229704	9.01259e-05	1.80252e-05	0.00143881	0.99112	0.0047276	0.00567465
128	-865	0.156194	0.79334	0.0504652	0.170309	0.826024	0.00366669	0.393593	9939	-0.0141146	-0.032684	0.0467985	7.85629e-58	0.990007	0.000235646	0.000251968	0.000235646	9.24573e-05	1.84915e-05	0.00147603	0.99089	0.00484989	0.00582144
129	-860	0.107937	0.878234	0.0138289	0.170303	0.825935	0.00376154	0.407928	10301	-0.0623661	0.0522987	0.0100674	3.19945e-57	0.989749	0.000241741	0.000258486	0.000241741	9.48489e-05	1.89698e-05	0.00151421	0.990655	0.00497535	0.00597203
130	-855	0.181125	0.79543	0.0234443	0.170297	0.825844	0.00385885	0.397632	10041	0.0108282	-0.0304136	0.0195854	1.29293e-56	0.989484	0.000247995	0.000265172	0.000247995	9.73024e-05	1.94605e-05	0.00155338	0.990413	0.00510405	0.00612651
131	-850	0.153294	0.780809	0.0658976	0.170291	0.82575	0.00395866	0.427728	10801	-0.0169971	-0.0449418	0.0619389	5.18455e-56	0.989212	0.00025441	0.000272032	0.00025441	9.98194e-05	1.99639e-05	0.00159356	0.990165	0.00523608	0.00628499
132	-845	0.160895	0.755087	0.0840183	0.170285	0.825654	0.00406107	0.413947	10453	-0.00938965	-0.0705676	0.0799572	2.06295e-55	0.988933	0.000260991	0.000279069	0.000260991	0.000102402	2.04803e-05	0.00163479	0.989911	0.00537152	0.00644757
133	-840	0.193506	0.742267	0.0642272	0.170278	0.825556	0.00416612	0.393038	9925	0.023228	-0.0832891	0.0600611	8.1453e-55	0.988646	0.000267742	0.000286288	0.000267742	0.00010505	2.10101e-05	0.00167707	0.98965	0.00551047	0.00661435
134	-835	0.164005	0.775686	0.0603089	0.170271	0.825455	0.00427388	0.424046	10708	-0.00626656	-0.0497685	0.0560351	3.19128e-54	0.988353	0.000274668	0.000293693	0.000274668	0.000107768	2.15536e-05	0.00172046	0.989382	0.00565302	0.00678545
135	-830	0.15029	0.830087	0.0196235	0.170264	0.825351	0.00438444	0.455805	11510	-0.0199747	0.0047356	0.0152391	1.24069e-53	0.988051	0.000281773	0.00030129	0.000281773	0.000110556	2.21111e-05	0.00176496	0.989107	0.00579925	0.00696098
136	-825	0.14598	0.801206	0.0528139	0.170257	0.825245	0.00449786	0.448915	11336	-0.0242775	-0.0240386	0.048316	4.7863e-53	0.987742	0.000289062	0.000309084	0.000289062	0.000113415	2.26831e-05	0.00181062	0.988825	0.00594926	0.00714104
137	-820	0.165946	0.821711	0.0123432	0.17025	0.825136	0.0046142	0.457231	11546	-0.00430395	-0.0034251	0.00772904	1.83222e-52	0.987425	0.000296539	0.000317079	0.000296539	0.000116349	2.32698e-05	0.00185745	0.988536	0.00610315	0.00732576
138	-815	0.158644	0.788143	0.0532132	0.170243	0.825024	0.00473356	0.456043	11516	-0.0115988	-0.0368808	0.0484796	6.95976e-52	0.9871	0.00030421	0.000325281	0.00030421	0.000119359	2.38718e-05	0.0019055	0.98824	0.00626103	0.00751526
139	-810	0.20768	0.747544	0.0447759	0.170235	0.824909	0.00485601	0.481308	12154	0.0374453	-0.0773652	0.0399199	2.62332e-51	0.986766	0.000312079	0.000333696	0.000312079	0.000122446	2.44893e-05	0.00195479	0.987936	0.00642299	0.00770966
140	-805	0.204326	0.699812	0.0958626	0.170227	0.824791	0.00498162	0.520751	13150	0.0340983	-0.124979	0.090881	9.8118e-51	0.986424	0.000320152	0.000342328	0.000320152	0.000125614	2.51228e-05	0.00200536	0.987623	0.00658914	0.0079091
141	-800	0.173096	0.787853	0.0390512	0.170219	0.82467	0.00511049	0.575598	14535	0.00287633	-0.0368171	0.0339407	3.64154e-50	0.986073	0.000328433	0.000351183	0.000328433	0.000128863	2.57726e-05	0.00205723	0.987303	0.00675958	0.00811369
142	-795	0.195432	0.737907	0.066661	0.170211	0.824546	0.00524268	0.628821	15879	0.0252212	-0.0866394	0.0614183	1.3411e-49	0.985712	0.000336929	0.000360267	0.000336929	0.000132197	2.64393e-05	0.00211045	0.986975	0.00693444	0.00832357
143	-790	0.159525	0.815441	0.0250343	0.170203	0.824419	0.0053783	0.686797	17343	-0.0106776	-0.00897836	0.019656	4.90094e-49	0.985343	0.000345645	0.000369586	0.000345645	0.000135616	2.71232e-05	0.00216504	0.986638	0.00711381	0.00853888
144	-785	0.162491	0.787012	0.0504962	0.170194	0.824289	0.00551742	0.815817	20601	-0.00770262	-0.0372762	0.0449788	1.7772e-48	0.984964	0.000354586	0.000379147	0.000354586	0.000139124	2.78248e-05	0.00222104	0.986292	0.00729783	0.00875976
145	-780	0.175067	0.753302	0.0716306	0.170185	0.824155	0.00566015	0.756415	19101	0.00488201	-0.0708525	0.0659705	6.39488e-48	0.984575	0.000363758	0.000388954	0.000363758	0.000142723	2.85446e-05	0.0022785	0.985938	0.00748661	0.00898636
146	-775	0.16836	0.794408	0.0372318	0.170176	0.824017	0.00580656	0.871852	22016	-0.00181591	-0.0296093	0.0314252	2.28333e-47	0.984176	0.000373168	0.000399016	0.000373168	0.000146415	2.9283e-05	0.00233744	0.985574	0.00768027	0.00921881
147	-770	0.15458	0.798529	0.0468913	0.170167	0.823877	0.00595676	0.99703	25177	-0.015587	-0.0253475	0.0409345	8.08994e-47	0.983766	0.000382821	0.000409337	0.000382821	0.000150202	3.00405e-05	0.0023979	0.985201	0.00787894	0.00945728
148	-765	0.170129	0.779107	0.0507642	0.170157	0.823732	0.00611085	0.706835	17849	-2.81284e-05	-0.0446253	0.0446534	2.84421e-46	0.983346	0.000392724	0.000419926	0.000392724	0.000154088	3.08176e-05	0.00245993	0.984818	0.00808275	0.00970192
149	-760	0.173623	0.72883	0.0975473	0.170147	0.823584	0.00626893	0.614763	15524	0.00347564	-0.094754	0.0912783	9.92242e-46	0.982916	0.000402882	0.000430789	0.000402882	0.000158074	3.16147e-05	0.00252356	0.984425	0.00829183	0.00995289
150	-755	0.152668	0.820031	0.027301	0.170137	0.823432	0.00643109	0.63195	15958	-0.0174686	-0.00340127	0.0208699	3.4349e-45	0.982474	0.000413304	0.000441932	0.000413304	0.000162163	3.24325e-05	0.00258884	0.984022	0.00850632	0.0102103
151	-750	0.159474	0.795544	0.0449817	0.170127	0.823276	0.00659745	0.596982	15075	-0.0106528	-0.0277314	0.0383842	1.17991e-44	0.98202	0.000423995	0.000453364	0.000423995	0.000166357	3.32715e-05	0.00265581	0.983609	0.00872636	0.0104745
152	-745	0.156226	0.82571	0.0180635	0.170116	0.823116	0.00676811	0.582093	14699	-0.0138898	0.00259442	0.0112954	4.02185e-44	0.981555	0.000434963	0.000465091	0.000434963	0.000170661	3.41321e-05	0.00272451	0.983185	0.00895209	0.0107454
153	-740	0.186957	0.749884	0.0631585	0.170105	0.822952	0.00694318	0.544353	13746	0.0168521	-0.0730674	0.0562153	1.36032e-43	0.981078	0.000446215	0.000477122	0.000446215	0.000175075	3.50151e-05	0.00279498	0.98275	0.00918366	0.0110234
154	-735	0.176189	0.776129	0.0476818	0.170094	0.822783	0.00712279	0.508316	12836	0.00609501	-0.0466541	0.0405591	4.56559e-43	0.980589	0.000457757	0.000489464	0.000457757	0.000179604	3.59208e-05	0.00286728	0.982304	0.00942123	0.0113085
155	-730	0.184773	0.74006	0.0751662	0.170083	0.82261	0.00730704	0.535403	13520	0.0146908	-0.08255	0.0678592	1.52052e-42	0.980087	0.000469598	0.000502125	0.000469598	0.00018425	3.685e-05	0.00294145	0.981846	0.00966493	0.011601
156	-725	0.16684	0.824269	0.00889038	0.170071	0.822433	0.00749605	0.488318	12331	-0.0032305	0.00183617	0.00139432	5.0249e-42	0.979571	0.000481746	0.000515114	0.000481746	0.000189016	3.78032e-05	0.00301754	0.981377	0.00991494	0.0119011
157	-720	0.1802	0.819696	0.000103526	0.170059	0.822251	0.00768996	0.462934	11690	0.0101415	-0.00255502	-0.00758643	1.64779e-41	0.979043	0.000494207	0.000528439	0.000494207	0.000193906	3.87811e-05	0.0030956	0.980895	0.0101714	0.012209
158	-715	0.154358	0.753723	0.0919189	0.170046	0.822065	0.00788888	0.450182	11368	-0.015688	-0.068342	0.08403	5.3619e-41	0.978501	0.000506991	0.000542109	0.000506991	0.000198921	3.97843e-05	0.00317568	0.980401	0.0104345	0.0125248
159	-710	0.168295	0.792537	0.0391682	0.170034	0.821873	0.00809295	0.421036	10632	-0.00173852	-0.0293368	0.0310753	1.7313e-40	0.977945	0.000520106	0.000556132	0.000520106	0.000204067	4.08134e-05	0.00325782	0.979894	0.0107044	0.0128488
160	-705	0.182716	0.728528	0.0887561	0.170021	0.821677	0.00830229	0.410027	10354	0.0126954	-0.0931492	0.0804538	5.54713e-40	0.977374	0.00053356	0.000570518	0.00053356	0.000209346	4.18692e-05	0.0033421	0.979374	0.0109813	0.0131812
161	-700	0.155395	0.795052	0.0495534	0.170007	0.821476	0.00851705	0.390464	9860	-0.0146124	-0.0264239	0.0410363	1.76361e-39	0.976789	0.000547362	0.000585276	0.000547362	0.000214761	4.29522e-05	0.00342855	0.97884	0.0112654	0.0135221
162	-695	0.169966	0.770169	0.0598642	0.169994	0.821269	0.00873737	0.377237	9526	-2.72406e-05	-0.0510996	0.0511269	5.56389e-39	0.976189	0.000561521	0.000600415	0.000561521	0.000220317	4.40633e-05	0.00351724	0.978293	0.0115568	0.0138719
163	-690	0.171208	0.781996	0.0467956	0.16998	0.821057	0.00896338	0.388603	9813	0.00122852	-0.0390608	0.0378322	1.74178e-38	0.975573	0.000576046	0.000615947	0.000576046	0.000226016	4.52031e-05	0.00360822	0.977731	0.0118558	0.0142308
164	-685	0.18213	0.763282	0.0545884	0.169965	0.82084	0.00919525	0.363694	9184	0.0121645	-0.0575577	0.0453932	5.41063e-38	0.974941	0.000590947	0.00063188	0.000590947	0.000231862	4.63724e-05	0.00370156	0.977155	0.0121624	0.0145989
165	-680	0.167092	0.80295	0.0299579	0.16995	0.820617	0.00943311	0.377515	9533	-0.00285871	-0.0176661	0.0205248	1.66779e-37	0.974293	0.000606234	0.000648225	0.000606234	0.00023786	4.7572e-05	0.00379731	0.976564	0.0124771	0.0149765
166	-675	0.160109	0.803555	0.0363362	0.169935	0.820388	0.00967712	0.368248	9299	-0.00982648	-0.0168326	0.0266591	5.10125e-37	0.973628	0.000621915	0.000664993	0.000621915	0.000244013	4.88025e-05	0.00389553	0.975958	0.0127998	0.0153639
167	-670	0.155415	0.823474	0.0211115	0.16992	0.820153	0.00992744	0.391533	9887	-0.0145047	0.00332065	0.0111841	1.54829e-36	0.972945	0.000638003	0.000682195	0.000638003	0.000250325	5.0065e-05	0.0039963	0.975336	0.0131309	0.0157613
168	-665	0.165603	0.755192	0.079205	0.169904	0.819912	0.0101842	0.407888	10300	-0.00430029	-0.0647205	0.0690208	4.663e-36	0.972245	0.000654507	0.000699842	0.000654507	0.0002568	5.136e-05	0.00409968	0.974698	0.0134706	0.0161691
169	-660	0.21536	0.753319	0.0313204	0.169887	0.819665	0.0104477	0.420323	10614	0.0454729	-0.0663456	0.0208727	1.39354e-35	0.971528	0.000671437	0.000717945	0.000671437	0.000263443	5.26886e-05	0.00420573	0.974043	0.013819	0.0165873
170	-655	0.187866	0.766452	0.0456812	0.16987	0.819412	0.0107179	0.436084	11012	0.017996	-0.0529593	0.0349632	4.13251e-35	0.970791	0.000688806	0.000736517	0.000688806	0.000270258	5.40515e-05	0.00431452	0.973372	0.0141765	0.0170164
171	-650	0.165563	0.768572	0.0658647	0.169853	0.819152	0.0109952	0.474537	11983	-0.00429017	-0.0505793	0.0548695	1.21604e-34	0.970035	0.000706623	0.000755569	0.000706623	0.000277249	5.54497e-05	0.00442613	0.972683	0.0145432	0.0174566
172	-645	0.204174	0.691778	0.104047	0.169836	0.818885	0.0112796	0.495248	12506	0.034339	-0.127106	0.0927675	3.55076e-34	0.96926	0.000724902	0.000775113	0.000724902	0.00028442	5.68841e-05	0.00454062	0.971977	0.0149194	0.0179081
173	-640	0.154988	0.784329	0.0606831	0.169817	0.818611	0.0115714	0.495604	12515	-0.0148294	-0.0342823	0.0491117	1.02881e-33	0.968465	0.000743654	0.000795164	0.000743654	0.000291778	5.83555e-05	0.00465808	0.971252	0.0153053	0.0183714
174	-635	0.142683	0.831348	0.0259691	0.169799	0.818331	0.0118707	0.470735	11887	-0.0271154	0.013017	0.0140984	2.95794e-33	0.967649	0.00076289	0.000815733	0.00076289	0.000299325	5.9865e-05	0.00477857	0.970508	0.0157013	0.0188466
175	-630	0.184479	0.737737	0.0777837	0.16978	0.818043	0.0121778	0.530136	13387	0.0146994	-0.0803053	0.0656059	8.43883e-33	0.966813	0.000782625	0.000836834	0.000782625	0.000307068	6.14136e-05	0.00490218	0.969745	0.0161074	0.0193341
176	-625	0.171158	0.775245	0.053597	0.16976	0.817747	0.0124928	0.53374	13478	0.00139755	-0.0425017	0.0411042	2.389e-32	0.965954	0.000802869	0.000858481	0.000802869	0.000315011	6.30022e-05	0.00502899	0.968962	0.0165241	0.0198342
177	-620	0.204296	0.728924	0.06678	0.16974	0.817444	0.012816	0.582805	14717	0.0345559	-0.08852	0.053964	6.71103e-32	0.965073	0.000823638	0.000880688	0.000823638	0.00032316	6.4632e-05	0.00515908	0.96816	0.0169515	0.0203473
178	-615	0.153702	0.724193	0.122105	0.169719	0.817133	0.0131475	0.569895	14391	-0.0160172	-0.09294	0.108957	1.87069e-31	0.96417	0.000844943	0.000903469	0.000844943	0.000331519	6.63038e-05	0.00529253	0.967336	0.01739	0.0208736
179	-610	0.204835	0.717604	0.0775601	0.169698	0.816814	0.0134876	0.612466	15466	0.0351373	-0.0992098	0.0640725	5.17435e-31	0.963243	0.0008668	0.00092684	0.0008668	0.000340095	6.8019e-05	0.00542944	0.966491	0.0178399	0.0214136
180	-605	0.196837	0.742741	0.0604215	0.169676	0.816487	0.0138365	0.59718	15080	0.0271607	-0.0737458	0.0465851	1.4202e-30	0.962292	0.000889222	0.000950815	0.000889222	0.000348892	6.97785e-05	0.00556988	0.965624	0.0183013	0.0219675
181	-600	0.15081	0.792446	0.0567435	0.169654	0.816151	0.0141944	0.715864	18077	-0.018844	-0.0237052	0.0425491	3.86796e-30	0.961317	0.000912224	0.000975411	0.000912224	0.000357917	7.15835e-05	0.00571396	0.964735	0.0187747	0.0225358
182	-595	0.180787	0.770005	0.0492082	0.169631	0.815807	0.0145616	0.764137	19296	0.0111553	-0.0458019	0.0346466	1.04533e-29	0.960316	0.000935821	0.00100064	0.000935821	0.000367176	7.34352e-05	0.00586177	0.963823	0.0192604	0.0231187
183	-590	0.141784	0.794175	0.0640401	0.169608	0.815454	0.0149382	0.776651	19612	-0.0278235	-0.0212783	0.0491019	2.80329e-29	0.95929	0.000960029	0.00102653	0.000960029	0.000376674	7.53348e-05	0.0060134	0.962887	0.0197586	0.0237167
184	-585	0.184773	0.762348	0.0528796	0.169584	0.815091	0.0153246	0.762197	19247	0.0151886	-0.0527435	0.0375549	7.45968e-29	0.958237	0.000984863	0.00105308	0.000984863	0.000386418	7.72835e-05	0.00616895	0.961927	0.0202697	0.0243302
185	-580	0.185556	0.747117	0.0673273	0.169559	0.81472	0.0157211	0.911928	23028	0.0159967	-0.0676029	0.0516062	1.96976e-28	0.957156	0.00101034	0.00108032	0.00101034	0.000396413	7.92827e-05	0.00632853	0.960942	0.0207941	0.0249596
186	-575	0.166326	0.717749	0.115925	0.169534	0.814338	0.0161277	0.612704	15472	-0.0032081	-0.0965893	0.0997974	5.16113e-28	0.956048	0.00103647	0.00110827	0.00103647	0.000406668	8.13335e-05	0.00649223	0.959932	0.021332	0.0256053
187	-570	0.191822	0.721498	0.0866802	0.169508	0.813947	0.0165449	0.574648	14511	0.0223135	-0.0924488	0.0701353	1.34189e-27	0.954911	0.00106329	0.00113693	0.00106329	0.000417187	8.34374e-05	0.00666017	0.958895	0.0218838	0.0262676
188	-565	0.164266	0.746887	0.0888464	0.169481	0.813546	0.0169729	0.581063	14673	-0.00521513	-0.0666584	0.0718736	3.46202e-27	0.953745	0.00109079	0.00116634	0.00109079	0.000427979	8.55958e-05	0.00683246	0.957832	0.0224498	0.0269471
189	-560	0.127471	0.817176	0.055353	0.169454	0.813134	0.0174119	0.538848	13607	-0.0419826	0.00404152	0.0379411	8.86302e-27	0.952548	0.00111901	0.00119652	0.00111901	0.00043905	8.78099e-05	0.0070092	0.956741	0.0230306	0.0276441
190	-555	0.164737	0.765818	0.0694452	0.169426	0.812712	0.0178624	0.523642	13223	-0.00468878	-0.046894	0.0515828	2.25151e-26	0.951321	0.00114795	0.00122747	0.00114795	0.000450407	9.00814e-05	0.00719051	0.955622	0.0236263	0.0283592
191	-550	0.170875	0.79722	0.0319056	0.169397	0.812278	0.0183244	0.487011	12298	0.00147729	-0.0150585	0.0135812	5.67552e-26	0.950062	0.00117765	0.00125922	0.00117765	0.000462058	9.24116e-05	0.00737651	0.954474	0.0242375	0.0290928
192	-545	0.227561	0.660681	0.111757	0.169368	0.811834	0.0187984	0.466537	11781	0.0581937	-0.151153	0.0929589	1.41964e-25	0.94877	0.00120811	0.00129179	0.00120811	0.00047401	9.4802e-05	0.00756732	0.953297	0.0248644	0.0298454
193	-540	0.200142	0.699616	0.100243	0.169338	0.811378	0.0192847	0.435728	11003	0.030804	-0.111762	0.0809582	3.52362e-25	0.947445	0.00123936	0.00132521	0.00123936	0.000486272	9.72544e-05	0.00776307	0.952088	0.0255076	0.0306174
194	-535	0.174671	0.744759	0.0805706	0.169307	0.81091	0.0197835	0.417907	10553	0.00536428	-0.0661513	0.0607871	8.67843e-25	0.946085	0.00127142	0.00135949	0.00127142	0.00049885	9.97701e-05	0.00796388	0.950849	0.0261675	0.0314094
195	-530	0.151345	0.783599	0.0650564	0.169275	0.81043	0.0202953	0.411532	10392	-0.0179296	-0.0268315	0.0447611	2.12096e-24	0.94469	0.00130431	0.00139465	0.00130431	0.000511755	0.000102351	0.00816989	0.949578	0.0268444	0.0322219
196	-525	0.206408	0.697067	0.0965251	0.169242	0.809938	0.0208203	0.377237	9526	0.0371659	-0.112871	0.0757048	5.14356e-24	0.94326	0.00133805	0.00143073	0.00133805	0.000524993	0.000104999	0.00838123	0.948273	0.0275388	0.0330554
197	-520	0.221126	0.66406	0.114815	0.169209	0.809433	0.0213589	0.373357	9428	0.0519171	-0.145373	0.0934557	1.23776e-23	0.941792	0.00137266	0.00146774	0.00137266	0.000538573	0.000107715	0.00859803	0.946935	0.0282511	0.0339105
198	-515	0.153731	0.777345	0.0689233	0.169174	0.808914	0.0219114	0.366981	9267	-0.0154428	-0.0315691	0.0470119	2.95561e-23	0.940286	0.00140817	0.00150571	0.00140817	0.000552504	0.000110501	0.00882044	0.945563	0.0289819	0.0347877
199	-510	0.173259	0.711406	0.115336	0.169139	0.808383	0.0224782	0.36215	9145	0.00411969	-0.0969774	0.0928577	7.00322e-23	0.938742	0.00144459	0.00154466	0.00144459	0.000566797	0.000113359	0.00904861	0.944154	0.0297316	0.0356875
200	-505	0.151624	0.790475	0.057901	0.169103	0.807838	0.0230596	0.361358	9125	-0.0174791	-0.0173623	0.0348414	1.6466e-22	0.937157	0.00148196	0.00158461	0.00148196	0.000581458	0.000116292	0.00928267	0.94271	0.0305007	0.0366107
201	-500	0.146569	0.799687	0.0537442	0.169066	0.807278	0.0236561	0.358704	9058	-0.0224966	-0.00759152	0.0300881	3.84167e-22	0.935531	0.0015203	0.0016256	0.0015203	0.000596499	0.0001193	0.00952279	0.941228	0.0312897	0.0375577
202	-495	0.14043	0.758417	0.101153	0.169028	0.806704	0.024268	0.398622	10066	-0.0285972	-0.0482878	0.0768851	8.89387e-22	0.933864	0.00155962	0.00166765	0.00155962	0.000611929	0.000122386	0.00976913	0.939708	0.0320991	0.0385293
203	-490	0.149733	0.806768	0.0434986	0.168989	0.806116	0.0248958	0.386623	9763	-0.0192554	0.00065265	0.0186028	2.04316e-21	0.932153	0.00159997	0.00171079	0.00159997	0.000627758	0.000125552	0.0100218	0.938148	0.0329294	0.0395259
204	-485	0.19875	0.69684	0.104411	0.168948	0.805512	0.0255398	0.386504	9760	0.0298011	-0.108672	0.078871	4.65749e-21	0.930398	0.00164136	0.00175505	0.00164136	0.000643997	0.000128799	0.0102811	0.936548	0.0337812	0.0405484
205	-480	0.180711	0.740282	0.0790074	0.168907	0.804892	0.0262005	0.402146	10155	0.0118032	-0.0646102	0.052807	1.05352e-20	0.928597	0.00168381	0.00180045	0.00168381	0.000660656	0.000132131	0.010547	0.934907	0.034655	0.0415973
206	-475	0.184681	0.765034	0.0502852	0.168865	0.804257	0.0268782	0.416323	10513	0.0158157	-0.0392228	0.023407	2.36468e-20	0.92675	0.00172737	0.00184702	0.00172737	0.000677746	0.000135549	0.0108198	0.933223	0.0355515	0.0426733
207	-470	0.172792	0.747219	0.0799894	0.168822	0.803605	0.0275735	0.430223	10864	0.00397006	-0.056386	0.0524159	5.26676e-20	0.924856	0.00177205	0.0018948	0.00177205	0.000695277	0.000139055	0.0110997	0.931496	0.0364711	0.0437772
208	-465	0.196728	0.723466	0.079806	0.168778	0.802936	0.0282867	0.46527	11749	0.02795	-0.0794693	0.0515193	1.164e-19	0.922912	0.00181789	0.00194381	0.00181789	0.000713262	0.000142652	0.0113869	0.929723	0.0374145	0.0449096
209	-460	0.196538	0.669722	0.13374	0.168732	0.802249	0.0290185	0.471091	11896	0.0278062	-0.132527	0.104721	2.55272e-19	0.920918	0.00186492	0.00199409	0.00186492	0.000731713	0.000146343	0.0116814	0.927906	0.0383824	0.0460713
210	-455	0.214727	0.680654	0.104619	0.168685	0.801546	0.0297691	0.519325	13114	0.0460414	-0.120891	0.0748499	5.55513e-19	0.918872	0.00191316	0.00204568	0.00191316	0.000750641	0.000150128	0.0119836	0.926041	0.0393752	0.047263
211	-450	0.180911	0.706137	0.112952	0.168637	0.800823	0.0305392	0.553857	13986	0.0122738	-0.0946864	0.0824126	1.19957e-18	0.916773	0.00196265	0.00209859	0.00196265	0.000770058	0.000154012	0.0122936	0.924127	0.0403938	0.0484856
212	-445	0.192123	0.720815	0.0870618	0.168588	0.800083	0.0313291	0.577657	14587	0.023535	-0.0792677	0.0557327	2.57036e-18	0.914621	0.00201342	0.00215288	0.00201342	0.000789978	0.000157996	0.0126116	0.922165	0.0414387	0.0497398
213	-440	0.189753	0.742052	0.0681942	0.168538	0.799323	0.0321395	0.611318	15437	0.0212155	-0.0572702	0.0360547	5.46517e-18	0.912412	0.0020655	0.00220857	0.0020655	0.000810412	0.000162082	0.0129378	0.920151	0.0425106	0.0510265
214	-435	0.187536	0.701595	0.110869	0.168486	0.798543	0.0329709	0.58336	14731	0.0190499	-0.0969483	0.0778984	1.15306e-17	0.910146	0.00211893	0.0022657	0.00211893	0.000831376	0.000166275	0.0132725	0.918086	0.0436103	0.0523464
215	-430	0.188752	0.783613	0.0276354	0.168433	0.797743	0.0338238	0.641929	16210	0.0203185	-0.01413	-0.00618845	2.41403e-17	0.907822	0.00217374	0.00232431	0.00217374	0.000852882	0.000170576	0.0136158	0.915967	0.0447384	0.0537005
216	-425	0.167494	0.785709	0.0467969	0.168379	0.796922	0.0346987	0.682164	17226	-0.000884306	-0.0112139	0.0120982	5.01501e-17	0.905438	0.00222997	0.00238443	0.00222997	0.000874944	0.000174989	0.013968	0.913793	0.0458956	0.0550896
217	-420	0.164409	0.800479	0.0351118	0.168323	0.796081	0.0355963	0.710756	17948	-0.00391384	0.00439838	-0.000484533	1.03381e-16	0.902991	0.00228765	0.00244611	0.00228765	0.000897577	0.000179515	0.0143293	0.911563	0.0470828	0.0565147
218	-415	0.175906	0.748669	0.0754251	0.168266	0.795217	0.0365171	0.693846	17521	0.00764073	-0.0465487	0.038908	2.11471e-16	0.900482	0.00234683	0.00250939	0.00234683	0.000920795	0.000184159	0.0147	0.909276	0.0483008	0.0579766
219	-410	0.229677	0.633766	0.136557	0.168207	0.794331	0.0374617	0.671274	16951	0.06147	-0.160565	0.0990949	4.2924e-16	0.897908	0.00240754	0.0025743	0.00240754	0.000944614	0.000188923	0.0150803	0.906929	0.0495502	0.0594763
220	-405	0.161691	0.783127	0.0551828	0.168147	0.793423	0.0384308	0.665215	16798	-0.00645599	-0.010296	0.016752	8.64548e-16	0.895267	0.00246981	0.00264089	0.00246981	0.000969049	0.00019381	0.0154704	0.904521	0.0508319	0.0610148
221	-400	0.200067	0.671754	0.128179	0.168085	0.79249	0.0394249	0.64977	16408	0.0319826	-0.120737	0.0887539	1.7279e-15	0.892558	0.0025337	0.0027092	0.0025337	0.000994116	0.000198823	0.0158705	0.902051	0.0521469	0.0625931
222	-395	0.19856	0.765462	0.0359787	0.168021	0.791534	0.0404447	0.663472	16754	0.0305383	-0.0260722	-0.00446603	3.42678e-15	0.889778	0.00259924	0.00277928	0.00259924	0.00101983	0.000203966	0.0162811	0.899518	0.0534958	0.0642122
223	-390	0.204617	0.723608	0.0717745	0.167956	0.790553	0.0414909	0.58633	14806	0.0366612	-0.0669448	0.0302836	6.74366e-15	0.886927	0.00266648	0.00285118	0.00266648	0.00104621	0.000209242	0.0167022	0.896918	0.0548796	0.0658733
224	-385	0.18646	0.714623	0.0989175	0.167889	0.789546	0.0425642	0.576588	14560	0.0185702	-0.0749234	0.0563532	1.31687e-14	0.884002	0.00273546	0.00292493	0.00273546	0.00107328	0.000214655	0.0171343	0.894252	0.0562992	0.0675773
225	-380	0.182538	0.719092	0.0983698	0.167821	0.788514	0.0436653	0.561342	14175	0.014717	-0.0694216	0.0547045	2.55172e-14	0.881002	0.00280622	0.00300059	0.00280622	0.00110104	0.000220208	0.0175775	0.891517	0.0577555	0.0693253
226	-375	0.163192	0.741548	0.0952605	0.167751	0.787454	0.0447948	0.498218	12581	-0.004559	-0.0459068	0.0504658	4.90638e-14	0.877924	0.00287881	0.00307821	0.00287881	0.00112952	0.000225904	0.0180322	0.88871	0.0592495	0.0711186
227	-370	0.158185	0.789319	0.0524966	0.167679	0.786368	0.0459535	0.452954	11438	-0.0094941	0.00295103	0.00654307	9.36116e-14	0.874766	0.00295327	0.00315784	0.00295327	0.00115874	0.000231748	0.0184986	0.885832	0.0607822	0.0729583
228	-365	0.148015	0.774933	0.077052	0.167605	0.785253	0.0471422	0.412363	10413	-0.0195898	-0.01032	0.0299098	1.7723e-13	0.871526	0.00302967	0.00323952	0.00302967	0.00118871	0.000237742	0.0189771	0.882878	0.0623545	0.0748456
229	-360	0.19372	0.721939	0.0843408	0.167529	0.784109	0.0483617	0.387454	9784	0.0261915	-0.0621706	0.0359791	3.32955e-13	0.868203	0.00310804	0.00332332	0.00310804	0.00121946	0.000243892	0.019468	0.879849	0.0639674	0.0767816
230	-355	0.182453	0.734496	0.0830508	0.167451	0.782936	0.0496127	0.392603	9914	0.0150019	-0.04844	0.0334381	6.20689e-13	0.864794	0.00318844	0.00340929	0.00318844	0.00125101	0.000250201	0.0199716	0.876741	0.0656221	0.0787678
231	-350	0.199783	0.720987	0.0792302	0.167371	0.781733	0.0508961	0.355021	8965	0.0324119	-0.060746	0.0283342	1.14816e-12	0.861296	0.00327092	0.00349748	0.00327092	0.00128337	0.000256673	0.0204883	0.873552	0.0673196	0.0808053
232	-345	0.177558	0.752514	0.0699279	0.167289	0.780498	0.0522126	0.339735	8579	0.0102684	-0.0279837	0.0177153	2.10751e-12	0.857708	0.00335553	0.00358795	0.00335553	0.00131656	0.000263313	0.0210182	0.870281	0.069061	0.0828956
233	-340	0.153171	0.734606	0.112223	0.167205	0.779231	0.0535632	0.315856	7976	-0.0140339	-0.0446256	0.0586595	3.83864e-12	0.854027	0.00344233	0.00368076	0.00344233	0.00135062	0.000270124	0.0215619	0.866926	0.0708475	0.0850399
234	-335	0.201877	0.69717	0.100953	0.167119	0.777932	0.0549488	0.340409	8596	0.0347575	-0.080762	0.0460044	6.93785e-12	0.850251	0.00353137	0.00377598	0.00353137	0.00138556	0.000277111	0.0221197	0.863483	0.0726801	0.0872397
235	-330	0.200735	0.661822	0.137443	0.167031	0.776599	0.0563702	0.314945	7953	0.0337039	-0.114777	0.0810727	1.24426e-11	0.846378	0.00362272	0.00387365	0.00362272	0.0014214	0.00028428	0.0226919	0.859952	0.0745602	0.0894964
236	-325	0.233449	0.686609	0.0799418	0.16694	0.775232	0.0578284	0.311421	7864	0.0665089	-0.0886224	0.0221135	2.21432e-11	0.842404	0.00371643	0.00397385	0.00371643	0.00145817	0.000291633	0.0232789	0.856329	0.0764889	0.0918114
237	-320	0.190263	0.672688	0.13705	0.166847	0.773829	0.0593242	0.304293	7684	0.0234155	-0.101141	0.0777256	3.91028e-11	0.838327	0.00381257	0.00407665	0.00381257	0.00149589	0.000299177	0.023881	0.852613	0.0784675	0.0941864
238	-315	0.225336	0.665249	0.109414	0.166752	0.77239	0.0608588	0.326628	8248	0.0585849	-0.10714	0.0485556	6.85196e-11	0.834145	0.00391119	0.0041821	0.00391119	0.00153458	0.000306916	0.0244988	0.8488	0.0804973	0.0966228
239	-310	0.214867	0.66291	0.122223	0.166654	0.770913	0.0624331	0.328806	8303	0.048213	-0.108003	0.0597902	1.19141e-10	0.829855	0.00401236	0.00429028	0.00401236	0.00157428	0.000314856	0.0251325	0.844889	0.0825795	0.0991222
240	-305	0.176354	0.701953	0.121693	0.166553	0.769399	0.0640481	0.358467	9052	0.00980081	-0.0674455	0.0576447	2.05565e-10	0.825454	0.00411615	0.00440126	0.00411615	0.001615	0.000323	0.0257826	0.840877	0.0847157	0.101686
241	-300	0.167535	0.78527	0.047195	0.16645	0.767845	0.0657049	0.384207	9702	0.00108508	0.0174248	-0.0185098	3.51946e-10	0.820938	0.00422263	0.00451511	0.00422263	0.00165678	0.000331355	0.0264496	0.836761	0.0869071	0.104317
242	-295	0.171779	0.706582	0.121638	0.166344	0.766251	0.0674045	0.389078	9825	0.0054351	-0.0596689	0.0542338	5.9792e-10	0.816307	0.00433186	0.00463191	0.00433186	0.00169963	0.000339927	0.0271338	0.832538	0.0891552	0.107015
243	-290	0.178935	0.685539	0.135527	0.166236	0.764616	0.0691481	0.395652	9991	0.0126986	-0.0790772	0.0663785	1.00797e-09	0.811555	0.00444391	0.00475173	0.00444391	0.0017436	0.00034872	0.0278356	0.828206	0.0914614	0.109783
244	-285	0.162721	0.71195	0.125329	0.166125	0.762939	0.0709368	0.430065	10860	-0.00340397	-0.0509883	0.0543922	1.68615e-09	0.80668	0.00455887	0.00487464	0.00455887	0.0017887	0.00035774	0.0285557	0.823762	0.0938273	0.112623
245	-280	0.152093	0.743451	0.104455	0.16601	0.761218	0.0727718	0.479685	12113	-0.0139171	-0.0177666	0.0316837	2.79887e-09	0.801679	0.00467679	0.00500074	0.00467679	0.00183497	0.000366994	0.0292944	0.819203	0.0962544	0.115536
246	-275	0.180745	0.705586	0.11367	0.165893	0.759452	0.0746542	0.490733	12392	0.0148513	-0.0538668	0.0390155	4.61009e-09	0.796549	0.00479777	0.0051301	0.00479777	0.00188244	0.000376488	0.0300521	0.814526	0.0987443	0.118525
247	-270	0.195792	0.708668	0.0955403	0.165773	0.757641	0.0765854	0.585815	14793	0.0300185	-0.0489734	0.018955	7.53487e-09	0.791287	0.00492188	0.0052628	0.00492188	0.00193113	0.000386227	0.0308295	0.809729	0.101299	0.121591
248	-265	0.230987	0.647576	0.121437	0.16565	0.755784	0.0785665	0.550412	13899	0.0653373	-0.108208	0.0428705	1.22203e-08	0.785888	0.0050492	0.00539894	0.0050492	0.00198109	0.000396217	0.031627	0.804807	0.103919	0.124736
249	-260	0.149747	0.71588	0.134373	0.165524	0.753878	0.0805988	0.593973	14999	-0.0157768	-0.0379976	0.0537744	1.96665e-08	0.780349	0.00517981	0.00553859	0.00517981	0.00203233	0.000406467	0.0324451	0.799758	0.106607	0.127963
250	-255	0.17996	0.738946	0.0810946	0.165394	0.751922	0.0826837	0.604863	15274	0.0145657	-0.0129766	-0.00158912	3.14061e-08	0.774667	0.0053138	0.00568186	0.0053138	0.0020849	0.000416981	0.0332844	0.794578	0.109365	0.131273
251	-250	0.184752	0.713711	0.101537	0.165261	0.749917	0.0848225	0.664858	16789	0.0194914	-0.0362054	0.016714	4.97668e-08	0.768838	0.00545125	0.00582884	0.00545125	0.00213884	0.000427767	0.0341454	0.789264	0.112194	0.134669
252	-245	0.208411	0.614163	0.177427	0.165124	0.747859	0.0870167	0.660581	16681	0.0432861	-0.133696	0.0904102	7.82539e-08	0.762859	0.00559226	0.00597962	0.00559226	0.00219416	0.000438833	0.0350286	0.783813	0.115096	0.138152
253	-240	0.199352	0.734466	0.0661825	0.164984	0.745748	0.0892676	0.717369	18115	0.0343674	-0.0112822	-0.0230851	1.22099e-07	0.756724	0.00573692	0.00613429	0.00573692	0.00225092	0.000450184	0.0359348	0.778221	0.118073	0.141726
254	-235	0.214501	0.65412	0.131379	0.164841	0.743583	0.0915768	0.71729	18113	0.0496602	-0.0894624	0.0398022	1.89042e-07	0.750431	0.00588532	0.00629297	0.00588532	0.00230915	0.000461829	0.0368643	0.772484	0.121128	0.145392
255	-230	0.212885	0.678798	0.108317	0.164693	0.741361	0.0939456	0.744614	18803	0.0481913	-0.0625629	0.0143715	2.90431e-07	0.743976	0.00603756	0.00645575	0.00603756	0.00236888	0.000473776	0.0378179	0.766598	0.124261	0.149153
256	-225	0.168061	0.717699	0.11424	0.164542	0.739082	0.0963758	0.726675	18350	0.00351855	-0.0213828	0.0178643	4.4276e-07	0.737353	0.00619373	0.00662274	0.00619373	0.00243016	0.000486031	0.0387961	0.760561	0.127475	0.153011
257	-220	0.201487	0.653315	0.145198	0.164387	0.736744	0.0988688	0.677887	17118	0.0371	-0.0834292	0.0463292	6.69782e-07	0.730559	0.00635395	0.00679404	0.00635395	0.00249302	0.000498604	0.0397997	0.754367	0.130773	0.156969
258	-215	0.199391	0.714196	0.086413	0.164228	0.734346	0.101426	0.612229	15460	0.0351626	-0.0201493	-0.0150133	1.0054e-06	0.723589	0.0065183	0.00696977	0.0065183	0.00255751	0.000511502	0.0408291	0.748013	0.134155	0.16103
259	-210	0.181498	0.696534	0.121968	0.164065	0.731885	0.10405	0.540472	13648	0.017433	-0.0353509	0.0179179	1.49756e-06	0.716439	0.0066869	0.00715004	0.0066869	0.00262367	0.000524733	0.0418852	0.741495	0.137626	0.165195
260	-205	0.187273	0.6989	0.113827	0.163897	0.729361	0.106742	0.48614	12276	0.0233754	-0.0304613	0.00708595	2.21345e-06	0.709104	0.00685986	0.00733495	0.00685986	0.00269153	0.000538307	0.0429686	0.734808	0.141186	0.169469
261	-200	0.218053	0.665675	0.116272	0.163725	0.726772	0.109503	0.476081	12022	0.0543274	-0.061097	0.00676957	3.24634e-06	0.70158	0.00703728	0.00752463	0.00703728	0.00276116	0.000552231	0.0440799	0.727948	0.144838	0.173852
262	-195	0.228382	0.641305	0.130313	0.163549	0.724116	0.112335	0.453984	11464	0.0648328	-0.0828106	0.0179778	4.72453e-06	0.69386	0.00721928	0.00771919	0.00721928	0.00283258	0.000566516	0.0452199	0.720911	0.148584	0.17835
263	-190	0.187114	0.691204	0.121682	0.163368	0.721391	0.115241	0.418779	10575	0.0237458	-0.030187	0.00644128	6.82281e-06	0.685942	0.00740598	0.00791875	0.00740598	0.00290585	0.000581171	0.0463893	0.713691	0.152428	0.182963
264	-185	0.197914	0.679329	0.122758	0.163182	0.718596	0.118222	0.380485	9608	0.0347316	-0.0392672	0.0045356	9.77706e-06	0.677818	0.00759747	0.00812341	0.00759747	0.00298102	0.000596204	0.0475888	0.706285	0.156371	0.187696
265	-180	0.194078	0.667775	0.138147	0.162991	0.715729	0.12128	0.365793	9237	0.031087	-0.047954	0.016867	1.39025e-05	0.669485	0.00779388	0.00833329	0.00779388	0.00305813	0.000611627	0.0488191	0.698688	0.160416	0.192551
266	-175	0.225662	0.612111	0.162228	0.162795	0.712787	0.124418	0.347537	8776	0.0628665	-0.100677	0.0378102	1.96163e-05	0.660936	0.00799532	0.0085485	0.00799532	0.00313724	0.000627448	0.0500808	0.690894	0.164565	0.197532
267	-170	0.185469	0.715401	0.0991297	0.162594	0.709771	0.127636	0.30354	7665	0.0228756	0.00563066	-0.0285062	2.74651e-05	0.652167	0.0082019	0.00876912	0.0082019	0.00321839	0.000643679	0.0513748	0.682899	0.168822	0.202642
268	-165	0.197518	0.655012	0.14747	0.162386	0.706676	0.130938	0.269365	6802	0.0351318	-0.0516643	0.0165325	3.8158e-05	0.643172	0.00841372	0.00899525	0.00841372	0.00330165	0.000660329	0.0527016	0.674697	0.173189	0.207883
269	-160	0.20568	0.660173	0.134148	0.162173	0.703502	0.134325	0.253445	6400	0.0435066	-0.0433298	-0.000176851	5.26054e-05	0.633945	0.00863088	0.00922695	0.00863088	0.00338705	0.000677411	0.0540619	0.666283	0.177668	0.213261
270	-155	0.21079	0.680409	0.108801	0.161953	0.700247	0.137799	0.240615	6076	0.048837	-0.0198383	-0.0289987	7.19638e-05	0.624481	0.00885347	0.00946426	0.00885347	0.00347467	0.000694934	0.0554561	0.657652	0.182264	0.218777
271	-150	0.233727	0.646503	0.11977	0.161727	0.69691	0.141364	0.245327	6195	0.0720004	-0.0504065	-0.0215939	9.76873e-05	0.614774	0.00908156	0.00970722	0.00908156	0.00356455	0.00071291	0.0568848	0.648799	0.186978	0.224437
272	-145	0.180804	0.688167	0.131029	0.161492	0.693487	0.145021	0.241882	6108	0.0193117	-0.00531981	-0.0139919	0.000131584	0.604818	0.00931519	0.0099558	0.00931519	0.00365676	0.000731351	0.0583482	0.639717	0.191813	0.230242
273	-140	0.200951	0.675494	0.123554	0.161249	0.689979	0.148772	0.244773	6181	0.0397021	-0.0144847	-0.0252175	0.000175876	0.594608	0.00955441	0.0102099	0.00955441	0.00375135	0.00075027	0.0598466	0.630402	0.196774	0.236198
274	-135	0.208505	0.624044	0.167451	0.160997	0.686383	0.15262	0.263464	6653	0.0475082	-0.0623388	0.0148306	0.000233265	0.584138	0.00979919	0.0104695	0.00979919	0.00384839	0.000769677	0.0613798	0.620848	0.201861	0.242308
275	-130	0.206249	0.643125	0.150626	0.160734	0.682697	0.156568	0.251346	6347	0.0455147	-0.039572	-0.0059427	0.000306996	0.573404	0.0100495	0.0107343	0.0100495	0.00394794	0.000789587	0.0629476	0.611048	0.20708	0.248575
276	-125	0.242077	0.646455	0.111468	0.160459	0.678922	0.160618	0.270474	6830	0.0816175	-0.0324674	-0.04915	0.000400919	0.5624	0.0103052	0.011004	0.0103052	0.00405006	0.000810012	0.0645493	0.600999	0.212432	0.255005
277	-120	0.187539	0.728947	0.0835143	0.160171	0.675056	0.164773	0.294313	7432	0.0273683	0.0538905	-0.0812589	0.000519541	0.551122	0.0105661	0.0112783	0.0105661	0.00415483	0.000830965	0.0661838	0.590694	0.217921	0.261601
278	-115	0.244975	0.622455	0.132569	0.159865	0.671099	0.169035	0.322945	8155	0.08511	-0.0486438	-0.0364662	0.000668071	0.539565	0.0108321	0.0115566	0.0108321	0.0042623	0.00085246	0.0678495	0.580128	0.22355	0.268367
279	-110	0.206108	0.670075	0.123817	0.159541	0.667051	0.173408	0.335102	8462	0.046567	0.00302418	-0.0495912	0.000852444	0.527727	0.0111026	0.0118382	0.0111026	0.00437256	0.000874511	0.0695443	0.569296	0.229321	0.275307
280	-105	0.216283	0.651754	0.131963	0.159195	0.662912	0.177894	0.394187	9954	0.0570879	-0.0111574	-0.0459305	0.00107932	0.515605	0.0113773	0.0121224	0.0113773	0.00448566	0.000897133	0.0712651	0.558193	0.235237	0.282427
281	-100	0.213143	0.641757	0.145101	0.158822	0.658683	0.182495	0.456043	11516	0.0543209	-0.0169262	-0.0373947	0.00135604	0.503196	0.0116556	0.0124081	0.0116556	0.0046017	0.00092034	0.0730081	0.546816	0.2413	0.289731
282	-95	0.208918	0.635933	0.155148	0.158418	0.654366	0.187216	0.484476	12234	0.0505009	-0.0184332	-0.0320677	0.00169058	0.490503	0.0119367	0.012694	0.0119367	0.00472073	0.000944147	0.0747687	0.53516	0.247513	0.297222
283	-90	0.250111	0.58286	0.167029	0.157976	0.649965	0.192059	0.518573	13095	0.0921341	-0.0671043	-0.0250298	0.0020914	0.477524	0.0122196	0.0129786	0.0122196	0.00484285	0.00096857	0.0765409	0.523223	0.253876	0.304906
284	-85	0.221689	0.614615	0.163696	0.157492	0.645481	0.197027	0.57734	14579	0.0641974	-0.0308659	-0.0333315	0.00256732	0.464264	0.0125033	0.0132602	0.0125033	0.00496812	0.000993624	0.0783176	0.511004	0.260392	0.312787
285	-80	0.2019	0.607458	0.190642	0.156956	0.64092	0.202124	0.63595	16059	0.0449443	-0.0334625	-0.0114818	0.00312725	0.450727	0.0127863	0.0135368	0.0127863	0.00509664	0.00101933	0.0800902	0.4985	0.267059	0.32087
286	-75	0.221013	0.586572	0.192415	0.15636	0.636288	0.207352	0.714636	18046	0.0646534	-0.0497158	-0.0149376	0.00377994	0.436921	0.013067	0.0138061	0.013067	0.00522847	0.00104569	0.0818486	0.485714	0.273878	0.32916
287	-70	0.218891	0.634395	0.146714	0.155694	0.63159	0.212716	0.807857	20400	0.0631971	0.00280442	-0.0660015	0.00453365	0.422855	0.0133436	0.0140655	0.0133436	0.00536372	0.00107274	0.0835813	0.472647	0.280848	0.33766
288	-65	0.196669	0.645619	0.157712	0.154947	0.626835	0.218218	0.867377	21903	0.0417221	0.0187838	-0.0605059	0.00539572	0.408543	0.013614	0.014312	0.013614	0.00550247	0.00110049	0.0852749	0.459304	0.287964	0.346376
289	-60	0.211653	0.583893	0.204455	0.154106	0.622031	0.223863	0.960993	24267	0.0575464	-0.0381381	-0.0194083	0.00637224	0.394001	0.0138757	0.0145427	0.0138757	0.0056448	0.00112896	0.0869143	0.44569	0.295222	0.355311
290	-55	0.213713	0.666129	0.120158	0.153159	0.617187	0.229654	0.991525	25038	0.0605546	0.0489416	-0.109496	0.00746748	0.379247	0.0141262	0.014754	0.0141262	0.00579082	0.00115816	0.088483	0.431814	0.302616	0.36447
291	-50	0.227935	0.57748	0.194585	0.15209	0.612316	0.235595	0.988437	24960	0.0758451	-0.0348352	-0.0410099	0.00868352	0.364304	0.0143623	0.0149425	0.0143623	0.00594061	0.00118812	0.0899624	0.417688	0.310139	0.373857
292	-45	0.247793	0.603059	0.149148	0.150884	0.607427	0.241689	1	25252	0.0969085	-0.00436764	-0.0925409	0.0100198	0.3492	0.0145811	0.0151044	0.0145811	0.00609428	0.00121886	0.0913328	0.403325	0.317779	0.383475
293	-40	0.220225	0.569673	0.210102	0.149526	0.602533	0.247941	0.896998	22651	0.0706987	-0.03286	-0.0378386	0.0114725	0.333964	0.0147791	0.0152359	0.0147791	0.00625192	0.00125038	0.0925731	0.388744	0.325522	0.393328
294	-35	0.162799	0.694197	0.143004	0.148	0.597646	0.254354	0.703548	17766	0.0147998	0.0965511	-0.111351	0.0130347	0.31863	0.0149529	0.0153333	0.0149529	0.00641364	0.00128273	0.0936612	0.373965	0.333354	0.403417
295	-30	0.224106	0.632796	0.143098	0.146288	0.592778	0.260934	0.587795	14843	0.0778185	0.040018	-0.117836	0.0146954	0.303238	0.0150986	0.0153927	0.0150986	0.00657954	0.00131591	0.0945743	0.359012	0.341254	0.413746
296	-25	0.244501	0.601702	0.153797	0.144375	0.587942	0.267684	0.499287	12608	0.100127	0.0137604	-0.113887	0.0164401	0.287827	0.0152128	0.0154108	0.0152128	0.00674972	0.00134994	0.0952894	0.343914	0.3492	0.424315
297	-20	0.218029	0.61208	0.169891	0.142245	0.583147	0.274608	0.408284	10310	0.0757835	0.0289331	-0.104717	0.0182501	0.272443	0.0152917	0.0153842	0.0152917	0.0069243	0.00138486	0.0957837	0.328701	0.357166	0.435125
298	-15	0.203833	0.610057	0.186111	0.139886	0.578402	0.281711	0.335934	8483	0.0639468	0.0316541	-0.0956009	0.0201033	0.257133	0.0153319	0.01531	0.0153319	0.00710339	0.00142068	0.0960355	0.313409	0.36512	0.446176
299	-10	0.192063	0.644889	0.163049	0.137285	0.573717	0.288998	0.311421	7864	0.0547775	0.0711722	-0.12595	0.0219739	0.241947	0.0153301	0.015186	0.0153301	0.00728709	0.00145742	0.0960241	0.298077	0.373031	0.457467
300	-5	0.189434	0.648331	0.162235	0.134432	0.569094	0.296474	0.292808	7394	0.0550014	0.0792374	-0.134239	0.0238336	0.226936	0.0152833	0.0150104	0.0152833	0.00747552	0.0014951	0.0957312	0.282747	0.380859	0.468994
301	0	0.2282	0.579789	0.192011	0.131321	0.564536	0.304143	0.258831	6536	0.0968791	0.0152528	-0.112132	0.0256513	0.212154	0.0151891	0.0147822	0.0151891	0.0076688	0.00153376	0.0951411	0.267464	0.388562	0.480754
302	5	0.266967	0.511246	0.221787	0.127948	0.560042	0.31201	0.22723	5738	0.139019	-0.0487954	-0.0902232	0.027395	0.197653	0.0150454	0.0145011	0.0150454	0.00786704	0.00157341	0.0942412	0.252275	0.396096	0.492743
303	10	0.20031	0.613789	0.1859	0.124314	0.555606	0.32008	0.224101	5659	0.0759965	0.0581836	-0.13418	0.0290316	0.183485	0.0148509	0.0141675	0.0148509	0.00807034	0.00161407	0.0930229	0.237229	0.403411	0.504953
304	15	0.197329	0.554284	0.248387	0.120423	0.551218	0.328359	0.189926	4796	0.0769068	0.00306557	-0.0799723	0.030529	0.169702	0.0146049	0.013783	0.0146049	0.00827882	0.00165576	0.091482	0.222378	0.410457	0.517376
305	20	0.177856	0.602315	0.21983	0.116283	0.546865	0.336852	0.181926	4594	0.0615729	0.0554491	-0.117022	0.0318561	0.156353	0.0143075	0.0133498	0.0143075	0.00849258	0.00169852	0.089619	0.207773	0.417177	0.530003
306	25	0.206542	0.54304	0.250418	0.111908	0.542528	0.345563	0.156819	3960	0.0946334	0.000511999	-0.0951454	0.0329848	0.143481	0.0139595	0.0128711	0.0139595	0.0087117	0.00174234	0.0874394	0.193466	0.423516	0.542821
307	30	0.171093	0.561861	0.267046	0.107316	0.538184	0.3545	0.150325	3796	0.0637764	0.0236771	-0.0874535	0.0338902	0.131131	0.0135627	0.0123508	0.0135627	0.00893628	0.00178726	0.0849539	0.179506	0.429416	0.555818
308	35	0.163869	0.639291	0.19684	0.10253	0.533804	0.363666	0.128703	3250	0.0613394	0.105486	-0.166826	0.034552	0.119337	0.0131196	0.0117937	0.0131196	0.00916637	0.00183327	0.0821783	0.165944	0.434819	0.568978
309	40	0.130892	0.597823	0.271286	0.0975742	0.529358	0.373068	0.124347	3140	0.0333174	0.0684649	-0.101782	0.0349554	0.108132	0.0126335	0.011205	0.0126335	0.00940202	0.0018804	0.0791336	0.152824	0.439666	0.582286
310	45	0.121384	0.661602	0.217013	0.0924798	0.524809	0.382711	0.115159	2908	0.0289046	0.136793	-0.165698	0.0350909	0.0975414	0.0121086	0.0105906	0.0121086	0.00964324	0.00192865	0.0758454	0.14019	0.443902	0.595721
311	50	0.110424	0.558044	0.331532	0.0872798	0.520119	0.392601	0.112625	2844	0.0231444	0.037925	-0.0610694	0.0349554	0.0875846	0.0115495	0.00995682	0.0115495	0.00989001	0.001978	0.0723434	0.128082	0.447471	0.609265
312	55	0.105298	0.669476	0.225225	0.0820097	0.515247	0.402743	0.109338	2761	0.0232888	0.154229	-0.177518	0.034552	0.0782745	0.0109616	0.00931016	0.0109616	0.0101422	0.00202845	0.068661	0.116532	0.450321	0.622894
313	60	0.102465	0.636277	0.261258	0.0767067	0.51015	0.413143	0.117139	2958	0.0257587	0.126127	-0.151886	0.0338902	0.0696172	0.0103507	0.00865721	0.0103507	0.0103998	0.00207997	0.0648344	0.105571	0.452405	0.636587
314	65	0.120753	0.526628	0.352619	0.0714093	0.504785	0.423806	0.104467	2638	0.0493442	0.021843	-0.0711872	0.0329848	0.0616128	0.0097229	0.00800449	0.0097229	0.0106626	0.00213251	0.060902	0.09522	0.453679	0.650318
315	70	0.0889359	0.520935	0.390129	0.0661555	0.499109	0.434736	0.114565	2893	0.0227804	0.0218262	-0.0446065	0.0318561	0.0542544	0.00908448	0.00735831	0.00908448	0.0109301	0.00218602	0.0569031	0.0854971	0.454106	0.664063
316	75	0.134559	0.499483	0.365959	0.060983	0.493079	0.445938	0.143395	3621	0.0735759	0.00640363	-0.0799796	0.030529	0.0475298	0.00844179	0.00672461	0.00844179	0.0112021	0.00224043	0.0528774	0.0764126	0.453655	0.677793
317	80	0.0821634	0.524119	0.393718	0.0559277	0.486656	0.457416	0.111199	2808	0.0262357	0.0374628	-0.0636984	0.0290316	0.041421	0.00780103	0.00610885	0.00780103	0.0114781	0.00229562	0.0488638	0.0679708	0.452299	0.691483
318	85	0.100483	0.458583	0.440935	0.051023	0.479803	0.469174	0.119872	3027	0.0494597	-0.0212207	-0.028239	0.027395	0.0359051	0.00716818	0.00551589	0.00716818	0.0117573	0.00235147	0.0448998	0.0601698	0.450021	0.705104
319	90	0.07002	0.480093	0.449887	0.0462994	0.472488	0.481213	0.117773	2974	0.0237206	0.00760542	-0.031326	0.0256513	0.0309552	0.00654884	0.00494992	0.00654884	0.012039	0.00240781	0.0410204	0.0530016	0.446812	0.718627
320	95	0.0754097	0.465674	0.458916	0.0417837	0.464682	0.493535	0.116189	2934	0.033626	0.000992934	-0.034619	0.0238336	0.0265408	0.0059481	0.00441443	0.0059481	0.0123221	0.00246443	0.0372575	0.0464527	0.442667	0.732025
321	100	0.0762847	0.403678	0.520037	0.0374985	0.456361	0.50614	0.123159	3110	0.0387861	-0.0526832	0.013897	0.0219739	0.0226287	0.00537049	0.0039121	0.00537049	0.0126055	0.00252109	0.0336395	0.0405046	0.437592	0.74527
322	105	0.0593134	0.46246	0.478227	0.0334622	0.44751	0.519028	0.127752	3226	0.0258511	0.0149496	-0.0408007	0.0201033	0.0191838	0.00481989	0.00344488	0.00481989	0.0128875	0.00257751	0.0301907	0.0351341	0.431598	0.758333
323	110	0.0294822	0.416075	0.554443	0.0296884	0.438117	0.532194	0.150285	3795	-0.000206215	-0.0220422	0.0222484	0.0182501	0.0161698	0.00429946	0.00301397	0.00429946	0.0131667	0.00263334	0.0269308	0.0303143	0.424705	0.771187
324	115	0.0294734	0.437072	0.533455	0.0261861	0.428178	0.545635	0.154839	3910	0.00328723	0.00889308	-0.0121803	0.0164401	0.01355	0.00381166	0.00261984	0.00381166	0.0134409	0.00268819	0.0238754	0.0260148	0.416939	0.783806
325	120	0.0217348	0.369871	0.608394	0.02296	0.417697	0.559343	0.166759	4211	-0.00122525	-0.0478256	0.0490509	0.0146954	0.0112876	0.00335821	0.00226234	0.00335821	0.0137081	0.00274162	0.0210351	0.0222031	0.408334	0.796165
326	125	0.0239934	0.381991	0.594016	0.0200104	0.406681	0.573309	0.18854	4761	0.00398304	-0.0246898	0.0207068	0.0130347	0.0093469	0.00294014	0.00194073	0.00294014	0.0139656	0.00279312	0.0184164	0.0188449	0.398928	0.80824
327	130	0.0310297	0.321885	0.647085	0.0173335	0.395147	0.58752	0.207429	5238	0.0136962	-0.0732618	0.0595656	0.0114725	0.00769315	0.00255781	0.00165375	0.00255781	0.0142108	0.00284215	0.0160215	0.0159048	0.388765	0.820006
328	135	0.00821972	0.318901	0.672879	0.0149223	0.383117	0.60196	0.237209	5990	-0.00670256	-0.0642165	0.070919	0.0100198	0.00629338	0.00221097	0.00139976	0.00221097	0.0144405	0.00288811	0.013849	0.013347	0.377897	0.831444
329	140	0.0180774	0.380014	0.601909	0.0127665	0.370621	0.616612	0.256732	6483	0.00531091	0.00939243	-0.0147033	0.00868352	0.0051166	0.00189885	0.00117678	0.00189885	0.0146517	0.00293034	0.011894	0.011136	0.366377	0.842533
330	145	-0.00224172	0.275928	0.726314	0.0108536	0.357694	0.631453	0.250158	6317	-0.0130953	-0.0817657	0.094861	0.00746748	0.004134	0.0016202	0.000982601	0.0016202	0.0148408	0.00296816	0.0101486	0.00923715	0.354265	0.853255
331	150	0.0846086	0.202006	0.713385	0.0091687	0.344374	0.646457	0.296214	7480	0.0754399	-0.142368	0.0669281	0.00637224	0.00331915	0.0013734	0.000814852	0.0013734	0.0150043	0.00300086	0.00860266	0.00761695	0.341621	0.863595
332	155	-0.00955622	0.314429	0.695127	0.00769579	0.330708	0.661596	0.349477	8825	-0.017252	-0.016279	0.0335311	0.00539572	0.00264805	0.00115652	0.000671095	0.00115652	0.0151386	0.00302771	0.0072442	0.00624355	0.328512	0.873538
333	160	-0.00461498	0.322895	0.68172	0.00641782	0.316747	0.676836	0.453509	11452	-0.0110328	0.00614825	0.00488455	0.00453365	0.00209917	0.000967441	0.00054888	0.000967441	0.0152399	0.00304798	0.00605983	0.00508703	0.315005	0.883072
334	165	0.00990875	0.285935	0.704156	0.00531725	0.302542	0.69214	0.524671	13249	0.0045915	-0.0166075	0.012016	0.00377994	0.00165337	0.000803875	0.000445803	0.000803875	0.0153047	0.00306095	0.00503529	0.00411959	0.301171	0.892188
335	170	0.0240999	0.208628	0.767272	0.00437655	0.288153	0.70747	0.603635	15243	0.0197233	-0.0795249	0.0598016	0.00312725	0.00129381	0.000663484	0.000359557	0.000663484	0.0153297	0.00306594	0.00415591	0.00331571	0.28708	0.900877
336	175	-0.0111509	0.154423	0.856728	0.00357852	0.27364	0.722782	0.665215	16798	-0.0147295	-0.119217	0.133946	0.00256732	0.00100585	0.000543919	0.000287963	0.000543919	0.0153116	0.00306232	0.00340699	0.00265223	0.272805	0.909134
337	180	0.0181825	0.182199	0.799618	0.00290658	0.259064	0.738029	0.755386	19075	0.0152759	-0.0768649	0.0615891	0.0020914	0.000776848	0.00044288	0.000229001	0.00044288	0.0152477	0.00304954	0.0027741	0.00210831	0.25842	0.916955
338	185	-0.00280482	0.161999	0.840806	0.00234505	0.24449	0.753165	0.763147	19271	-0.00514987	-0.082491	0.0876409	0.00169058	0.000596023	0.000358155	0.000180825	0.000358155	0.0151356	0.00302712	0.0022434	0.00166543	0.243996	0.92434
339	190	0.0100648	0.172667	0.817268	0.00187929	0.229982	0.768139	0.804095	20305	0.00818551	-0.0573149	0.0491294	0.00135604	0.000454251	0.000287658	0.000141771	0.000287658	0.0149736	0.00299472	0.00180182	0.00130727	0.229605	0.931289
340	195	0.00961027	0.16413	0.826259	0.00149587	0.215605	0.782899	0.845715	21356	0.0081144	-0.0514748	0.0433604	0.00107932	0.00034389	0.000229451	0.000110361	0.000229451	0.0147605	0.00295211	0.00143723	0.00101961	0.21532	0.937806
341	200	-0.00176943	0.116901	0.884869	0.0011826	0.201422	0.797395	0.822905	20780	-0.00295203	-0.0845217	0.0874738	0.000852444	0.000258594	0.00018176	8.52965e-05	0.00018176	0.014496	0.0028992	0.0011385	0.000790162	0.201208	0.943896
342	205	0.014126	0.118362	0.867512	0.000928565	0.187496	0.811575	0.830192	20964	0.0131975	-0.0691337	0.0559362	0.000668071	0.000193141	0.000142985	6.54522e-05	0.000142985	0.0141804	0.00283608	0.000895627	0.000608403	0.187336	0.949566
343	210	-0.0158686	0.145947	0.869922	0.000724105	0.173886	0.82539	0.784413	19808	-0.0165927	-0.0279385	0.0445312	0.000519541	0.000143278	0.000111701	4.98638e-05	0.000111701	0.0138149	0.00276298	0.000699671	0.000465417	0.173767	0.954826
344	215	0.000853718	0.0950628	0.904084	0.000560783	0.160647	0.838792	0.762435	19253	0.000292935	-0.0655847	0.0652917	0.000400919	0.000105563	8.66539e-05	3.77143e-05	8.66539e-05	0.0134015	0.00268029	0.00054278	0.000353716	0.16056	0.959685
345	220	0.00794267	0.0800412	0.912016	0.0004313	0.147834	0.851735	0.734516	18548	0.00751137	-0.0677928	0.0602814	0.000306996	7.72441e-05	6.67532e-05	2.83191e-05	6.67532e-05	0.0129429	0.00258859	0.000418127	0.000267062	0.14777	0.964158
346	225	0.0222041	0.131538	0.846258	0.000329415	0.135493	0.864178	0.736853	18607	0.0218747	-0.00395495	-0.0179197	0.000233265	5.61337e-05	5.10623e-05	2.11104e-05	5.10623e-05	0.0124429	0.00248859	0.000319842	0.000200309	0.135446	0.968257
347	230	-0.0418774	0.223905	0.817972	0.000249849	0.123667	0.876083	0.622961	15731	-0.0421273	0.100239	-0.0581113	0.000175876	4.05113e-05	3.8785e-05	1.56224e-05	3.8785e-05	0.0119058	0.00238116	0.00024294	0.000149247	0.123633	0.971999
348	235	0.0111099	0.0837637	0.905126	0.000188179	0.112392	0.88742	0.564272	14249	0.0109217	-0.0286282	0.0177065	0.000131584	2.90343e-05	2.92519e-05	1.1477e-05	2.92519e-05	0.0113364	0.00226729	0.000183227	0.000110462	0.112368	0.9754
349	240	0.0100121	0.137486	0.852502	0.000140739	0.101699	0.89816	0.547363	13822	0.00987131	0.0357872	-0.0456585	9.76873e-05	2.06641e-05	2.19061e-05	8.37016e-06	2.19061e-05	0.0107404	0.00214807	0.000137215	8.12097e-05	0.101682	0.978478
350	245	-0.00868723	0.186418	0.82227	0.000104519	0.0916117	0.908284	0.473111	11947	-0.00879175	0.094806	-0.0860142	7.19638e-05	1.46044e-05	1.62887e-05	6.05973e-06	1.62887e-05	0.0101235	0.0020247	0.000102028	5.93036e-05	0.0915996	0.98125
351	250	-0.00567811	0.119195	0.886484	7.70742e-05	0.0821472	0.917776	0.454776	11484	-0.00575519	0.0370474	-0.0312922	5.26054e-05	1.02494e-05	1.20257e-05	4.35494e-06	1.20257e-05	0.00949197	0.00189839	7.53263e-05	4.30149e-05	0.0821387	0.983736
352	255	-0.0236795	0.134195	0.889484	5.64345e-05	0.0733157	0.926628	0.389038	9824	-0.023736	0.0608794	-0.0371434	3.8158e-05	7.14263e-06	8.81521e-06	3.10682e-06	8.81521e-06	0.00885212	0.00177042	5.52165e-05	3.09892e-05	0.0733098	0.985955
353	260	0.000839581	0.135516	0.863644	4.10295e-05	0.0651209	0.934838	0.338587	8550	0.000798552	0.0703954	-0.0711939	2.74651e-05	4.94251e-06	6.41572e-06	2.20012e-06	6.41572e-06	0.00821024	0.00164205	4.01866e-05	2.2174e-05	0.0651168	0.987926
354	265	0.0334563	0.0529435	0.9136	2.96178e-05	0.0575599	0.942411	0.294947	7448	0.0334266	-0.0046164	-0.0288102	1.96163e-05	3.39593e-06	4.63598e-06	1.54658e-06	4.63598e-06	0.00757243	0.00151449	2.90387e-05	1.57583e-05	0.057557	0.989668
355	270	0.0035293	0.00907456	0.987396	2.12281e-05	0.0506237	0.949355	0.282037	7122	0.00350807	-0.0415491	0.0380411	1.39025e-05	2.31678e-06	3.32595e-06	1.07915e-06	3.32595e-06	0.00694455	0.00138891	2.0833e-05	1.11223e-05	0.0506218	0.9912
356	275	-0.033218	0.0445925	0.988626	1.51064e-05	0.0442978	0.955687	0.267028	6743	-0.0332331	0.000294692	0.0329384	9.77706e-06	1.56933e-06	2.36898e-06	7.47444e-07	2.36898e-06	0.00633201	0.0012664	1.48387e-05	7.79636e-06	0.0442965	0.992541
357	280	0.050985	0.226855	0.722159	1.06732e-05	0.0385626	0.961427	0.264969	6691	0.0509744	0.188293	-0.239267	6.82281e-06	1.05546e-06	1.67522e-06	5.13868e-07	1.67522e-06	0.00573969	0.00114794	1.04932e-05	5.42738e-06	0.0385617	0.993708
358	285	-0.00499369	0.0841805	0.920813	7.48702e-06	0.0333938	0.966599	0.245763	6206	-0.00500118	0.0507867	-0.0457855	4.72453e-06	7.04794e-07	1.1761e-06	3.5067e-07	1.1761e-06	0.0051719	0.00103438	7.36683e-06	3.75216e-06	0.0333933	0.994719
359	290	0.0254918	0.0843044	0.890204	5.2143e-06	0.0287639	0.971231	0.259267	6547	0.0254866	0.0555405	-0.0810271	3.24634e-06	4.67265e-07	8.19733e-07	2.37529e-07	8.19733e-07	0.00463224	0.000926448	5.13462e-06	2.57606e-06	0.0287635	0.995589
360	295	-0.00563792	0.0425931	0.963045	3.60538e-06	0.0246418	0.975355	0.23016	5812	-0.00564153	0.0179512	-0.0123097	2.21345e-06	3.07567e-07	5.67218e-07	1.59698e-07	5.67218e-07	0.00412364	0.000824727	3.55292e-06	1.75633e-06	0.0246416	0.996335
361	300	-0.026701	0.0570904	0.969611	2.47495e-06	0.0209947	0.979003	0.224814	5677	-0.0267035	0.0360957	-0.00939219	1.49756e-06	2.00995e-07	3.89649e-07	1.06572e-07	3.89649e-07	0.00364827	0.000729655	2.44067e-06	1.18911e-06	0.0209945	0.996971
362	305	-0.0207629	-0.00239835	1.02316	1.6867e-06	0.0177879	0.98221	0.239545	6049	-0.0207646	-0.0201862	0.0409508	1.0054e-06	1.30405e-07	2.65728e-07	7.05904e-08	2.65728e-07	0.00320762	0.000641525	1.66446e-06	7.99459e-07	0.0177878	0.997509
363	310	0.00359347	0.0940169	0.90239	1.14119e-06	0.0149859	0.985013	0.240417	6071	0.00359233	0.079031	-0.0826233	6.69782e-07	8.3996e-08	1.79903e-07	4.6409e-08	1.79903e-07	0.00280248	0.000560495	1.12687e-06	5.3373e-07	0.0149859	0.997963
364	315	-0.0264416	-0.0293754	1.05582	7.66527e-07	0.0125533	0.987446	0.258989	6540	-0.0264424	-0.0419287	0.0683711	4.4276e-07	5.37122e-08	1.20912e-07	3.02838e-08	1.20912e-07	0.00243297	0.000486595	7.57367e-07	3.53828e-07	0.0125533	0.998343
365	320	0.00906149	0.00421391	0.986725	5.11135e-07	0.0104549	0.989545	0.282037	7122	0.00906098	-0.006241	-0.00281998	2.90431e-07	3.40982e-08	8.06734e-08	1.9614e-08	8.06734e-08	0.00209868	0.000419736	5.0532e-07	2.32915e-07	0.0104549	0.998659
366	325	-0.0311527	0.0502981	0.980855	3.38361e-07	0.00865644	0.991343	0.28873	7291	-0.031153	0.0416417	-0.0104886	1.89042e-07	2.14896e-08	5.34336e-08	1.26086e-08	5.34336e-08	0.00179864	0.000359729	3.34696e-07	1.52242e-07	0.00865642	0.998921
367	330	-3.52976e-05	0.0405861	0.959449	2.22359e-07	0.00712507	0.992875	0.319024	8056	-3.552e-05	0.033461	-0.0334255	1.22099e-07	1.3445e-08	3.51332e-08	8.04467e-09	3.51332e-08	0.00153149	0.000306298	2.20066e-07	9.88081e-08	0.00712506	0.999137
368	335	0.0109811	0.00813952	0.980879	1.45064e-07	0.00582966	0.99417	0.361001	9116	0.0109809	0.00230986	-0.0132908	7.82539e-08	8.35062e-09	2.29318e-08	5.09435e-09	2.29318e-08	0.00129548	0.000259097	1.43639e-07	6.36749e-08	0.00582966	0.999313
369	340	-0.00690952	0.0587799	0.94813	9.39472e-08	0.00474108	0.995259	0.40975	10347	-0.00690962	0.0540389	-0.0471292	4.97668e-08	5.14874e-09	1.48583e-08	3.20188e-09	1.48583e-08	0.00108863	0.000217726	9.30692e-08	4.07431e-08	0.00474108	0.999457
370	345	0.011968	-0.051004	1.03904	6.03988e-08	0.00383237	0.996168	0.449113	11341	0.0119679	-0.0548364	0.0428685	3.14061e-08	3.15138e-09	9.55677e-09	1.99736e-09	9.55677e-09	0.000908745	0.000181749	5.98614e-08	2.58848e-08	0.00383237	0.999573
371	350	0.000457127	-0.04802	1.04756	3.85468e-08	0.00307887	0.996921	0.532314	13442	0.000457089	-0.0510989	0.0506418	1.96665e-08	1.91476e-09	6.1018e-09	1.23662e-09	6.1018e-09	0.000753528	0.000150706	3.82202e-08	1.6328e-08	0.00307886	0.999666
372	355	-0.00516001	0.0638273	0.941333	2.44207e-08	0.00245824	0.997542	0.606566	15317	-0.00516004	0.0613691	-0.0562091	1.22203e-08	1.15488e-09	3.86729e-09	7.5988e-10	3.86729e-09	0.000620635	0.000124127	2.42238e-08	1.02262e-08	0.00245824	0.99974
373	360	0.000480318	0.0667551	0.932765	1.53581e-08	0.00195052	0.998049	0.625257	15789	0.000480303	0.0648046	-0.0652849	7.53487e-09	6.91459e-10	2.43307e-09	4.63425e-10	2.43307e-09	0.000507737	0.000101547	1.52402e-08	6.35894e-09	0.00195052	0.999799
374	365	0.00347936	0.0292725	0.967248	9.58781e-09	0.00153796	0.998462	0.661967	16716	0.00347935	0.0277345	-0.0312139	4.61009e-09	4.10956e-10	1.51949e-09	2.80503e-10	1.51949e-09	0.000412565	8.2513e-05	9.51773e-09	3.92587e-09	0.00153796	0.999846
375	370	-0.00328941	0.0100533	0.993236	5.94159e-09	0.00120501	0.998795	0.709528	17917	-0.00328942	0.00884829	-0.00555887	2.79887e-09	2.42449e-10	9.41963e-10	1.68507e-10	9.41963e-10	0.000332953	6.65906e-05	5.90024e-09	2.40638e-09	0.00120501	0.999882
376	375	-0.0234815	-0.0333037	1.05679	3.65496e-09	0.000938141	0.999062	0.783304	19780	-0.0234815	-0.0342418	0.0577233	1.68615e-09	1.41984e-10	5.79643e-10	1.00465e-10	5.79643e-10	0.000266869	5.33739e-05	3.63075e-09	1.46442e-09	0.000938141	0.999911
377	380	-0.0320937	0.109432	0.922662	2.23181e-09	0.000725707	0.999274	0.781403	19732	-0.0320937	0.108706	-0.0766123	1.00797e-09	8.25364e-11	3.54057e-10	5.94473e-11	3.54057e-10	0.000212436	4.24871e-05	2.21773e-09	8.84774e-10	0.000725707	0.999933
378	385	0.00744682	-0.0407709	1.03332	1.35277e-09	0.000557766	0.999442	0.837716	21154	0.00744682	-0.0413287	0.0338818	5.9792e-10	4.76253e-11	2.1467e-10	3.49111e-11	2.1467e-10	0.000167941	3.35883e-05	1.34464e-09	5.30717e-10	0.000557766	0.999949
379	390	-0.0328784	-0.0515024	1.08438	8.13909e-10	0.000425917	0.999574	0.796293	20108	-0.0328784	-0.0519283	0.0848067	3.51946e-10	2.7278e-11	1.29197e-10	2.03473e-11	1.29197e-10	0.00013185	2.63699e-05	8.09257e-10	3.16047e-10	0.000425917	0.999962
380	395	0.0174278	0.0620139	0.920558	4.86088e-10	0.00032312	0.999677	0.777562	19635	0.0174278	0.0616907	-0.0791185	2.05565e-10	1.55083e-11	7.71808e-11	1.17697e-11	7.71808e-11	0.000102797	2.05594e-05	4.83443e-10	1.8685e-10	0.00032312	0.999972
381	400	9.293e-05	-0.0606013	1.06051	2.88161e-10	0.000243532	0.999756	0.733368	18519	9.29297e-05	-0.0608448	0.0607519	1.19141e-10	8.7517e-12	4.57662e-11	6.75662e-12	4.57662e-11	7.9589e-05	1.59178e-05	2.86669e-10	1.09669e-10	0.000243532	0.999979
382	405	-0.00605113	-0.047044	1.0531	1.69565e-10	0.000182341	0.999818	0.717567	18120	-0.00605113	-0.0472264	0.0532775	6.85196e-11	4.90221e-12	2.69373e-11	3.84949e-12	2.69373e-11	6.11909e-05	1.22382e-05	1.68729e-10	6.3903e-11	0.000182341	0.999985
383	410	0.00170972	-0.0962375	1.09453	9.90406e-11	0.000135624	0.999864	0.603121	15230	0.00170972	-0.0963731	0.0946634	3.91028e-11	2.72559e-12	1.57375e-11	2.17662e-12	1.57375e-11	4.6717e-05	9.34339e-06	9.85758e-11	3.69657e-11	0.000135624	0.999989
384	415	-0.0353138	-0.0291213	1.06444	5.74203e-11	0.000100207	0.9999	0.615199	15535	-0.0353138	-0.0292215	0.0645353	2.21432e-11	1.50416e-12	9.12609e-12	1.22143e-12	9.12609e-12	3.54166e-05	7.08332e-06	5.71637e-11	2.12283e-11	0.000100207	0.999992
385	420	0.0120828	-0.00701034	0.994928	3.30437e-11	7.35465e-05	0.999926	0.567638	14334	0.0120828	-0.00708389	-0.00499892	1.24426e-11	8.23934e-13	5.25294e-12	6.80229e-13	5.25294e-12	2.6661e-05	5.3322e-06	3.29032e-11	1.21022e-11	7.35465e-05	0.999994
386	425	-0.0121454	0.0405117	0.971634	1.88748e-11	5.3618e-05	0.999946	0.553422	13975	-0.0121454	0.0404581	-0.0283128	6.93785e-12	4.47971e-13	3.00113e-12	3.75963e-13	3.00113e-12	1.99285e-05	3.98571e-06	1.87984e-11	6.84923e-12	5.3618e-05	0.999996
387	430	0.0227565	-0.047126	1.02437	1.07014e-11	3.8827e-05	0.999961	0.530176	13388	0.0227565	-0.0471648	0.0244084	3.83864e-12	2.41749e-13	1.70188e-12	2.06222e-13	1.70188e-12	1.4791e-05	2.95819e-06	1.06602e-11	3.8481e-12	3.8827e-05	0.999997
388	435	-0.00268989	-0.00441984	1.00711	6.02236e-12	2.79268e-05	0.999972	0.499842	12622	-0.00268989	-0.00444776	0.00713765	2.10751e-12	1.2949e-13	9.57934e-13	1.1226e-13	9.57934e-13	1.09002e-05	2.18004e-06	6.00027e-12	2.14622e-12	2.79268e-05	0.999998
389	440	-0.0342654	-0.0289629	1.06323	3.36398e-12	1.99509e-05	0.99998	0.457588	11555	-0.0342654	-0.0289828	0.0632482	1.14816e-12	6.88425e-14	5.3518e-13	6.0647e-14	5.3518e-13	7.97591e-06	1.59518e-06	3.35224e-12	1.18829e-12	1.99509e-05	0.999999
390	445	-0.00204757	-0.106736	1.10878	1.8651e-12	1.41562e-05	0.999986	0.425432	10743	-0.00204757	-0.10675	0.108797	6.20689e-13	3.63269e-14	2.9677e-13	3.25156e-14	2.9677e-13	5.79468e-06	1.15894e-06	1.8589e-12	6.53106e-13	1.41562e-05	0.999999
391	450	-0.0155086	0.048951	0.966558	1.02638e-12	9.97623e-06	0.99999	0.397315	10033	-0.0155086	0.0489411	-0.0334325	3.32955e-13	1.9026e-14	1.63341e-13	1.73009e-14	1.63341e-13	4.18e-06	8.36001e-07	1.02313e-12	3.56336e-13	9.97622e-06	0.999999
392	455	-0.0109592	-0.00504181	1.016	5.60621e-13	6.98248e-06	0.999993	0.341874	8633	-0.0109592	-0.00504879	0.016008	1.7723e-13	9.89037e-15	8.92328e-14	9.13565e-15	8.92328e-14	2.99375e-06	5.9875e-07	5.58934e-13	1.92994e-13	6.98248e-06	1
393	460	-0.0194207	0.0375449	0.981876	3.03938e-13	4.85365e-06	0.999995	0.35015	8842	-0.0194207	0.03754	-0.0181193	9.36116e-14	5.10293e-15	4.83843e-14	4.78744e-15	4.83843e-14	2.12883e-06	4.25765e-07	3.03068e-13	1.03762e-13	4.85365e-06	1
394	465	-0.0239072	0.00846595	1.01544	1.63551e-13	3.35069e-06	0.999997	0.34025	8592	-0.0239072	0.0084626	0.0154446	4.90638e-14	2.61317e-15	2.60395e-14	2.48976e-15	2.60395e-14	1.50296e-06	3.00592e-07	1.63105e-13	5.53774e-14	3.35069e-06	1
395	470	-0.00649465	-0.0262325	1.03273	8.73518e-14	2.29721e-06	0.999998	0.33728	8517	-0.00649465	-0.0262348	0.0327295	2.55172e-14	1.32817e-15	1.39094e-14	1.285e-15	1.39094e-14	1.05349e-06	2.10698e-07	8.71253e-14	2.93379e-14	2.29721e-06	1
396	475	0.0250275	0.00960061	0.965372	4.63062e-14	1.56407e-06	0.999998	0.296135	7478	0.0250275	0.00959905	-0.0346265	1.31687e-14	6.70003e-16	7.37446e-15	6.58168e-16	7.37446e-15	7.33136e-07	1.46627e-07	4.61919e-14	1.54285e-14	1.56407e-06	1
397	480	0.0408538	-0.0770211	1.03617	2.43642e-14	1.05754e-06	0.999999	0.287146	7251	0.0408538	-0.0770222	0.0361683	6.74366e-15	3.35455e-16	3.88057e-15	3.34548e-16	3.88057e-15	5.06532e-07	1.01306e-07	2.4307e-14	8.054e-15	1.05754e-06	1
398	485	-0.0133586	-0.0796534	1.09301	1.27236e-14	7.10087e-07	0.999999	0.300689	7593	-0.0133586	-0.0796541	0.0930127	3.42678e-15	1.66696e-16	2.02676e-15	1.68759e-16	2.02676e-15	3.4745e-07	6.94901e-08	1.26952e-14	4.17343e-15	7.10087e-07	1
399	490	-0.0210883	0.0509126	0.970176	6.59496e-15	4.73474e-07	1	0.306114	7730	-0.0210883	0.0509121	-0.0298239	1.7279e-15	8.22137e-17	1.05064e-15	8.44818e-17	1.05064e-15	2.36613e-07	4.73225e-08	6.58094e-15	2.14667e-15	4.73474e-07	1
400	495	-0.000963639	-0.0981485	1.09911	3.39277e-15	3.13505e-07	1	0.309678	7820	-0.000963639	-0.0981488	0.0991124	8.64548e-16	4.02433e-17	5.40555e-16	4.19704e-17	5.40555e-16	1.5997e-07	3.1994e-08	3.38591e-15	1.09603e-15	3.13505e-07	1
401	500	0.00678448	-0.0364042	1.02962	1.73236e-15	2.06133e-07	1	0.31649	7992	0.00678448	-0.0364044	0.0296199	4.2924e-16	1.9551e-17	2.76035e-16	2.06923e-17	2.76035e-16	1.07372e-07	2.14743e-08	1.72902e-15	5.55478e-16	2.06133e-07	1
402	505	-0.0158292	0.106437	0.909392	8.77926e-16	1.34586e-07	1	0.339458	8572	-0.0158292	0.106437	-0.090608	2.11471e-16	9.42695e-18	1.39903e-16	1.01241e-17	1.39903e-16	7.15467e-08	1.43093e-08	8.76319e-16	2.79443e-16	1.34586e-07	1
403	510	-0.0347567	0.0185703	1.01619	4.41586e-16	8.72564e-08	1	0.38991	9846	-0.0347567	0.0185702	0.0161865	1.03381e-16	4.51124e-18	7.03756e-17	4.91571e-18	7.03756e-17	4.73298e-08	9.46596e-09	4.40817e-16	1.3954e-16	8.72564e-08	1
404	515	-0.0114058	-0.0229774	1.03438	2.20449e-16	5.61735e-08	1	0.417789	10550	-0.0114058	-0.0229775	0.0343833	5.01501e-17	2.14261e-18	3.51359e-17	2.36863e-18	3.51359e-17	3.10828e-08	6.21656e-09	2.20083e-16	6.91643e-17	5.61735e-08	1
405	520	-0.00788967	0.0118194	0.99607	1.09228e-16	3.59086e-08	1	0.480952	12145	-0.00788967	0.0118194	-0.00392973	2.41403e-17	1.00997e-18	1.74106e-17	1.13264e-18	1.74106e-17	2.02649e-08	4.05298e-09	1.09056e-16	3.40283e-17	3.59086e-08	1
406	525	0.0101289	-0.00950952	0.999381	5.37146e-17	2.27926e-08	1	0.494693	12492	0.0101289	-0.00950954	-0.000619335	1.15306e-17	4.72494e-19	8.56257e-18	5.3748e-19	8.56257e-18	1.31161e-08	2.62322e-09	5.3634e-17	1.66177e-17	2.27926e-08	1
407	530	0.00331001	-0.142518	1.13921	2.62169e-17	1.43651e-08	1	0.556114	14043	0.00331001	-0.142518	0.139208	5.46517e-18	2.19381e-19	4.17951e-18	2.53113e-19	4.17951e-18	8.42745e-09	1.68549e-09	2.61795e-17	8.05517e-18	1.43651e-08	1
408	535	-0.00672056	-0.0167686	1.02349	1.26999e-17	8.98962e-09	1	0.595478	15037	-0.00672056	-0.0167686	0.0234892	2.57036e-18	1.01092e-19	2.02476e-18	1.18289e-19	2.02476e-18	5.37548e-09	1.0751e-09	1.26826e-17	3.87567e-18	8.98962e-09	1
409	540	0.0271729	0.0707174	0.90211	6.10584e-18	5.58581e-09	1	0.635435	16046	0.0271729	0.0707174	-0.0978903	1.19957e-18	4.62329e-20	9.73527e-19	5.48594e-20	9.73527e-19	3.40381e-09	6.80763e-10	6.09795e-18	1.85091e-18	5.58581e-09	1
410	545	-0.0187091	0.0283373	0.990372	2.91352e-18	3.44618e-09	1	0.655592	16555	-0.0187091	0.0283373	-0.00962816	5.55513e-19	2.09844e-20	4.64567e-19	2.52485e-20	4.64567e-19	2.13963e-09	4.27926e-10	2.90994e-18	8.7738e-19	3.44618e-09	1
411	550	-0.00305038	0.0389506	0.9641	1.3798e-18	2.11102e-09	1	0.656186	16570	-0.00305038	0.0389506	-0.0359002	2.55272e-19	9.45267e-21	2.20025e-19	1.15317e-20	2.20025e-19	1.33516e-09	2.67032e-10	1.37819e-18	4.12813e-19	2.11102e-09	1
412	555	-0.0126322	0.0162089	0.996423	6.48542e-19	1.28395e-09	1	0.691985	17474	-0.0126322	0.0162089	-0.00357674	1.164e-19	4.22593e-21	1.03423e-19	5.22674e-21	1.03423e-19	8.27078e-10	1.65416e-10	6.47821e-19	1.92788e-19	1.28395e-09	1
413	560	-0.0152654	-0.0747057	1.08997	3.0254e-19	7.75344e-10	1	0.680936	17195	-0.0152654	-0.0747057	0.0899711	5.26676e-20	1.87499e-21	4.82489e-20	2.35094e-21	4.82489e-20	5.08601e-10	1.0172e-10	3.0222e-19	8.93648e-20	7.75344e-10	1
414	565	-0.00886274	0.0477462	0.961116	1.40071e-19	4.64872e-10	1	0.689015	17399	-0.00886274	0.0477462	-0.0388835	2.36468e-20	8.25626e-22	2.23397e-20	1.04936e-21	2.23397e-20	3.10473e-10	6.20946e-11	1.3993e-19	4.11159e-20	4.64872e-10	1
415	570	0.00155786	-0.0970487	1.09549	6.43629e-20	2.76731e-10	1	0.666997	16843	0.00155786	-0.0970487	0.0954908	1.05352e-20	3.60806e-22	1.02656e-20	4.6482e-22	1.02656e-20	1.88141e-10	3.76281e-11	6.43014e-20	1.87762e-20	2.76731e-10	1
416	575	0.0199729	-0.0181638	0.998191	2.93523e-20	1.63556e-10	1	0.712934	18003	0.0199729	-0.0181638	-0.00180909	4.65749e-21	1.56484e-22	4.68178e-21	2.04322e-22	4.68178e-21	1.13175e-10	2.26351e-11	2.93256e-20	8.51059e-21	1.63556e-10	1
417	580	-0.00766614	0.0336144	0.974052	1.32851e-20	9.59736e-11	1	0.6706	16934	-0.00766614	0.0336144	-0.0259483	2.04316e-21	6.7355e-23	2.11912e-21	8.9129e-23	2.11912e-21	6.75819e-11	1.35164e-11	1.32737e-20	3.8288e-21	9.59736e-11	1
418	585	-0.016921	-0.0165688	1.03349	5.9677e-21	5.59131e-11	1	0.633772	16004	-0.016921	-0.0165688	0.0334899	8.89387e-22	2.87722e-23	9.5195e-22	3.85828e-23	9.5195e-22	4.00604e-11	8.01208e-12	5.96279e-21	1.70969e-21	5.59131e-11	1
419	590	-0.0311262	-0.0228375	1.05396	2.6605e-21	3.23406e-11	1	0.601893	15199	-0.0311262	-0.0228375	0.0539637	3.84167e-22	1.21977e-23	4.24413e-22	1.65745e-23	4.24413e-22	2.35726e-11	4.71452e-12	2.65842e-21	7.57738e-22	3.23406e-11	1
420	595	-0.020778	-0.00702331	1.0278	1.17716e-21	1.85717e-11	1	0.55556	14029	-0.020778	-0.00702331	0.0278013	1.6466e-22	5.13195e-24	1.87792e-22	7.06573e-24	1.87792e-22	1.37689e-11	2.75377e-12	1.17629e-21	3.33326e-22	1.85717e-11	1
421	600	-0.0173213	0.0182892	0.999032	5.16918e-22	1.05882e-11	1	0.517028	13056	-0.0173213	0.0182892	-0.000967857	7.00322e-23	2.14283e-24	8.24667e-23	2.98912e-24	8.24667e-23	7.9835e-12	1.5967e-12	5.16552e-22	1.45534e-22	1.05882e-11	1
422	605	-0.00131527	-0.0159831	1.0173	2.25278e-22	5.9931e-12	1	0.494337	12483	-0.00131527	-0.0159831	0.0172984	2.95561e-23	8.87956e-25	3.59411e-23	1.25487e-24	3.59411e-23	4.5951e-12	9.1902e-13	2.25127e-22	6.30669e-23	5.9931e-12	1
423	610	0.0305657	0.0336388	0.935795	9.74383e-23	3.36777e-12	1	0.47822	12076	0.0305657	0.0336388	-0.0642045	1.23776e-23	3.65168e-25	1.55459e-23	5.22788e-25	1.55459e-23	2.62534e-12	5.25069e-13	9.7376e-23	2.71258e-23	3.36777e-12	1
424	615	-0.0242731	0.0314228	0.99285	4.18264e-23	1.87884e-12	1	0.440163	11115	-0.0242731	0.0314228	-0.00714967	5.14356e-24	1.49036e-25	6.67345e-24	2.16132e-25	6.67345e-24	1.48892e-12	2.97784e-13	4.1801e-23	1.15799e-23	1.87884e-12	1
425	620	-0.02078	0.022463	0.998317	1.78189e-23	1.04062e-12	1	0.405512	10240	-0.02078	0.022463	-0.00168302	2.12096e-24	6.03648e-26	2.84311e-24	8.86709e-26	2.84311e-24	8.38218e-13	1.67644e-13	1.78086e-23	4.90641e-24	1.04062e-12	1
426	625	-0.0165508	-0.0868423	1.10339	7.5339e-24	5.72196e-13	1	0.427174	10787	-0.0165508	-0.0868423	0.103393	8.67843e-25	2.42645e-26	1.20211e-24	3.61003e-26	1.20211e-24	4.68403e-13	9.36806e-14	7.52977e-24	2.0633e-24	5.72196e-13	1
427	630	-0.00566944	-0.0192821	1.02495	3.16131e-24	3.12354e-13	1	0.37898	9570	-0.00566944	-0.0192821	0.0249516	3.52362e-25	9.67951e-27	5.04434e-25	1.4585e-26	5.04434e-25	2.59903e-13	5.19806e-14	3.15966e-24	8.61188e-25	3.12354e-13	1
428	635	0.0251775	0.0626814	0.912141	1.3165e-24	1.69275e-13	1	0.343102	8664	0.0251775	0.0626814	-0.0878589	1.41964e-25	3.83202e-27	2.10073e-25	5.84749e-27	2.10073e-25	1.42997e-13	2.85993e-14	1.31585e-24	3.56753e-25	1.69275e-13	1
429	640	-0.00889485	0.03037	0.978525	5.44104e-25	9.1072e-14	1	0.359655	9082	-0.00889485	0.03037	-0.0214752	5.67552e-26	1.50555e-27	8.68243e-26	2.32648e-27	8.68243e-26	7.82707e-14	1.56541e-14	5.43847e-25	1.4668e-25	9.1072e-14	1
430	645	-0.0187046	-0.079214	1.09792	2.23176e-25	4.86427e-14	1	0.336963	8509	-0.0187046	-0.079214	0.0979186	2.25151e-26	5.8702e-28	3.56137e-26	9.18529e-28	3.56137e-26	4.24105e-14	8.4821e-15	2.23076e-25	5.98561e-26	4.86427e-14	1
431	650	-0.00154223	0.0389009	0.962641	9.08484e-26	2.57922e-14	1	0.348844	8809	-0.00154223	0.0389009	-0.0373587	8.86302e-27	2.27144e-28	1.44976e-26	3.59876e-28	1.44976e-26	2.28706e-14	4.57412e-15	9.08097e-26	2.42424e-26	2.57922e-14	1
432	655	-0.00652083	-0.0275152	1.03404	3.67021e-26	1.35768e-14	1	0.349992	8838	-0.00652083	-0.0275152	0.034036	3.46202e-27	8.72245e-29	5.85705e-27	1.39919e-28	5.85705e-27	1.22125e-14	2.44249e-15	3.66872e-26	9.74482e-27	1.35768e-14	1
433	660	0.0237508	-0.0124191	0.988668	1.47152e-26	7.09477e-15	1	0.341755	8630	0.0237508	-0.0124191	-0.0113318	1.34189e-27	3.32403e-29	2.34836e-27	5.39842e-29	2.34836e-27	6.43929e-15	1.28786e-15	1.47096e-26	3.88777e-27	7.09477e-15	1
434	665	0.0148095	-0.0626649	1.04786	5.85525e-27	3.68055e-15	1	0.367456	9279	0.0148095	-0.0626649	0.0478555	5.16113e-28	1.25713e-29	9.34439e-28	2.0669e-29	9.34439e-28	3.44169e-15	6.88338e-16	5.85311e-27	1.53941e-27	3.68055e-15	1
435	670	0.000814281	-0.0335681	1.03275	2.3122e-27	1.89547e-15	1	0.384247	9703	0.000814281	-0.0335681	0.0327539	1.96976e-28	4.71824e-30	3.6901e-28	7.85302e-30	3.6901e-28	1.77636e-15	3.55271e-16	2.31139e-27	6.0497e-28	1.89547e-15	1
436	675	0.00691797	-0.116609	1.10969	9.06159e-28	9.69057e-16	1	0.412878	10426	0.00691797	-0.116609	0.109691	7.45968e-29	1.75739e-30	1.44619e-28	2.96085e-30	1.44619e-28	8.88178e-16	1.77636e-16	9.0586e-28	2.35961e-28	9.69057e-16	1
437	680	-0.0180483	-0.0283217	1.04637	3.52439e-28	4.91822e-16	1	0.418739	10574	-0.0180483	-0.0283217	0.04637	2.80329e-29	6.49592e-31	5.62486e-29	1.10779e-30	5.62486e-29	5.55112e-16	1.11022e-16	3.52328e-28	9.13416e-29	4.91822e-16	1
438	685	-0.0288045	-0.0343446	1.06315	1.36039e-28	2.47794e-16	1	0.453469	11451	-0.0288045	-0.0343446	0.0631491	1.04533e-29	2.38286e-31	2.17118e-29	4.11306e-31	2.17118e-29	2.22045e-16	4.44089e-17	1.35998e-28	3.5093e-29	2.47794e-16	1
439	690	0.00114425	-0.0585779	1.05743	5.21121e-29	1.23936e-16	1	0.476992	12045	0.00114425	-0.0585779	0.0574336	3.86796e-30	8.67442e-32	8.31725e-30	1.51542e-31	8.31725e-30	1.11022e-16	2.22045e-17	5.20973e-29	1.33812e-29	1.23936e-16	1
440	695	-0.0244194	-0.0755349	1.09995	1.98113e-29	6.15352e-17	1	0.52285	13203	-0.0244194	-0.0755349	0.0999543	1.4202e-30	3.13376e-32	3.16198e-30	5.54066e-32	3.16198e-30	0	0	1.98059e-29	5.06396e-30	6.15352e-17	1
441	700	0.00316127	0.00807368	0.988765	7.47451e-30	3.03298e-17	1	0.540512	13649	0.00316127	0.00807368	-0.0112349	5.17435e-31	1.1235e-32	1.19299e-30	2.01026e-32	1.19299e-30	1.11022e-16	2.22045e-17	7.4726e-30	1.90197e-30	3.03298e-17	1
442	705	-0.0263507	-0.0388909	1.06524	2.79866e-30	1.48399e-17	1	0.587241	14829	-0.0263507	-0.0388909	0.0652416	1.87069e-31	3.99729e-33	4.46692e-31	7.23776e-33	4.46692e-31	0	0	2.79797e-30	7.08986e-31	1.48399e-17	1
443	710	-0.02238	-0.0641503	1.08653	1.03995e-30	7.20791e-18	1	0.573103	14472	-0.02238	-0.0641503	0.0865304	6.71103e-32	1.41136e-33	1.65987e-31	2.58593e-33	1.65987e-31	0	0	1.03971e-30	2.62294e-31	7.20791e-18	1
444	715	-0.0255581	-0.0352022	1.06076	3.83502e-31	3.47538e-18	1	0.597458	15087	-0.0255581	-0.0352022	0.0607602	2.389e-32	4.94528e-34	6.1212e-32	9.16832e-34	6.1212e-32	0	0	3.83418e-31	9.63065e-32	3.47538e-18	1
445	720	-0.00174233	-0.0334312	1.03517	1.40352e-31	1.66344e-18	1	0.597458	15087	-0.00174233	-0.0334312	0.0351735	8.43883e-33	1.71959e-34	2.24023e-32	3.22569e-34	2.24023e-32	0	0	1.40323e-31	3.50945e-32	1.66344e-18	1
446	725	-0.0213844	-0.122473	1.14386	5.09756e-32	7.90355e-19	1	0.583993	14747	-0.0213844	-0.122473	0.143858	2.95794e-33	5.93386e-35	8.13656e-33	1.1262e-34	8.13656e-33	0	0	5.09655e-32	1.26922e-32	7.90355e-19	1
447	730	-0.0148512	0.00067157	1.01418	1.83738e-32	3.72775e-19	1	0.61306	15481	-0.0148512	0.00067157	0.0141796	1.02881e-33	2.03203e-35	2.9328e-33	3.90183e-35	2.9328e-33	0	0	1.83704e-32	4.55562e-33	3.72775e-19	1
448	735	-0.000945311	-0.124917	1.12586	6.57247e-33	1.74534e-19	1	0.571677	14436	-0.000945311	-0.124917	0.125862	3.55076e-34	6.90557e-36	1.0491e-33	1.34147e-35	1.0491e-33	0	0	6.57129e-33	1.62283e-33	1.74534e-19	1
449	740	0.0133777	-0.111917	1.09854	2.33318e-33	8.11184e-20	1	0.601259	15183	0.0133777	-0.111917	0.0985392	1.21604e-34	2.32888e-36	3.72425e-34	4.57669e-36	3.72425e-34	0	0	2.33279e-33	5.73731e-34	8.11184e-20	1
450	745	-0.0016618	-0.00556114	1.00722	8.21979e-34	3.74252e-20	1	0.580508	14659	-0.0016618	-0.00556114	0.00722294	4.13251e-35	7.79424e-37	1.31206e-34	1.54946e-36	1.31206e-34	0	0	8.21846e-34	2.01306e-34	3.74252e-20	1
451	750	0.0122123	-0.0649221	1.05271	2.87384e-34	1.71401e-20	1	0.548194	13843	0.0122123	-0.0649221	0.0527098	1.39354e-35	2.58867e-37	4.58733e-35	5.20557e-37	4.58733e-35	0	0	2.8734e-34	7.00992e-35	1.71401e-20	1
452	755	-0.0186932	0.0115653	1.00713	9.97136e-35	7.79228e-21	1	0.600705	15169	-0.0186932	0.0115653	0.00712789	4.663e-36	8.53208e-38	1.59168e-35	1.73546e-37	1.59168e-35	0	0	9.9699e-35	2.42259e-35	7.79228e-21	1
453	760	-0.0165566	-0.000104917	1.01666	3.43349e-35	3.51655e-21	1	0.579914	14644	-0.0165566	-0.000104917	0.0166615	1.54829e-36	2.79068e-38	5.48074e-36	5.7414e-38	5.48074e-36	0	0	3.43301e-35	8.30913e-36	3.51655e-21	1
454	765	0.0244506	-0.046583	1.02213	1.17329e-35	1.57532e-21	1	0.566727	14311	0.0244506	-0.046583	0.0221323	5.10125e-37	9.05814e-39	1.87289e-36	1.88486e-38	1.87289e-36	0	0	1.17313e-35	2.82838e-36	1.57532e-21	1
455	770	-0.0448885	-0.10395	1.14884	3.9789e-36	7.00521e-22	1	0.563441	14228	-0.0448885	-0.10395	0.148838	1.66779e-37	2.91772e-39	6.35145e-37	6.14042e-39	6.35145e-37	0	0	3.9784e-36	9.55494e-37	7.00521e-22	1
456	775	0.00280134	-0.0551761	1.05237	1.33909e-36	3.09222e-22	1	0.526255	13289	0.00280134	-0.0551761	0.0523748	5.41063e-38	9.32657e-40	2.13757e-37	1.98506e-39	2.13757e-37	0	0	1.33893e-36	3.20349e-37	3.09222e-22	1
457	780	-0.00121983	-0.00147231	1.00269	4.4724e-37	1.35493e-22	1	0.545145	13766	-0.00121983	-0.00147231	0.00269214	1.74178e-38	2.95852e-40	7.13931e-38	6.36805e-40	7.13931e-38	0	0	4.4719e-37	1.06592e-37	1.35493e-22	1
458	785	-0.00447314	-0.0906175	1.09509	1.48238e-37	5.89329e-23	1	0.491565	12413	-0.00447314	-0.0906175	0.0950906	5.56389e-39	9.31321e-41	2.36634e-38	2.0272e-40	2.36634e-38	0	0	1.48222e-37	3.5199e-38	5.89329e-23	1
459	790	0.000957248	0.00798775	0.991055	4.87602e-38	2.54445e-23	1	0.457231	11546	0.000957248	0.00798775	-0.008945	1.76361e-39	2.90936e-41	7.78369e-39	6.40385e-41	7.78369e-39	0	0	4.87552e-38	1.15356e-38	2.54445e-23	1
460	795	-0.00350414	-0.0062994	1.0098	1.59168e-38	1.09049e-23	1	0.424996	10732	-0.00350414	-0.0062994	0.00980354	5.54713e-40	9.01921e-42	2.54085e-39	2.00744e-41	2.54085e-39	0	0	1.59153e-38	3.75191e-39	1.09049e-23	1
461	800	0.0194115	0.0677029	0.912886	5.15623e-39	4.63921e-24	1	0.459647	11607	0.0194115	0.0677029	-0.0871144	1.7313e-40	2.77467e-42	8.23108e-40	6.24454e-42	8.23108e-40	0	0	5.15576e-39	1.21106e-39	4.63921e-24	1
462	805	0.0240027	-0.0273921	1.00339	1.65765e-39	1.9591e-24	1	0.511009	12904	0.0240027	-0.0273921	0.00338943	5.3619e-41	8.4708e-43	2.64618e-40	1.92759e-42	2.64618e-40	0	0	1.65751e-39	3.87957e-40	1.9591e-24	1
463	810	-0.00196455	0.0164739	0.985491	5.28856e-40	8.21219e-25	1	0.410106	10356	-0.00196455	0.0164739	-0.0145094	1.64779e-41	2.56631e-43	8.4424e-41	5.90449e-43	8.4424e-41	0	0	5.28813e-40	1.23339e-40	8.21219e-25	1
464	815	-0.00423343	-0.0493715	1.0536	1.67443e-40	3.41705e-25	1	0.381277	9628	-0.00423343	-0.0493715	0.053605	5.0249e-42	7.7155e-44	2.67298e-41	1.79476e-43	2.67298e-41	0	0	1.6743e-40	3.89151e-41	3.41705e-25	1
465	820	-0.0116296	-0.018564	1.03019	5.26112e-41	1.41134e-25	1	0.401117	10129	-0.0116296	-0.018564	0.0301936	1.52052e-42	2.30192e-44	8.39866e-42	5.41359e-44	8.39866e-42	0	0	5.26072e-41	1.21853e-41	1.41134e-25	1
466	825	-0.00578357	-0.0123785	1.01816	1.64049e-41	5.78627e-26	1	0.403572	10191	-0.00578357	-0.0123785	0.0181621	4.56559e-43	6.81529e-45	2.61882e-42	1.62039e-44	2.61882e-42	0	0	1.64037e-41	3.78661e-42	5.78627e-26	1
467	830	0.00652879	-0.00620412	0.999675	5.07632e-42	2.35479e-26	1	0.411136	10382	0.00652879	-0.00620412	-0.000324669	1.36032e-43	2.00239e-45	8.10372e-43	4.8129e-45	8.10372e-43	0	0	5.07598e-42	1.16779e-42	2.35479e-26	1
468	835	-0.0115472	-0.0316684	1.04322	1.55886e-42	9.51246e-27	1	0.416125	10508	-0.0115472	-0.0316684	0.0432156	4.02185e-44	5.83824e-46	2.48854e-43	1.41857e-45	2.48854e-43	0	0	1.55876e-42	3.57418e-43	9.51246e-27	1
469	840	0.0152964	0.152496	0.832208	4.7506e-43	3.81432e-27	1	0.396325	10008	0.0152964	0.152496	-0.167792	1.17991e-44	1.68921e-46	7.58379e-44	4.14903e-46	7.58379e-44	0	0	4.75031e-43	1.08564e-43	3.81432e-27	1
470	845	-0.0222047	0.119	0.903205	1.43671e-43	1.51819e-27	1	0.386544	9761	-0.0222047	0.119	-0.0967952	3.4349e-45	4.85013e-47	2.29356e-44	1.2042e-46	2.29356e-44	0	0	1.43663e-43	3.27257e-44	1.51819e-27	1
471	850	-0.00672589	-0.0180083	1.02473	4.31193e-44	5.99815e-28	1	0.376327	9503	-0.00672589	-0.0180083	0.0247342	9.92242e-46	1.38195e-47	6.88355e-45	3.46819e-47	6.88355e-45	0	0	4.3117e-44	9.79015e-45	5.99815e-28	1
472	855	0.00876396	-0.0836269	1.07486	1.28426e-44	2.35229e-28	1	0.40971	10346	0.00876396	-0.0836269	0.0748629	2.84421e-46	3.90747e-48	2.0502e-45	9.91199e-48	2.0502e-45	0	0	1.2842e-44	2.9066e-45	2.35229e-28	1
473	860	-0.0225212	0.0529715	0.96955	3.79592e-45	9.15685e-29	1	0.412641	10420	-0.0225212	0.0529715	-0.0304503	8.08994e-47	1.0964e-48	6.05982e-46	2.81108e-48	6.05982e-46	0	0	3.79573e-45	8.56396e-46	9.15685e-29	1
474	865	0.00148608	0.0465592	0.951955	1.11342e-45	3.5382e-29	1	0.443688	11204	0.00148608	0.0465592	-0.0480453	2.28333e-47	3.05286e-49	1.77747e-46	7.91111e-49	1.77747e-46	0	0	1.11337e-45	2.50414e-46	3.5382e-29	1
475	870	0.00497827	-0.0154145	1.01044	3.241e-46	1.35706e-29	1	0.471844	11915	0.00497827	-0.0154145	0.0104362	6.39488e-48	8.43551e-50	5.17398e-47	2.20931e-49	5.17398e-47	0	0	3.24086e-46	7.26667e-47	1.35706e-29	1
476	875	-0.0257662	0.0522221	0.973544	9.36223e-47	5.16646e-30	1	0.475408	12005	-0.0257662	0.0522221	-0.026456	1.7772e-48	2.31303e-50	1.4946e-47	6.12247e-50	1.4946e-47	0	0	9.36184e-47	2.09269e-47	5.16646e-30	1
477	880	0.0264703	-0.0300409	1.00357	2.68384e-47	1.95239e-30	1	0.445034	11238	0.0264703	-0.0300409	0.00357057	4.90094e-49	6.29388e-51	4.28454e-48	1.68365e-50	4.28454e-48	0	0	2.68374e-47	5.98091e-48	1.95239e-30	1
478	885	0.00931841	-0.0545351	1.04522	7.63508e-48	7.3235e-31	1	0.46523	11748	0.00931841	-0.0545351	0.0452167	1.3411e-49	1.69949e-51	1.21888e-48	4.59438e-51	1.21888e-48	0	0	7.63479e-48	1.69637e-48	7.3235e-31	1
479	890	0.00107106	0.126388	0.872541	2.1555e-48	2.72676e-31	1	0.477586	12060	0.00107106	0.126388	-0.127459	3.64154e-50	4.55393e-52	3.44109e-49	1.2441e-51	3.44109e-49	0	0	2.15542e-48	4.77492e-49	2.72676e-31	1
480	895	-0.0102523	-0.0231453	1.0334	6.0389e-49	1.00775e-31	1	0.515563	13019	-0.0102523	-0.0231453	0.0333976	9.8118e-51	1.21093e-52	9.64067e-50	3.343e-52	9.64067e-50	0	0	6.0387e-49	1.33383e-49	1.00775e-31	1
481	900	0.00139432	-0.117335	1.11594	1.67898e-49	3.69686e-32	1	0.515286	13012	0.00139432	-0.117335	0.115941	2.62332e-51	3.19531e-53	2.68038e-50	8.91395e-53	2.68038e-50	0	0	1.67893e-49	3.69766e-50	3.69686e-32	1
482	905	0.00595543	0.0525242	0.94152	4.63245e-50	1.34613e-32	1	0.555837	14036	0.00595543	0.0525242	-0.0584796	6.95976e-52	8.36705e-54	7.3954e-51	2.35861e-53	7.3954e-51	0	0	4.6323e-50	1.01728e-50	1.34613e-32	1
483	910	-0.000961787	0.0484607	0.952501	1.26839e-50	4.8654e-33	1	0.562847	14213	-0.000961787	0.0484607	-0.0474989	1.83222e-52	2.17418e-54	2.0249e-51	6.19287e-54	2.0249e-51	0	0	1.26835e-50	2.77745e-51	4.8654e-33	1
484	915	0.00559693	-0.0595487	1.05395	3.44642e-51	1.74551e-33	1	0.569816	14389	0.00559693	-0.0595487	0.0539518	4.7863e-53	5.60638e-55	5.502e-52	1.61354e-54	5.502e-52	0	0	3.44632e-51	7.52558e-52	1.74551e-33	1
485	920	-0.00289537	0.0162223	0.986673	9.2931e-52	6.21584e-34	1	0.573856	14491	-0.00289537	0.0162223	-0.0133269	1.24069e-53	1.4346e-55	1.48359e-52	4.17177e-55	1.48359e-52	0	0	9.29285e-52	2.02358e-52	6.21584e-34	1
486	925	-0.00143147	0.0700762	0.931355	2.48673e-52	2.1971e-34	1	0.574172	14499	-0.00143147	0.0700762	-0.0686448	3.19128e-54	3.64288e-56	3.96992e-53	1.07032e-55	3.96992e-53	0	0	2.48667e-52	5.39995e-53	2.1971e-34	1
487	930	-0.00716513	-0.0679571	1.07512	6.60345e-53	7.70854e-35	1	0.546887	13810	-0.00716513	-0.0679571	0.0751222	8.1453e-55	9.17951e-57	1.0542e-53	2.72493e-56	1.0542e-53	0	0	6.60329e-53	1.43003e-53	7.70854e-35	1
488	935	0.0219483	0.0632183	0.914833	1.74016e-53	2.68451e-35	1	0.529859	13380	0.0219483	0.0632183	-0.0851667	2.06295e-55	2.29539e-57	2.77807e-54	6.88412e-57	2.77807e-54	0	0	1.74012e-53	3.75827e-54	2.68451e-35	1
489	940	-0.00125899	0.09823	0.903029	4.55072e-54	9.27961e-36	1	0.487328	12306	-0.00125899	0.09823	-0.096971	5.18455e-56	5.69581e-58	7.26499e-55	1.72581e-57	7.26499e-55	0	0	4.55062e-54	9.80205e-55	9.27961e-36	1
490	945	0.00937822	0.0951133	0.895508	1.18099e-54	3.18394e-36	1	0.497307	12558	0.00937822	0.0951133	-0.104492	1.29293e-56	1.40254e-58	1.88539e-55	4.29327e-58	1.88539e-55	0	0	1.18096e-54	2.53707e-55	3.18394e-36	1
491	950	-0.0147606	0.0665696	0.948191	3.04148e-55	1.08435e-36	1	0.498416	12586	-0.0147606	0.0665696	-0.051809	3.19945e-57	3.42719e-59	4.85558e-56	1.05982e-58	4.85558e-56	0	0	3.04142e-55	6.51676e-56	1.08435e-36	1
492	955	0.0172413	0.0521445	0.930614	7.77317e-56	3.66558e-37	1	0.463884	11714	0.0172413	0.0521445	-0.0693859	7.85629e-58	8.3104e-60	1.24095e-56	2.59615e-59	1.24095e-56	0	0	7.77303e-56	1.66118e-56	3.66558e-37	1
493	960	-0.00348327	-0.0236968	1.02718	1.97145e-56	1.22994e-37	1	0.445192	11242	-0.00348327	-0.0236968	0.0271801	1.91425e-58	1.99971e-60	3.14732e-57	6.31069e-60	3.14732e-57	0	0	1.97141e-56	4.20229e-57	1.22994e-37	1
494	965	0.000551357	0.0234135	0.976035	4.96185e-57	4.09634e-38	1	0.429986	10858	0.000551357	0.0234135	-0.0239648	4.62829e-59	4.77497e-61	7.92138e-58	1.52221e-60	7.92138e-58	0	0	4.96177e-57	1.05497e-57	4.09634e-38	1
495	970	-0.00436816	0.0361447	0.968223	1.2393e-57	1.35417e-38	1	0.412047	10405	-0.00436816	0.0361447	-0.0317766	1.11041e-59	1.13145e-61	1.97849e-58	3.64352e-61	1.97849e-58	0	0	1.23928e-57	2.62831e-58	1.35417e-38	1
496	975	-0.00140492	-0.052818	1.05422	3.07171e-58	4.44345e-39	1	0.408205	10308	-0.00140492	-0.052818	0.0542229	2.64353e-60	2.66049e-62	4.90386e-59	8.65403e-62	4.90386e-59	0	0	3.07166e-58	6.49827e-59	4.44345e-39	1
497	980	0.00636186	0.0683796	0.925259	7.55538e-59	1.44721e-39	1	0.430342	10867	0.00636186	0.0683796	-0.0747414	6.24489e-61	6.20793e-63	1.20619e-59	2.0397e-62	1.20619e-59	0	0	7.55527e-59	1.59441e-59	1.44721e-39	1
498	985	0.00300369	-0.0595766	1.05657	1.84418e-59	4.67856e-40	1	0.438104	11063	0.00300369	-0.0595766	0.0565729	1.46388e-61	1.43745e-63	2.94417e-60	4.77048e-63	2.94417e-60	0	0	1.84416e-59	3.88228e-60	4.67856e-40	1
499	990	0.00395371	0.054833	0.941213	4.46708e-60	1.50126e-40	1	0.474933	11993	0.00395371	0.054833	-0.0587867	3.40508e-62	3.3029e-64	7.13153e-61	1.10716e-63	7.13153e-61	0	0	4.46703e-60	9.38113e-61	1.50126e-40	1
500	995	0.000475032	0.0365445	0.96298	1.07378e-60	4.78153e-41	1	0.439569	11100	0.000475032	0.0365445	-0.0370195	7.85938e-63	7.53111e-65	1.71425e-61	2.54979e-64	1.71425e-61	0	0	1.07377e-60	2.2496e-61	4.78153e-41	1
501	1000	0.0100548	-0.130534	1.12048	2.5614e-61	1.51162e-41	1	0.444796	11232	0.0100548	-0.130534	0.120479	1.80007e-63	1.70405e-65	4.08918e-62	5.82706e-65	4.08918e-62	0	0	2.56137e-61	5.35348e-62	1.51162e-41	1
502	1005	-0.0229907	0.0683403	0.95465	6.06332e-62	4.7433e-42	1	0.445034	11238	-0.0229907	0.0683403	-0.0453497	4.09101e-64	3.82615e-66	9.67988e-63	1.32143e-65	9.67988e-63	0	0	6.06325e-62	1.26429e-62	4.7433e-42	1
503	1010	-0.0259413	0.0449518	0.98099	1.42434e-62	1.47735e-42	1	0.428877	10830	-0.0259413	0.0449518	-0.0190105	9.22595e-65	8.52515e-67	2.27391e-63	2.97364e-66	2.27391e-63	0	0	1.42433e-62	2.96306e-63	1.47735e-42	1
504	1015	0.0128175	-0.0298407	1.01702	3.32038e-63	4.56721e-43	1	0.406027	10253	0.0128175	-0.0298407	0.0170232	2.06458e-65	1.88495e-67	5.30088e-64	6.6402e-67	5.30088e-64	0	0	3.32035e-63	6.8915e-64	4.56721e-43	1
505	1020	-0.00143792	-0.0238148	1.02525	7.68125e-64	1.40146e-43	1	0.400998	10126	-0.00143792	-0.0238148	0.0252527	4.5845e-66	4.13576e-68	1.22629e-64	1.47137e-67	1.22629e-64	0	0	7.68118e-64	1.59062e-64	1.40146e-43	1
506	1025	0.0243338	0.0255595	0.950107	1.76338e-64	4.26849e-44	1	0.467488	11805	0.0243338	0.0255595	-0.0498933	1.01017e-66	9.0047e-69	2.81518e-65	3.23529e-68	2.81518e-65	0	0	1.76336e-64	3.64333e-65	4.26849e-44	1
507	1030	-0.0169502	-0.0553516	1.0723	4.01725e-65	1.29042e-44	1	0.456954	11539	-0.0169502	-0.0553516	0.0723018	2.20868e-67	1.94554e-69	6.41342e-66	7.05916e-69	6.41342e-66	0	0	4.01722e-65	8.28152e-66	1.29042e-44	1
508	1035	0.010746	0.053876	0.935378	9.08201e-66	3.87211e-45	1	0.456677	11532	0.010746	0.053876	-0.064622	4.79196e-68	4.17128e-70	1.44992e-66	1.52841e-69	1.44992e-66	0	0	9.08194e-66	1.8681e-66	3.87211e-45	1
509	1040	0.00522723	-0.0276458	1.02242	2.03753e-66	1.15326e-45	1	0.48713	12301	0.00522723	-0.0276458	0.0224186	1.03165e-68	8.87473e-71	3.25286e-67	3.28381e-70	3.25286e-67	0	0	2.03751e-66	4.18186e-67	1.15326e-45	1
510	1045	0.0333419	-0.0276454	0.994304	4.53623e-67	3.40932e-46	1	0.498654	12592	0.0333419	-0.0276454	-0.00569648	2.20391e-69	1.87369e-71	7.24196e-68	7.00104e-71	7.24196e-68	0	0	4.5362e-67	9.29001e-68	3.40932e-46	1
511	1050	-0.00464165	0.12606	0.878581	1.0022e-67	1.00039e-46	1	0.516712	13048	-0.00464165	0.12606	-0.121419	4.6719e-70	3.92553e-72	1.59999e-68	1.48114e-71	1.59999e-68	0	0	1.00219e-67	2.04805e-68	1.00039e-46	1
512	1055	-0.00237047	0.0330145	0.969356	2.19727e-68	2.9136e-47	1	0.509623	12869	-0.00237047	0.0330145	-0.0306441	9.82728e-71	8.16121e-73	3.50788e-69	3.10941e-72	3.50788e-69	0	0	2.19725e-68	4.48068e-69	2.9136e-47	1
513	1060	0.0306041	0.0165577	0.952838	4.78057e-69	8.42271e-48	1	0.508673	12845	0.0306041	0.0165577	-0.0471617	2.05122e-71	1.68371e-73	7.63205e-70	6.4775e-73	7.63205e-70	0	0	4.78054e-69	9.728e-70	8.42271e-48	1
514	1065	0.0294592	0.0412682	0.929273	1.03215e-69	2.41676e-48	1	0.5198	13126	0.0294592	0.0412682	-0.0707274	4.24847e-72	3.44696e-74	1.64781e-70	1.33901e-73	1.64781e-70	0	0	1.03215e-69	2.09595e-70	2.41676e-48	1
515	1070	-0.0260949	-0.0401032	1.0662	2.21145e-70	6.88295e-49	1	0.551758	13933	-0.0260949	-0.0401032	0.0661981	8.73156e-73	7.00263e-75	3.53052e-71	2.7467e-74	3.53052e-71	0	0	2.21144e-70	4.4814e-71	6.88295e-49	1
516	1075	-0.02517	0.0723673	0.952803	4.70194e-71	1.9457e-49	1	0.507326	12811	-0.02517	0.0723673	-0.0471973	1.7807e-73	1.4117e-75	7.50653e-72	5.59093e-75	7.50653e-72	0	0	4.70192e-71	9.50874e-72	1.9457e-49	1
517	1080	0.020159	-0.0360942	1.01594	9.92077e-72	5.45926e-50	1	0.546491	13800	0.020159	-0.0360942	0.0159352	3.60355e-74	2.82409e-76	1.58383e-72	1.12929e-75	1.58383e-72	0	0	9.92072e-72	2.0022e-72	5.45926e-50	1
518	1085	0.0610293	0.0970341	0.841937	2.07721e-72	1.52038e-50	1	0.576865	14567	0.0610293	0.0970341	-0.158063	7.23619e-75	5.60624e-77	3.31621e-73	2.26347e-76	3.31621e-73	0	0	2.0772e-72	4.18379e-73	1.52038e-50	1
519	1090	0.00502221	-0.0335602	1.02854	4.31601e-73	4.20268e-51	1	0.563797	14237	0.00502221	-0.0335602	0.028538	1.44188e-75	1.10438e-77	6.89041e-74	4.50186e-77	6.89041e-74	0	0	4.31599e-73	8.67574e-74	4.20268e-51	1
520	1095	0.0131013	-0.00513761	0.992036	8.89922e-74	1.15308e-51	1	0.523166	13211	0.0131013	-0.00513761	-0.00796373	2.85094e-76	2.15885e-78	1.42074e-74	8.88497e-78	1.42074e-74	0	0	8.89918e-74	1.78533e-74	1.15308e-51	1
521	1100	0.00656074	0.0407118	0.952727	1.82091e-74	3.14015e-52	1	0.522731	13200	0.00656074	0.0407118	-0.0472725	5.59355e-77	4.18774e-79	2.90703e-75	1.74007e-78	2.90703e-75	0	0	1.8209e-74	3.6459e-75	3.14015e-52	1
522	1105	-0.0136003	0.0552963	0.958304	3.69735e-75	8.48787e-53	1	0.543363	13721	-0.0136003	0.0552963	-0.041696	1.089e-77	8.06106e-80	5.90273e-76	3.38163e-79	5.90273e-76	0	0	3.69733e-75	7.38867e-76	8.48787e-53	1
523	1110	0.011957	0.0465663	0.941477	7.45005e-76	2.27721e-53	1	0.503247	12708	0.011957	0.0465663	-0.0585233	2.1038e-78	1.53978e-80	1.18938e-76	6.52128e-80	1.18938e-76	0	0	7.45002e-76	1.48594e-76	2.27721e-53	1
524	1115	0.0133233	0.0254578	0.961219	1.48968e-76	6.06407e-54	1	0.508831	12849	0.0133233	0.0254578	-0.0387811	4.03296e-79	2.91864e-81	2.37825e-77	1.24792e-80	2.37825e-77	0	0	1.48968e-76	2.96559e-77	6.06407e-54	1
525	1120	0.0203054	0.0764948	0.9032	2.95594e-77	1.60281e-54	1	0.460518	11629	0.0203054	0.0764948	-0.0968002	7.67153e-80	5.48981e-82	4.71909e-78	2.36966e-81	4.71909e-78	0	0	2.95593e-77	5.87348e-78	1.60281e-54	1
526	1125	0.0168588	-0.0427301	1.02587	5.82052e-78	4.2049e-55	1	0.464399	11727	0.0168588	-0.0427301	0.0258714	1.44804e-80	1.02468e-82	9.29234e-79	4.46513e-82	9.29234e-79	0	0	5.8205e-78	1.15439e-78	4.2049e-55	1
527	1130	-0.0041059	-0.00176089	1.00587	1.13735e-78	1.09493e-55	1	0.470062	11870	-0.0041059	-0.00176089	0.00586679	2.71218e-81	1.89789e-83	1.81576e-79	8.34889e-83	1.81576e-79	0	0	1.13735e-78	2.25155e-79	1.09493e-55	1
528	1135	0.00106405	-0.0136045	1.01254	2.20543e-79	2.82989e-56	1	0.458221	11571	0.00106405	-0.0136045	0.0125405	5.04077e-82	3.48827e-84	3.52092e-80	1.54907e-83	3.52092e-80	0	0	2.20542e-79	4.35799e-80	2.82989e-56	1
529	1140	-0.00955684	0.0486096	0.960947	4.24381e-80	7.25953e-57	1	0.469666	11860	-0.00955684	0.0486096	-0.0390528	9.29641e-83	6.36212e-85	6.77515e-81	2.85206e-84	6.77515e-81	0	0	4.2438e-80	8.3707e-81	7.25953e-57	1
530	1145	0.00815055	0.0429217	0.948928	8.10372e-81	1.84843e-57	1	0.430382	10868	0.00815055	0.0429217	-0.0510722	1.70127e-83	1.15146e-85	1.29374e-81	5.21066e-85	1.29374e-81	0	0	8.1037e-81	1.59555e-81	1.84843e-57	1
531	1150	-0.000726026	0.0675242	0.933202	1.5356e-81	4.67146e-58	1	0.449588	11353	-0.000726026	0.0675242	-0.0667982	3.08938e-84	2.06798e-86	2.45155e-82	9.44658e-86	2.45155e-82	0	0	1.5356e-81	3.01808e-82	4.67146e-58	1
532	1155	-0.0034905	0.0224977	0.980993	2.88759e-82	1.17181e-58	1	0.427927	10806	-0.0034905	0.0224977	-0.0190072	5.56684e-85	3.68551e-87	4.60999e-83	1.69943e-86	4.60999e-83	0	0	2.88759e-82	5.66532e-83	1.17181e-58	1
533	1160	0.00022985	0.0502679	0.949502	5.38839e-83	2.91752e-59	1	0.413235	10435	0.00022985	0.0502679	-0.0504978	9.95375e-86	6.51783e-88	8.60246e-84	3.03373e-87	8.60246e-84	0	0	5.38838e-83	1.05533e-83	2.91752e-59	1
534	1165	0.0235342	0.00723404	0.969232	9.97808e-84	7.20982e-60	1	0.407096	10280	0.0235342	0.00723404	-0.0307682	1.76606e-86	1.14383e-88	1.59298e-84	5.374e-88	1.59298e-84	0	0	9.97806e-84	1.95086e-84	7.20982e-60	1
535	1170	0.00103799	0.0694508	0.929511	1.83357e-84	1.76844e-60	1	0.402938	10175	0.00103799	0.0694508	-0.0704888	3.10929e-87	1.99192e-89	2.92727e-85	9.44638e-89	2.92727e-85	0	0	1.83357e-84	3.57876e-85	1.76844e-60	1
536	1175	-0.0263819	-0.0430139	1.0694	3.3436e-85	4.30534e-61	1	0.387573	9787	-0.0263819	-0.0430139	0.0693958	5.43199e-88	3.4422e-90	5.338e-86	1.6477e-89	5.338e-86	0	0	3.3436e-85	6.51495e-86	4.30534e-61	1
537	1180	0.0147106	-0.0677116	1.053	6.05055e-86	1.04035e-61	1	0.391613	9889	0.0147106	-0.0677116	0.053001	9.41666e-89	5.90272e-91	9.65958e-87	2.85193e-90	9.65958e-87	0	0	6.05054e-86	1.17696e-86	1.04035e-61	1
538	1185	-0.00277746	-0.0151269	1.0179	1.08652e-86	2.49519e-62	1	0.392563	9913	-0.00277746	-0.0151269	0.0179043	1.61985e-89	1.00443e-91	1.73461e-87	4.89829e-91	1.73461e-87	0	0	1.08652e-86	2.10999e-87	2.49519e-62	1
539	1190	0.0165574	-0.168124	1.15157	1.93618e-87	5.93991e-63	1	0.414502	10467	0.0165574	-0.168124	0.151566	2.76497e-90	1.69606e-92	3.09108e-88	8.34827e-92	3.09108e-88	0	0	1.93618e-87	3.75381e-88	5.93991e-63	1
540	1195	-0.0172791	-0.0439628	1.06124	3.42388e-88	1.40349e-63	1	0.43256	10923	-0.0172791	-0.0439628	0.0612419	4.68326e-91	2.84194e-93	5.46616e-89	1.41187e-92	5.46616e-89	0	0	3.42387e-88	6.62724e-89	1.40349e-63	1
541	1200	0.0165868	-0.0409611	1.02437	6.00832e-89	3.29147e-64	1	0.407888	10300	0.0165868	-0.0409611	0.0243744	7.87127e-92	4.72542e-94	9.59217e-90	2.3694e-93	9.59217e-90	0	0	6.00831e-89	1.16108e-89	3.29147e-64	1
542	1205	0.00119018	-0.0429107	1.04172	1.04629e-89	7.66166e-65	1	0.400364	10110	0.00119018	-0.0429107	0.0417206	1.31275e-92	7.79682e-95	1.67038e-90	3.94574e-94	1.67038e-90	0	0	1.04629e-89	2.01866e-90	7.66166e-65	1
543	1210	0.00282401	-0.100091	1.09727	1.80806e-90	1.77014e-65	1	0.455489	11502	0.00282401	-0.100091	0.0972672	2.17249e-93	1.27657e-95	2.88653e-91	6.52024e-95	2.88653e-91	0	0	1.80806e-90	3.48285e-91	1.77014e-65	1
544	1215	0.0229252	-0.147314	1.12439	3.10054e-91	4.05923e-66	1	0.486021	12273	0.0229252	-0.147314	0.124389	3.56759e-94	2.07409e-96	4.94996e-92	1.06917e-95	4.94996e-92	0	0	3.10054e-91	5.96313e-92	4.05923e-66	1
545	1220	0.028474	0.0441638	0.927362	5.27625e-92	9.23913e-67	1	0.512157	12933	0.028474	0.0441638	-0.0726377	5.81342e-95	3.34394e-97	8.42343e-93	1.73969e-96	8.42343e-93	0	0	5.27624e-92	1.01317e-92	9.23913e-67	1
546	1225	0.0198723	-0.0752665	1.05539	8.90995e-93	2.08723e-67	1	0.486655	12289	0.0198723	-0.0752665	0.0553942	9.40001e-96	5.34986e-98	1.42246e-93	2.80896e-97	1.42246e-93	0	0	8.90994e-93	1.70829e-93	2.08723e-67	1
547	1230	0.0308519	-0.0265694	0.995717	1.4931e-93	4.68014e-68	1	0.534136	13488	0.0308519	-0.0265694	-0.00428257	1.50822e-96	8.49331e-99	2.3837e-94	4.50053e-98	2.3837e-94	0	0	1.4931e-93	2.8583e-94	4.68014e-68	1
548	1235	0.00454943	-0.0188848	1.01434	2.48292e-94	1.04159e-68	1	0.52681	13303	0.00454943	-0.0188848	0.0143353	2.40127e-97	1.33802e-99	3.96394e-95	7.15529e-99	3.96394e-95	0	0	2.48292e-94	4.74594e-95	1.04159e-68	1
549	1240	-0.0134586	-0.029816	1.04327	4.09733e-95	2.30085e-69	1	0.51687	13052	-0.0134586	-0.029816	0.0432746	3.79365e-98	2.0917e-100	6.54132e-96	1.12885e-99	6.54132e-96	0	0	4.09733e-95	7.81999e-96	2.30085e-69	1
550	1245	0.0153548	0.032767	0.951878	6.70968e-96	5.04463e-70	1	0.515405	13015	0.0153548	0.032767	-0.0481218	5.94721e-99	3.2448e-101	1.07119e-96	1.76722e-100	1.07119e-96	0	0	6.70967e-96	1.27867e-96	5.04463e-70	1
551	1250	0.0408307	-0.00628869	0.965458	1.09034e-96	1.09779e-70	1	0.524196	13237	0.0408307	-0.00628869	-0.034542	9.25143e-100	4.99489e-102	1.74072e-97	2.74531e-101	1.74072e-97	0	0	1.09034e-96	2.07481e-97	1.09779e-70	1
552	1255	-0.000406534	0.0714172	0.928989	1.75828e-97	2.37116e-71	1	0.522058	13183	-0.000406534	0.0714172	-0.0710107	1.42805e-100	7.62984e-103	2.80706e-98	4.23191e-102	2.80706e-98	0	0	1.75828e-97	3.34091e-98	2.37116e-71	1
553	1260	0.0105297	-0.0217993	1.01127	2.81368e-98	5.08335e-72	1	0.502812	12697	0.0105297	-0.0217993	0.0112695	2.18736e-101	1.15653e-103	4.49198e-99	6.47332e-103	4.49198e-99	0	0	2.81368e-98	5.33852e-99	5.08335e-72	1
554	1265	0.00314612	-0.0522157	1.04907	4.46809e-99	1.08166e-72	1	0.491803	12419	0.00314612	-0.0522157	0.0490696	3.32458e-102	1.73959e-104	7.13323e-100	9.82568e-104	7.13323e-100	0	0	4.46809e-99	8.46532e-100	1.08166e-72	1
555	1270	0.0276459	0.00136404	0.97099	7.04096e-100	2.28443e-73	1	0.5	12626	0.0276459	0.00136404	-0.0290099	5.01409e-103	2.59649e-105	1.12408e-100	1.47994e-104	1.12408e-100	0	0	7.04096e-100	1.33209e-100	2.28443e-73	1
556	1275	0.00102533	0.0525211	0.946454	1.10104e-100	4.78868e-74	1	0.491605	12414	0.00102533	0.0525211	-0.0535465	7.5039e-104	3.84572e-106	1.75779e-101	2.21192e-105	1.75779e-101	0	0	1.10104e-100	2.08013e-101	4.78868e-74	1
557	1280	-0.00698622	0.00625665	1.00073	1.70858e-101	9.96329e-75	1	0.468557	11832	-0.00698622	0.00625665	0.00072957	1.11435e-104	5.65222e-107	2.72772e-102	3.2805e-106	2.72772e-102	0	0	1.70858e-101	3.2234e-102	9.96329e-75	1
558	1285	0.00889176	-0.01845	1.00956	2.63105e-102	2.05749e-75	1	0.453429	11450	0.00889176	-0.01845	0.0095582	1.64209e-105	8.24348e-108	4.20043e-103	4.82788e-107	4.20043e-103	0	0	2.63105e-102	4.95685e-103	2.05749e-75	1
559	1290	0.0221442	-0.0906583	1.06851	4.02054e-103	4.21718e-76	1	0.452083	11416	0.0221442	-0.0906583	0.068514	2.40111e-106	1.19303e-108	6.41873e-104	7.05045e-108	6.41873e-104	0	0	4.02054e-103	7.56421e-104	4.21718e-76	1
560	1295	0.0549042	-0.0885295	1.03363	6.09679e-104	8.57935e-77	1	0.416799	10525	0.0549042	-0.0885295	0.0336253	3.48392e-107	1.71334e-109	9.73341e-105	1.0217e-108	9.73341e-105	0	0	6.09678e-104	1.14548e-104	8.57935e-77	1
561	1300	0.0360037	0.0791003	0.884896	9.17441e-105	1.73235e-77	1	0.477665	12062	0.0360037	0.0791003	-0.115104	5.01606e-108	2.44165e-110	1.46468e-105	1.46917e-109	1.46468e-105	0	0	9.17441e-105	1.72138e-105	1.73235e-77	1
562	1305	0.0224144	-0.0399107	1.0175	1.36999e-105	3.47187e-78	1	0.466458	11779	0.0224144	-0.0399107	0.0174963	7.16635e-109	3.45282e-111	2.18716e-106	2.09637e-110	2.18716e-106	0	0	1.36999e-105	2.56705e-106	3.47187e-78	1
563	1310	0.0254218	-0.0649397	1.03952	2.03009e-106	6.9062e-79	1	0.446737	11281	0.0254218	-0.0649397	0.0395178	1.01595e-109	4.84523e-112	3.241e-107	2.9683e-111	3.241e-107	0	0	2.03009e-106	3.79889e-107	6.9062e-79	1
564	1315	0.0397999	-0.0664808	1.02668	2.98521e-107	1.36353e-79	1	0.462617	11682	0.0397999	-0.0664808	0.0266808	1.42918e-110	6.74689e-113	4.76583e-108	4.17054e-112	4.76583e-108	0	0	2.98521e-107	5.57885e-108	1.36353e-79	1
565	1320	0.0437232	0.138419	0.817858	4.35607e-108	2.67199e-80	1	0.446182	11267	0.0437232	0.138419	-0.182142	1.99499e-111	9.32272e-114	6.95439e-109	5.81462e-113	6.95439e-109	0	0	4.35607e-108	8.13015e-109	2.67199e-80	1
566	1325	0.0137532	0.00545677	0.98079	6.30776e-109	5.19701e-81	1	0.440044	11112	0.0137532	0.00545677	-0.01921	2.76335e-112	1.27829e-114	1.00702e-109	8.04443e-114	1.00702e-109	0	0	6.30776e-109	1.17576e-109	5.19701e-81	1
567	1330	0.00144855	-0.0290038	1.02756	9.06393e-110	1.00327e-81	1	0.427134	10786	0.00144855	-0.0290038	0.0275552	3.79814e-113	1.73927e-115	1.44704e-110	1.10437e-114	1.44704e-110	0	0	9.06392e-110	1.68734e-110	1.00327e-81	1
568	1335	0.0666883	-0.0271931	0.960505	1.29246e-110	1.92235e-82	1	0.446737	11281	0.0666883	-0.0271931	-0.0394952	5.18018e-114	2.34831e-116	2.06339e-111	1.50444e-115	2.06339e-111	0	0	1.29246e-110	2.40299e-111	1.92235e-82	1
569	1340	-0.0323278	0.00544435	1.02688	1.82885e-111	3.65589e-83	1	0.431411	10894	-0.0323278	0.00544435	0.0268835	7.01066e-115	3.14623e-117	2.91973e-112	2.03368e-116	2.91973e-112	0	0	1.82885e-111	3.39599e-112	3.65589e-83	1
570	1345	0.0159736	-0.0688434	1.05287	2.56803e-112	6.90081e-84	1	0.44341	11197	0.0159736	-0.0688434	0.0528698	9.41484e-116	4.18287e-118	4.09982e-113	2.72794e-117	4.09982e-113	0	0	2.56803e-112	4.76263e-113	6.90081e-84	1
571	1350	0.0603379	-0.088999	1.02866	3.57834e-113	1.29286e-84	1	0.44048	11123	0.0603379	-0.088999	0.0286611	1.2546e-116	5.51833e-119	5.71275e-114	3.63104e-118	5.71275e-114	0	0	3.57834e-113	6.62813e-114	1.29286e-84	1
572	1355	0.0128204	-0.0959345	1.08311	4.94792e-114	2.4041e-85	1	0.440242	11117	0.0128204	-0.0959345	0.0831141	1.65898e-117	7.22419e-120	7.89927e-115	4.79591e-119	7.89927e-115	0	0	4.94792e-114	9.15378e-115	2.4041e-85	1
573	1360	0.0235869	-0.0203173	0.99673	6.78928e-115	4.4371e-86	1	0.442816	11182	0.0235869	-0.0203173	-0.00326965	2.17678e-118	9.38468e-121	1.0839e-115	6.28572e-120	1.0839e-115	0	0	6.78928e-115	1.25451e-115	4.4371e-86	1
574	1365	0.0242601	-0.039888	1.01563	9.24452e-116	8.12814e-87	1	0.444876	11234	0.0242601	-0.039888	0.0156279	2.83418e-119	1.20976e-121	1.47587e-116	8.17492e-121	1.47587e-116	0	0	9.24451e-116	1.70613e-116	8.12814e-87	1
575	1370	0.0342862	-0.0307719	0.996486	1.24912e-116	1.47785e-87	1	0.422382	10666	0.0342862	-0.0307719	-0.00351428	3.66169e-120	1.54748e-122	1.9942e-117	1.05501e-121	1.9942e-117	0	0	1.24912e-116	2.30257e-117	1.47785e-87	1
576	1375	0.022944	-0.005119	0.982175	1.67488e-117	2.66694e-88	1	0.461746	11660	0.022944	-0.005119	-0.017825	4.69434e-121	1.96427e-123	2.67392e-118	1.35106e-122	2.67392e-118	0	0	1.67488e-117	3.08375e-118	2.66694e-88	1
577	1380	0.00308397	-0.0437158	1.04063	2.22855e-118	4.77687e-89	1	0.433787	10954	0.00308397	-0.0437158	0.0406318	5.97184e-122	2.47415e-124	3.55785e-119	1.71686e-123	3.55785e-119	0	0	2.22855e-118	4.09836e-119	4.77687e-89	1
578	1385	0.0429259	-0.0566808	1.01375	2.94253e-119	8.49218e-90	1	0.449747	11357	0.0429259	-0.0566808	0.0137549	7.53844e-123	3.09242e-125	4.6977e-120	2.16491e-124	4.6977e-120	0	0	2.94253e-119	5.4051e-120	8.49218e-90	1
579	1390	-0.0101871	-0.0614805	1.07167	3.85549e-120	1.49844e-90	1	0.47822	12076	-0.0101871	-0.0614805	0.0716676	9.44267e-124	3.83547e-126	6.15522e-121	2.70887e-125	6.15522e-121	0	0	3.85549e-120	7.07393e-121	1.49844e-90	1
580	1395	0.0189138	0.0845246	0.896562	5.01298e-121	2.62426e-91	1	0.468715	11836	0.0189138	0.0845246	-0.103438	1.17367e-124	4.72049e-127	8.00313e-122	3.36342e-126	8.00313e-122	0	0	5.01298e-121	9.18717e-122	2.62426e-91	1
581	1400	-0.0347732	0.0345777	1.0002	6.46803e-122	4.56161e-92	1	0.477982	12070	-0.0347732	0.0345777	0.000195564	1.44757e-125	5.76505e-128	1.03261e-122	4.14398e-127	1.03261e-122	0	0	6.46802e-122	1.18404e-122	4.56161e-92	1
582	1405	-0.0455807	-0.0874088	1.13299	8.28145e-123	7.87e-93	1	0.452162	11418	-0.0455807	-0.0874088	0.132989	1.77163e-126	6.98663e-129	1.32212e-123	5.06639e-128	1.32212e-123	0	0	8.28145e-123	1.51431e-123	7.87e-93	1
583	1410	-0.00868516	0.0829051	0.92578	1.0522e-123	1.34765e-93	1	0.447489	11300	-0.00868516	0.0829051	-0.07422	2.15152e-127	8.40195e-130	1.67983e-124	6.14644e-129	1.67983e-124	0	0	1.0522e-123	1.92187e-124	1.34765e-93	1
584	1415	-0.00800812	-0.0419987	1.05001	1.32664e-124	2.29046e-94	1	0.460043	11617	-0.00800812	-0.0419987	0.0500068	2.59274e-128	1.00263e-130	2.11796e-125	7.39932e-130	2.11796e-125	0	0	1.32664e-124	2.42046e-125	2.29046e-94	1
585	1420	0.0233953	0.0362145	0.94039	1.65983e-125	3.86379e-95	1	0.438302	11068	0.0233953	0.0362145	-0.0596098	3.10036e-129	1.18726e-131	2.64989e-126	8.83901e-131	2.64989e-126	0	0	1.65983e-125	3.02507e-126	3.86379e-95	1
586	1425	-0.00211886	0.0735785	0.92854	2.06079e-126	6.46918e-96	1	0.469032	11844	-0.00211886	0.0735785	-0.0714596	3.67878e-130	1.39509e-132	3.29001e-127	1.04775e-131	3.29001e-127	0	0	2.06079e-126	3.75175e-127	6.46918e-96	1
587	1430	-0.0335683	-0.0482942	1.08186	2.539e-127	1.07505e-96	1	0.468834	11839	-0.0335683	-0.0482942	0.0818625	4.33148e-131	1.62669e-133	4.05346e-128	1.23242e-132	4.05346e-128	0	0	2.53899e-127	4.61739e-128	1.07505e-96	1
588	1435	0.00368161	0.0283911	0.967927	3.10419e-128	1.77319e-97	1	0.494416	12485	0.00368161	0.0283911	-0.0320727	5.06068e-132	1.88215e-134	4.95579e-129	1.43848e-133	4.95579e-129	0	0	3.10419e-128	5.63924e-129	1.77319e-97	1
589	1440	0.000584386	0.0202216	0.979194	3.76612e-129	2.90284e-98	1	0.464914	11740	0.000584386	0.0202216	-0.020806	5.86706e-133	2.16099e-135	6.01254e-130	1.66605e-134	6.01254e-130	0	0	3.76612e-129	6.83451e-130	2.90284e-98	1
590	1445	-0.0278602	0.166219	0.861641	4.53417e-130	4.71667e-99	1	0.493149	12453	-0.0278602	0.166219	-0.138359	6.74952e-134	2.46205e-136	7.23872e-131	1.91478e-135	7.23872e-131	0	0	4.53417e-130	8.21972e-131	4.71667e-99	1
591	1450	0.0127526	-0.0833299	1.07058	5.417e-131	7.60663e-100	1	0.462221	11672	0.0127526	-0.0833299	0.0705773	7.70486e-135	2.78349e-137	8.64815e-132	2.1837e-136	8.64815e-132	0	0	5.417e-131	9.80998e-132	7.60663e-100	1
592	1455	-0.00415366	0.0939834	0.91017	6.42213e-132	1.21757e-100	1	0.466062	11769	-0.00415366	0.0939834	-0.0898297	8.72763e-136	3.12269e-138	1.02528e-132	2.47122e-137	1.02528e-132	0	0	6.42213e-132	1.16183e-132	1.21757e-100	1
593	1460	-0.0168222	0.090163	0.926659	7.55539e-133	1.93436e-101	1	0.492397	12434	-0.0168222	0.090163	-0.0733407	9.80998e-137	3.47628e-139	1.20621e-133	2.77506e-138	1.20621e-133	0	0	7.55539e-133	1.36545e-133	1.93436e-101	1
594	1465	-0.00289162	0.0630599	0.939832	8.8205e-134	3.05018e-102	1	0.491723	12417	-0.00289162	0.0630599	-0.0601683	1.09416e-137	3.84014e-140	1.40818e-134	3.09226e-139	1.40818e-134	0	0	8.8205e-134	1.59248e-134	3.05018e-102	1
595	1470	0.00598989	-0.0572651	1.05128	1.02185e-134	4.77372e-103	1	0.477744	12064	0.00598989	-0.0572651	0.0512752	1.21096e-138	4.20944e-141	1.63137e-135	3.4192e-140	1.63137e-135	0	0	1.02185e-134	1.84303e-135	4.77372e-103	1
596	1475	-0.0197187	0.0903126	0.929406	1.17473e-135	7.41535e-104	1	0.486536	12286	-0.0197187	0.0903126	-0.0705939	1.32991e-139	4.57851e-142	1.87544e-136	3.75159e-141	1.87544e-136	0	0	1.17473e-135	2.11667e-136	7.41535e-104	1
597	1480	0.00365631	0.045743	0.950601	1.34014e-136	1.14327e-104	1	0.496792	12545	0.00365631	0.045743	-0.0493994	1.44929e-140	4.93958e-143	2.1395e-137	4.08455e-142	2.1395e-137	0	0	1.34014e-136	2.41228e-137	1.14327e-104	1
598	1485	-0.0151839	0.0816559	0.933528	1.51711e-137	1.74949e-105	1	0.502732	12695	-0.0151839	0.0816559	-0.066472	1.5672e-141	5.2715e-144	2.42203e-138	4.41243e-143	2.42203e-138	0	0	1.51711e-137	2.72781e-138	1.74949e-105	1
599	1490	0.0197442	0.101526	0.87873	1.70428e-138	2.65715e-106	1	0.495406	12510	0.0197442	0.101526	-0.12127	1.68165e-142	5.45699e-145	2.72086e-139	4.7258e-144	2.72086e-139	0	0	1.70428e-138	3.05772e-139	2.65715e-106	1
600	1495	0.0116177	0.0564618	0.931921	1.89987e-139	4.00556e-107	1	0.496476	12537	0.0116177	0.0564618	-0.0680795	1.79055e-143	4.77029e-146	3.03311e-140	4.97996e-145	3.03311e-140	0	0	1.89987e-139	3.36864e-140	4.00556e-107	1
601	1500	0.0130451	0.0406448	0.94631	2.10166e-140	5.99313e-108	1	0.49006	12375	0.0130451	0.0406448	-0.0536899	1.89181e-144	0	3.35527e-141	4.77029e-146	3.35527e-141	0	0	2.10166e-140	3.35527e-141	5.99313e-108	1
								0.501307	12659
								0.515009	13005
								0.4762	12025
								0.463052	11693
								0.433787	10954
								0.410938	10377
								0.415215	10485
								0.45137	11398
